# Supplementary material for: Macrophage Colony Stimulating Factor Derived from CD4+ T Cells Contributes to Control of a Blood-Borne Infection
Source: PLoS Pathog. 2016 Dec 6;12(12):e1006046. doi: 10.1371/journal.ppat.1006046 (PMC5140069; doi:10.1371/journal.ppat.1006046)
Supplement: S1 Table — Data are expressed as log(transcripts per kilobase of gene per million reads). Each column represents expression in a unique cell. (XLSX) [file ppat.1006046.s009.xlsx]

## Sheet: Supplementary Table 1
Table S1. RNA-Seq expression data from single CD11a+ CD49d+ T cells sorted from mouse blood 6 d. post-infection with Plasmodium chabaudi.
Data are expressed as log(transcripts per kilobase of gene per million reads). Each column represents expression in a unique cell.
UNIQID	GENE	Cell 1	Cell 2	Cell 3	Cell 4	Cell 5	Cell 6	Cell 7	Cell 8	Cell 9	Cell 10	Cell 11	Cell 12	Cell 13	Cell 14	Cell 15	Cell 16	Cell 17	Cell 18	Cell 19	Cell 20	Cell 21	Cell 22	Cell 23	Cell 24	Cell 25	Cell 26	Cell 27	Cell 28	Cell 29	Cell 30	Cell 31	Cell 32	Cell 33	Cell 34	Cell 35
ENSMUSG00000000001	Gnai3	0.992598	1.47844	2.11435	0.754425	1.42831	1.0535	0.425045	-0.0127808	2.29855	-0.107349	0.190612	-0.407823	0.9509	0.544192	-0.551294	1.02494	1.68638	-0.742321	2.02375	1.5709	-0.228413	-0.742321	1.23505	-0.221126	-0.221126	2.79726	-3	-0.493495	1.65745	2.34573	-0.118615	0.215109	2.54081	1.41298	0.882012
ENSMUSG00000000028	Cdc45	0.501196	0.631545	-3	0.33264	-3	-0.266803	0.225568	-0.0357404	-0.617983	0.170555	0.513351	0.981411	2.55345	2.86373	-3	0.301247	1.88361	-3	0.966658	-0.00392635	1.22663	0.00475116	-0.186419	2.68729	2.1537	-0.173277	-0.675718	-3	1.26247	3.24564	-0.235824	0.31618	-0.467246	-0.258848	0.615003
ENSMUSG00000000056	Narf	-3	-3	-3	-0.551294	-3	-3	2.09367	-0.742321	2.38245	-3	-3	-3	0.914925	-0.365523	-0.675718	-3	1.01414	0.410102	0.497068	-1.21467	-0.355561	-3	-3	-3	-0.206908	-3	0.257918	-3	0.456518	0.835754	-0.954677	-0.386158	-1.50864	-3	0.207096
ENSMUSG00000000078	Klf6	1.89747	0.587823	-3	0.743588	-0.336299	-0.355561	1.71333	1.3088	-1.29243	2.6671	0.0257154	2.0092	1.24996	2.32918	-0.186419	0.690285	1.68324	2.48164	-0.14813	-1.21467	1.83092	-0.160522	0.42341	3.02537	1.74147	-0.567031	0.820267	2.29332	1.07631	0.704236	-0.228413	2.65312	0.969928	-0.467246	0.768712
ENSMUSG00000000088	Cox5a	2.3918	3.00884	2.60763	2.79036	2.59952	0.634578	1.04692	2.29526	2.1605	3.01446	3.39174	2.65424	1.54914	2.46663	1.58558	2.02641	2.71407	2.95397	2.99555	2.87294	3.12463	1.87547	2.7756	0.0831441	3.0639	2.08611	2.66422	0.212454	1.94122	1.69418	2.85934	1.66988	2.62766	0.16465	2.19159
ENSMUSG00000000120	Ngfr	-3	-3	-3	-3	-3	-3	-3	-3	-3	-3	-3	-3	-3	-3	-3	-3	-3	-3	-3	-1.14874	-3	-3	-3	-3	-3	-3	-3	-3	-3	-3	-3	-3	-3	-3	-3
ENSMUSG00000000131	Xpo6	0.987264	2.71005	1.01456	0.55279	-0.186419	0.480151	-3	0.597805	-0.636388	3.23653	1.46747	-0.258848	3.03726	0.999174	-3	0.884285	1.38527	3.07148	0.804889	3.36035	0.775319	0.0610753	0.936061	-0.0357404	1.31494	1.68288	-0.107349	0.248219	1.4585	1.38365	1.56551	0.474362	0.124178	1.80079	1.22066
ENSMUSG00000000134	Tfe3	-3	-0.173277	-0.0127808	-0.718967	-0.850781	-3	-3	-0.600326	-3	-0.742321	-0.274905	-1.29243	-1.50864	0.114277	-3	-3	0.629512	-3	-1.29243	-3	-0.551294	-1.04096	-3	-3	-3	-0.850781	-3	-0.767004	0.124178	-0.00392635	-3	-0.551294	-1.29243	2.77468	-0.551294
ENSMUSG00000000142	Axin2	-3	-3	-3	0.931509	-0.0452752	-3	1.35948	-3	2.22076	-0.075204	1.83942	-3	-3	-0.0264104	0.322426	-3	-0.0218195	-0.995679	1.18924	-0.617983	-0.467246	-3	-3	-1.04096	-0.917215	-3	-3	-3	-3	0.120903	-3	-3	-3	-3	-3
ENSMUSG00000000148	Baat1	1.0434	-3	-3	-3	-0.882729	-3	-3	-3	-3	-3	-3	-3	-3	1.7482	-3	-3	-3	-3	-3	-3	-3	-3	-3	-3	-3	-3	-3	-3	-3	-0.0501223	-1.09151	-3	-3	-3	-3
ENSMUSG00000000149	Gna12	-3	-3	-0.0404816	-3	-3	-3	-3	-3	1.7568	-0.300162	-3	-3	-0.345823	-3	-3	0.00475116	-3	-3	-3	-3	-3	1.72025	-3	-3	-3	-3	-3	-3	-0.0357404	0.196176	-1.14874	-3	-3	-3	-0.283162
ENSMUSG00000000168	Dlat	2.24699	-3	-3	-3	-3	-3	-3	-3	-3	-3	-0.850781	-0.536107	-3	-3	-3	-3	-0.551294	-3	-3	-0.442493	-0.521434	-3	-3	-3	-3	-0.675718	-3	-3	-3	-3	-3	-3	-3	-3	-3
ENSMUSG00000000171	Sdhd	2.20602	0.461048	1.47116	1.46969	-0.0310503	1.36942	0.539202	2.09107	-0.179799	-0.166853	0.692053	2.825	-0.336299	2.87457	0.161667	1.04143	2.6935	0.565966	1.50025	0.403292	2.51809	-3	0.649432	-0.0264104	-0.0127808	-0.160522	-3	-3	1.67853	2.7267	0.338656	0.755189	2.08196	-3	2.05847
ENSMUSG00000000184	Ccnd2	1.1358	1.62779	2.46304	1.76894	1.5131	2.52038	2.49266	2.77374	0.759743	2.86382	2.70847	2.85735	2.23767	1.91026	0.431525	2.38796	2.30196	2.5106	-0.583359	0.667546	1.58071	1.29975	0.569491	1.01708	0.800786	2.30916	2.59505	2.24832	1.6538	2.07041	2.71243	1.48031	1.46241	0.217747	1.36532
ENSMUSG00000000194	Gpr107	-0.954677	-3	-3	0.267406	-3	-3	-0.636388	-0.882729	-3	-3	0.804208	-0.430626	-1.50864	-3	-3	-3	-3	-3	-3	-1.38722	-3	2.82484	-3	-3	-0.493495	0.843918	-3	0.84516	0.625415	-0.365523	-0.365523	1.28939	-0.636388	-3	0.374932
ENSMUSG00000000204	Slfn4	-3	-3	-3	-3	-3	-3	-3	-3	-3	-3	-3	-3	-3	-0.742321	-3	-3	-3	-3	-3	-3	-3	-3	-3	-0.954677	-3	-3	-3	-3	-3	-3	-3	0.860996	-3	-3	-3
ENSMUSG00000000244	Tspan32	2.5961	-3	0.361917	2.55058	-0.118615	0.0831441	0.33264	0.0685569	-0.821023	-3	0.0572856	-0.355561	2.10487	2.34512	0.248219	2.02983	2.29594	-3	-3	-0.199971	-0.467246	-0.12436	0.311966	-3	-0.300162	2.74807	-3	-3	2.96133	0.539202	-0.718967	-3	-0.0649968	0.324488	3.1636
ENSMUSG00000000248	Clec2g	-3	-3	-3	-3	-3	-3	-0.213959	-3	-3	-3	-3	-3	-3	-3	-3	-3	-3	-3	-3	-3	-3	-3	-3	-3	-3	-3	-3	-3	-3	-3	-3	-3	-3	-3	-3
ENSMUSG00000000275	Trim25	-0.213959	0.114277	0.442637	-0.355561	-0.850781	2.49766	1.998	2.35396	-3	-0.336299	-0.0963675	-1.38722	0.601082	1.15476	-0.0909791	0.391112	-1.38722	-1.14874	-1.29243	-3	-1.50864	2.31698	-0.221126	-1.14874	-0.655608	-1.29243	-0.600326	-3	1.02942	-0.0172766	-1.38722	-0.0172766	-0.617983	-1.09151	2.62785
ENSMUSG00000000276	Dgke	-3	-0.291579	-0.228413	-0.454693	1.69153	-0.882729	-3	-0.179799	1.93637	-0.995679	-0.493495	-1.50864	-3	-3	-3	-3	-1.50864	-1.38722	-0.767004	-1.50864	0.57066	-1.14874	-0.50724	-0.954677	-1.50864	-1.50864	-0.995679	-3	0.248219	-0.12436	-1.14874	-0.375718	1.83449	-0.882729	-0.00392635
ENSMUSG00000000278	Scpep1	-0.00833099	0.544192	0.173478	1.70826	-0.718967	1.49124	0.44576	-0.118615	-3	-0.386158	0.334655	2.57342	-1.04096	0.439491	-0.355561	0.22037	-1.29243	-3	-0.850781	-3	2.29383	-0.551294	-0.266803	-3	-0.636388	-0.551294	2.13357	-0.291579	0.658107	0.110926	0.0338257	-3	-0.850781	-0.636388	0.63053
ENSMUSG00000000282	Mnt	-3	-3	1.52635	-3	-3	-3	-3	-3	-3	-3	-3	-3	-3	-3	-3	-3	-1.29243	-3	1.03266	-3	-3	-3	-0.0127808	-3	-3	-3	-3	-3	-3	-3	-3	-3	-3	-3	-3
ENSMUSG00000000290	Itgb2	2.74368	1.46629	1.64287	1.25481	2.28912	1.75626	3.19975	2.58445	1.1912	2.80757	2.51874	2.92826	2.64732	2.70508	0.62128	2.03077	2.48336	2.54009	1.80741	1.96694	2.53242	2.71305	1.02494	2.97155	2.20618	2.463	-0.228413	1.45303	2.03918	1.83747	2.65254	2.39212	2.95263	2.11995	2.02568
ENSMUSG00000000295	Hddc2	0.0648322	0.843918	1.32224	0.198932	-3	-0.101824	0.389343	0.283527	-3	0.0378248	0.281261	0.695569	2.37427	3.01923	0.367542	0.946501	2.2959	-3	-3	-3	-0.536107	-3	-3	-3	2.8299	-0.430626	-3	-3	0.943544	-3	-3	0.83702	-0.12436	-0.0963675	0.936564
ENSMUSG00000000305	Cdh4	-3	-3	-3	-3	-3	-3	-3	-3	-3	-3	-3	-3	-3	-3	-3	-3	-3	-3	-3	-3	-3	-3	-3	-3	-3	-3	-3	-3	-3	-3	-1.38722	-3	-3	-3	-3
ENSMUSG00000000320	Alox12	-3	-3	-3	-3	-3	-3	-3	-3	-3	-3	-3	-3	-3	-3	-3	-3	-3	-3	-3	-3	-1.21467	-3	-3	-3	-3	-0.995679	-3	-3	0.0216027	-3	-3	-3	-1.21467	-3	-3
ENSMUSG00000000326	Comt	0.989049	1.04692	1.84709	0.975937	0.923296	-0.0218195	1.1912	0.684935	0.198932	0.483016	0.949439	0.583312	0.88315	0.833211	0.622318	1.02453	0.352375	0.311966	0.634578	0.750586	2.21019	1.16259	0.988157	0.764998	0.272074	0.643551	0.512017	1.16409	0.90585	1.03906	0.426674	0.660011	0.30771	0.498448	0.998739
ENSMUSG00000000339	Rtcd1	1.18244	0.636588	1.71072	1.68152	-3	-0.521434	0.33264	3.12531	-0.50724	-3	2.21254	1.39622	-3	-3	-3	0.995679	-0.655608	-3	-3	-3	0.324488	-3	0.207096	-3	-3	-0.365523	-3	2.02297	0.575303	0.805569	-0.228413	-3	-0.655608	-3	0.480151
ENSMUSG00000000340	Dbt	-3	-0.258848	-3	-3	-0.917215	-0.850781	-3	-3	-3	-3	-3	-3	-3	-0.235824	1.98539	-3	-3	-3	1.60424	0.212454	-3	-3	-3	-3	-3	-3	-3	-3	-0.0172766	-0.0909791	-3	-3	1.69347	-0.536107	-3
ENSMUSG00000000346	Dazap2	2.31961	2.72766	2.47299	1.49819	2.56071	2.37776	1.01874	2.03795	2.48048	1.86918	1.42831	3.11969	3.28282	1.82995	0.744371	1.66239	2.70679	2.9947	2.37645	2.90735	2.92345	-0.0127808	2.86499	3.3416	2.57545	3.0785	0.371253	2.78448	2.00609	3.02172	2.70408	1.11029	1.77714	0.742018	1.65563
ENSMUSG00000000355	Mcts1	2.55083	0.67219	0.63053	1.6508	-3	0.0972573	0.800786	0.514681	2.4414	0.358125	-3	-0.326979	2.40812	0.885418	0.371253	0.677698	2.14352	-0.283162	2.7018	-3	1.38509	-3	0.655235	0.30771	2.9038	0.170555	2.51533	0.436322	1.31515	2.84607	0.389343	0.591176	1.6562	3.2718	0.678609
ENSMUSG00000000374	Trappc10	-3	1.48346	-0.213959	-3	-3	-3	-3	-3	-3	-3	-0.480172	-1.09151	-3	-0.419075	-3	-3	-0.742321	-3	-3	-3	-1.50864	-3	-3	-3	-3	-3	-3	0.222976	-3	-3	-1.29243	-3	-3	-3	-3
ENSMUSG00000000378	Ccm2	2.02914	2.26694	0.903687	2.03667	3.15659	-0.0357404	-0.0218195	1.33808	-3	-3	-0.430626	-3	-3	0.818292	-3	0.778947	1.6388	0.821579	0.198932	-3	-0.636388	-3	0.564784	-0.583359	-0.675718	0.243286	2.93505	-3	1.0924	2.80174	0.4929	0.0685569	2.20088	-3	1.07994
ENSMUSG00000000384	Tbrg4	0.367542	-3	-3	-0.258848	-3	-3	-3	0.391112	0.483016	0.196176	-3	-3	-3	0.23325	-3	0.182129	0.133858	-3	-3	1.15567	-3	1.94459	-3	-3	-0.954677	-0.274905	2.58424	-3	0.45194	0.079543	0.0648322	-3	-3	0.776047	-3
ENSMUSG00000000386	Mx1	-0.291579	-0.166853	0.0610753	2.18489	2.47311	-0.454693	0.209783	2.59229	2.55391	-3	-0.386158	2.49294	-0.850781	-3	-0.467246	0.410102	-0.767004	-1.14874	-3	-3	-0.600326	-3	0.0972573	1.29206	-0.442493	-0.675718	-3	-3	0.832573	0.461048	-1.04096	-3	-3	-0.266803	0.597805
ENSMUSG00000000392	Fap	-3	-3	-3	-3	-3	-3	-3	-3	-3	-3	-3	-3	-3	-3	-3	-3	-3	-3	-0.493495	-3	-3	-3	-3	-3	-3	-3	-3	-3	-3	-3	-3	-3	-3	-3	-3
ENSMUSG00000000394	Gcg	3.68373	1.70766	2.38012	1.71215	0.582177	0.901513	1.55292	1.9527	0.130655	3.19995	1.07595	0.454997	3.94195	1.49222	1.22611	2.93805	3.53912	-0.118615	0.0572856	0.512017	0.597805	2.5967	1.74273	0.756712	2.04759	0.281261	0.225568	0.846399	2.58373	1.82073	1.07118	2.3366	0.706803	3.0464	1.97188
ENSMUSG00000000399	Ndufa9	0.421768	0.149527	2.86278	2.66702	-0.221126	0.33666	0.894925	1.27809	-0.793174	1.83111	0.752893	0.000434077	2.79452	0.469969	-3	1.2721	2.25266	2.23837	-0.154282	0.0572856	2.44606	-3	0.841422	-0.521434	0.276692	3.18975	1.22996	-3	1.53378	1.09486	1.98516	-3	-0.0404816	-0.136083	1.25191
ENSMUSG00000000409	Lck	3.05446	1.95521	2.85178	2.46205	2.90686	2.92902	1.56337	3.2954	2.20731	0.847017	1.65926	1.25044	3.48544	3.21229	1.04419	2.04677	2.80985	3.03028	2.9159	3.72778	2.93752	3.66084	2.82048	0.944038	3.22895	2.75914	0.410102	2.48531	2.39822	2.94294	3.20286	1.85577	2.21995	2.74968	3.21741
ENSMUSG00000000420	Galnt1	0.772395	0.454997	0.989939	1.21882	0.267406	-3	-0.419075	-0.375718	2.07882	0.124178	-0.130182	-0.467246	-0.0404816	1.24702	-3	0.658107	0.743588	-0.521434	-0.355561	0.564784	1.91976	0.330617	-0.0550241	-0.235824	-0.442493	-0.345823	-3	3.59202	0.872797	1.94449	-0.142065	-3	1.90683	-0.154282	1.73696
ENSMUSG00000000439	Mkrn2	-0.199971	2.37627	-3	-3	-0.742321	-3	-3	-3	-1.95861	-3	-3	-3	-3	-3	-3	-3	1.11962	-3	-3	-3	1.91971	-3	-3	-3	-3	-0.617983	-0.917215	-3	0.755189	-3	-0.50724	-3	-0.767004	-3	0.459543
ENSMUSG00000000441	Raf1	2.37898	2.74075	0.137037	2.63345	-0.767004	-3	0.000434077	-0.101824	-0.430626	-0.193142	-0.00392635	1.43808	0.442637	1.08102	0.00902574	-3	1.41549	1.02206	1.13293	-0.0264104	-0.326979	2.54792	0.360025	-3	1.24849	-0.995679	-0.696804	-0.442493	1.01624	0.685831	-0.326979	2.87755	-0.407823	-0.345823	2.11093
ENSMUSG00000000486	2016-09-01	1.85285	1.28917	2.35176	2.71564	2.96357	2.87423	1.44281	2.56105	3.0719	0.77386	2.72259	2.15776	3.1048	1.84764	0.61289	3.35442	2.46237	2.09118	2.76039	2.42124	2.12408	0.503927	2.04945	3.47058	3.03824	2.5793	3.07452	2.4351	2.52961	2.37824	2.16797	2.18761	2.48969	2.4257	1.65592
ENSMUSG00000000489	Pdgfb	-3	-3	-3	-3	-3	-3	-3	-3	-3	-3	-3	-3	-3	-3	-3	-3	-3	-3	-3	-3	-3	-3	-3	-3	-1.09151	-3	-3	-3	-3	-3	-3	-3	-3	-3	-3
ENSMUSG00000000531	Grasp	-3	-3	-3	-3	-3	-3	-3	-3	-3	-3	-3	-3	-3	-3	-3	-3	-3	-3	-3	-3	-3	-3	-3	-3	-3	-3	-3	-3	-3	-3	-0.206908	-3	-3	-3	-3
ENSMUSG00000000532	Acvr1b	-3	-3	-3	-3	-3	-3	-3	-3	-3	-3	-3	-3	-3	-3	-3	-3	-3	-3	-3	-1.21467	-3	-3	-3	-3	-3	-3	-3	0.557627	-0.142065	-3	-3	-3	-3	-0.954677	-3
ENSMUSG00000000561	Wdr77	-3	-3	-3	-3	-3	-3	-3	-3	-3	-3	0.110926	-3	-1.29243	-3	-3	-0.0264104	-3	-3	-3	-0.882729	-3	0.428297	1.73807	-3	-0.551294	-3	-3	-3	-3	0.992598	-3	-3	-3	-3	0.30771
ENSMUSG00000000563	Atp5f1	2.7916	2.94788	2.72014	2.61637	0.387568	1.7713	0.831934	0.878579	2.79022	3.44981	2.34661	2.54392	3.15634	2.21977	0.638589	1.4863	2.75162	2.67097	1.11163	2.89652	2.94077	0.255514	1.22092	0.0972573	2.76651	1.56892	3.31685	0.225568	1.90688	1.57566	2.49314	0.952356	2.77023	1.8827	1.60907
ENSMUSG00000000567	Sox9	-3	-3	-3	-3	-3	-3	-3	-3	-3	-3	-3	-3	-3	-3	-3	-3	-3	-3	-3	-3	-3	-3	-3	-1.04096	-3	-3	-3	-3	-3	-3	-3	-3	-3	-3	-3
ENSMUSG00000000568	Hnrnpd	1.81618	0.441066	-3	0.437909	-0.0501223	1.33828	1.42702	1.65419	-0.50724	-3	2.59905	-0.308919	0.913867	1.11062	0.31618	2.93266	2.40102	1.78512	1.9431	-3	2.87049	2.84313	0.491502	-3	0.130655	0.107549	0.385785	0.767972	1.53657	2.06506	0.685831	1.67835	1.11995	-0.199971	2.83287
ENSMUSG00000000579	Dynlt1c	2.36881	0.606489	0.255514	-3	-3	-0.258848	-3	-0.521434	-3	-3	-0.50724	-0.430626	-3	2.28818	-3	-3	-0.600326	-3	-3	-0.365523	1.15839	-3	0.421768	-0.0599818	-3	-3	1.86582	-3	0.866346	-3	1.58037	-3	1.88819	-3	-3
ENSMUSG00000000581	C1d	0.369401	2.20661	1.85842	0.626443	0.117603	-0.199971	0.394627	1.68016	2.74546	0.23325	2.88576	-0.300162	-1.21467	0.814314	-0.50724	1.06487	2.2876	-0.173277	-0.995679	1.922	1.13991	2.04009	0.421768	-0.173277	2.32757	-0.112946	-3	2.84497	1.38901	1.37127	2.83172	-0.221126	-0.521434	0.81498	0.678609
ENSMUSG00000000594	Gm2a	2.26482	1.52337	2.85223	1.93395	2.47925	2.21619	3.13333	2.06262	1.6933	2.20507	1.62139	2.55851	2.02931	0.941561	0.0417873	1.17641	2.21617	2.3066	2.17855	1.93802	2.50079	-0.251037	2.46721	2.4192	1.76961	-0.160522	1.93612	2.70164	1.77387	2.33194	2.00325	1.15385	-0.0172766	-0.0357404	2.19546
ENSMUSG00000000600	Krit1	0.931509	0.253096	2.31188	0.0867157	-0.583359	-0.636388	-0.317855	1.51905	-0.696804	1.90542	-0.551294	1.07668	-0.243364	0.196176	-0.521434	1.9038	-1.38722	-0.995679	0.822233	2.32422	0.859799	-0.718967	0.0457141	-0.718967	1.48997	1.34657	-1.21467	-0.454693	0.560026	0.120903	1.15201	-0.0550241	1.58048	1.4414	0.369401
ENSMUSG00000000605	Clcn4-2	1.77758	1.88474	-0.173277	0.0297895	1.02942	-0.696804	2.32044	-3	-0.0909791	-0.742321	-0.308919	-1.04096	-0.375718	0.731669	-0.228413	-0.12436	0.777499	-0.882729	1.26342	-3	-1.09151	-0.882729	1.68807	-3	-1.29243	-3	-3	-0.336299	0.535421	0.0648322	-0.954677	-0.107349	-0.235824	-0.995679	2.57005
ENSMUSG00000000628	Hk2	-3	-3	-3	-3	-0.850781	-3	-3	0.15564	-3	-0.821023	-3	-3	-3	-3	-3	-3	1.24971	-3	-3	-3	-3	-3	-3	-3	-3	-3	-3	-3	-3	-3	-3	-3	-3	-3	-3
ENSMUSG00000000631	Myo18a	-3	0.906927	1.41248	2.07416	-3	-3	-0.636388	-3	-0.336299	0.222976	0.356217	-3	-0.375718	-3	-3	0.841422	-0.600326	-3	-3	-1.21467	0.844539	-0.954677	-3	-1.09151	-0.617983	0.104146	-3	-3	-0.291579	0.730863	1.5737	2.03671	2.23066	-3	0.593397
ENSMUSG00000000632	Sez6	-3	-3	-3	-3	-3	-3	-3	-3	-1.04096	-3	-3	-3	-3	-3	-3	-3	-3	-3	-3	-3	-3	-3	-3	-3	-0.954677	-3	-3	-3	-3	-3	-3	-3	-3	-3	-3
ENSMUSG00000000673	Haao	-3	-3	-3	-3	-3	-3	-3	-3	-3	-3	-3	-3	-3	-3	-3	-3	-3	-3	-3	-3	-3	-3	-3	-3	-0.696804	-3	-3	-3	-3	-3	-3	-3	-3	-3	-3
ENSMUSG00000000682	Cd52	3.45461	3.08462	3.66974	4.02688	1.62594	3.86666	3.29452	3.56472	3.17308	3.19123	3.89151	3.28997	3.54666	3.6469	1.51655	4.08411	3.60149	3.76475	3.51738	3.48881	3.64831	3.43856	3.7445	3.53406	3.71973	3.43429	3.62691	3.35811	3.31273	3.53493	3.57461	3.28749	3.50302	2.03226	3.41214
ENSMUSG00000000701	Tcl1b5	-3	-3	-3	-3	-3	-3	-3	-3	-3	-3	-3	-3	-3	-3	-3	-3	-3	-3	-3	-3	-3	-3	-3	-3	-3	-3	-3	-3	-3	-3	-3	-3	-0.821023	-3	-3
ENSMUSG00000000708	Kat2b	2.31078	2.85101	-3	0.495683	-3	-3	0.564784	1.86765	-3	2.08099	0.196176	-3	-3	2.3566	0.3638	-3	0.955736	-1.38722	-3	-1.29243	-1.38722	3.1886	0.608633	-1.09151	-0.206908	0.161667	-1.09151	1.54779	2.82644	-3	-0.199971	0.656194	-1.04096	1.86064	0.960994
ENSMUSG00000000711	Rab5b	-0.655608	0.0610753	-3	-0.407823	0.0297895	-3	-0.336299	-0.300162	2.14944	-0.567031	-3	-3	-0.917215	-3	-3	-3	-3	-1.21467	-3	-3	-0.954677	-0.742321	1.38185	-0.917215	1.0596	-3	-3	-3	0.601082	1.76642	-3	-3	-3	-3	-0.251037
ENSMUSG00000000724	Cryba1	-3	-3	-3	-3	-3	-3	0.33264	-3	-3	-3	-3	-3	-0.850781	-3	-3	-3	-3	-3	-3	-3	-3	-3	-3	-3	-3	-3	-3	-3	-3	-3	-3	-3	-3	-3	-3
ENSMUSG00000000738	Spg7	1.78973	-3	-3	-3	-3	-3	-3	-3	-3	-0.467246	-3	-1.09151	1.71785	-3	-3	-3	1.69924	-3	-3	-3	-3	1.75573	-3	-3	-3	-3	-3	-3	0.684037	-3	-0.317855	-3	0.695569	-3	0.507991
ENSMUSG00000000740	Rpl13	2.89168	3.489	2.96633	2.87565	1.84212	2.18608	2.616	2.88008	3.03685	2.89126	2.35883	3.08434	2.82972	2.90353	1.62087	3.21681	2.9082	2.52613	2.8151	2.25746	2.47406	2.18814	2.67732	2.72662	2.72043	2.70065	2.42302	2.90551	2.76436	3.18574	2.89462	2.10653	2.79159	2.29968	2.63571
ENSMUSG00000000743	Chmp1a	0.110926	0.777499	0.369401	-0.235824	-0.536107	0.0257154	0.311966	0.173478	-0.718967	3.03993	0.42341	-0.995679	-1.04096	0.429914	0.235781	0.212454	0.797337	-3	-3	-0.917215	2.10257	-3	0.324488	2.70117	-0.467246	-3	2.18105	-3	1.12616	1.30516	0.902057	-0.075204	-3	-0.442493	3.02808
ENSMUSG00000000751	Rpa1	0.269746	2.97745	2.25108	1.62799	0.3638	-0.193142	0.471438	0.371253	0.0496056	1.43935	0.838282	2.08697	-1.14874	1.55728	-0.50724	0.708506	1.66728	2.80775	2.08661	2.38595	1.85096	-0.536107	0.881442	3.24299	0.334655	1.37053	2.47455	-3	1.30965	2.15837	1.62077	0.723538	2.22799	1.7981	0.957176
ENSMUSG00000000753	Serpinf1	-3	-3	-3	0.605413	-0.235824	2.44517	-3	-3	-3	-3	-3	-0.600326	-3	1.9194	0.472903	-3	0.65906	-3	-3	-3	-3	-3	-3	-3	-3	-3	-3	-3	1.31326	0.501196	2.70375	-3	-3	-3	-3
ENSMUSG00000000759	Tubgcp3	0.547898	-0.213959	-3	0.303412	0.140194	-3	0.100715	0.597805	-3	-0.365523	1.77204	-3	-0.995679	1.00736	-3	-3	-0.266803	-0.266803	-3	-0.186419	1.02739	-3	-3	-3	-0.186419	0.40841	-0.0700704	0.537945	-3	1.42424	-3	-3	-0.50724	1.51203	1.25481
ENSMUSG00000000766	Oprm1	-3	-3	-3	-0.213959	-3	-3	-0.142065	-3	-3	-3	-3	-0.821023	-0.882729	-0.0264104	-3	0.394627	-3	-3	-3	-0.917215	-3	-3	-3	-3	-3	-0.850781	-3	-0.258848	0.494294	0.124178	2.77112	-3	-3	-3	0.683137
ENSMUSG00000000776	Polr3d	-3	-3	-3	-3	-3	-3	-3	-3	-3	-3	-3	-3	-3	1.11863	-3	-3	-0.080399	-3	-3	-3	-3	-3	-3	-3	-3	-3	-3	-3	-3	-3	-3	-3	-3	-3	-3
ENSMUSG00000000782	Tcf7	0.22037	2.81034	0.799409	2.29748	-0.793174	-0.243364	0.248219	2.34161	-0.767004	-0.160522	0.262688	-0.355561	1.54975	1.74045	-0.130182	2.06382	1.44717	2.09153	-0.308919	-0.396856	1.81612	-0.0264104	0.137037	-0.0963675	0.0378248	2.83631	2.26264	-0.365523	0.806926	1.88841	0.00475116	0.338656	2.33776	2.84791	1.01414
ENSMUSG00000000787	Ddx3x	-0.850781	2.15549	0.771661	0.656194	-0.600326	1.71509	1.42408	0.161667	-0.742321	-0.266803	1.75044	1.71534	-0.454693	0.907465	2.55734	0.643551	1.6147	1.62779	-0.493495	-0.995679	0.961469	-0.600326	0.418467	-0.767004	-0.675718	2.64465	2.19246	1.18358	0.779669	0.599992	0.0132587	1.91132	1.24603	-0.521434	2.57306
ENSMUSG00000000791	Il12rb1	1.01999	-0.199971	0.0338257	0.110926	-3	-0.793174	0.182129	0.695569	-3	-3	-0.696804	-1.14874	-3	-3	-0.193142	-3	0.636588	-1.14874	-3	1.3448	-1.21467	0.875119	-0.407823	1.63499	-3	-0.696804	-0.917215	-0.430626	0.0417873	-3	-3	-3	2.11304	-0.767004	0.0937718
ENSMUSG00000000804	Usp32	1.49375	-3	-3	-0.767004	-0.917215	-3	-3	-3	-1.21467	-3	-3	0.179264	-3	1.62932	-3	-3	0.365675	-3	-3	-3	-3	-3	-0.793174	-3	-1.50864	1.29756	-3	-0.50724	-3	-0.0963675	-3	-3	-1.38722	0.182129	-3
ENSMUSG00000000817	Fasl	-0.442493	-3	0.209783	-3	0.265054	-0.617983	-3	-3	-0.954677	-0.355561	2.96202	-0.655608	-0.995679	0.299071	-3	0.557627	-1.21467	-3	-3	-0.882729	-1.04096	-0.521434	-0.228413	-3	-0.419075	-0.821023	-3	-3	0.693815	-3	-3	-3	-1.09151	-3	0.812312
ENSMUSG00000000823	Znf512b	-0.882729	-0.467246	0.860996	-0.636388	-3	-3	-3	0.127429	-3	-0.793174	-3	-1.38722	-3	-0.14813	-3	-3	-1.67778	-1.14874	-0.243364	-1.29243	-0.583359	-3	-0.655608	-3	-3	-3	-3	-3	0.245759	-3	1.90315	-0.179799	-1.50864	2.19899	-0.179799
ENSMUSG00000000826	Dnajc5	1.37787	2.16965	-3	0.338656	-1.21467	-0.850781	-0.655608	-0.442493	-0.326979	-0.882729	-0.50724	-0.536107	0.932524	0.326541	0.385785	0.783975	1.94798	0.786822	1.1474	-1.14874	0.294687	1.20981	0.484442	-0.160522	-0.480172	2.34264	0.152594	-0.0963675	2.74902	2.23422	2.66763	0.37858	0.929981	-0.199971	0.495683
ENSMUSG00000000827	Tpd52l2	0.274389	0.583312	0.877429	0.230704	-3	0.167613	0.517328	1.91292	-0.419075	0.680426	0.713575	-0.345823	2.51297	0.981411	-0.291579	0.979138	-0.480172	1.57404	0.948462	-3	2.56148	-3	-0.199971	3.39425	2.28265	-0.793174	-3	-3	1.46076	1.2443	2.48814	0.608633	0.130655	2.99095	0.970393
ENSMUSG00000000838	Fmr1	-0.467246	-0.345823	1.76612	0.40841	-3	-0.954677	-0.442493	-0.235824	1.58513	-0.675718	1.28805	1.25818	-0.718967	-0.326979	-0.173277	-0.0700704	1.61983	-0.995679	1.43522	-3	-0.742321	-0.536107	1.61322	-0.995679	-3	0.518646	-3	1.9704	1.72174	2.56406	-0.882729	2.75459	-0.850781	2.63147	0.418467
ENSMUSG00000000876	Pxmp4	-3	0.117603	0.3485	0.250664	-0.551294	-0.467246	0.561221	-0.551294	-0.821023	2.33088	3.01765	-3	1.91186	0.137037	-0.480172	0.57066	-0.583359	2.25926	-0.655608	-1.04096	-0.718967	-0.375718	-0.0909791	-0.850781	-0.583359	-0.995679	-0.600326	-3	0.832573	0.713575	-1.04096	-3	-0.583359	-0.767004	0.918607
ENSMUSG00000000881	Dlg3	-3	-3	-0.075204	-3	-3	-3	-3	-3	-3	-3	-3	-0.407823	-3	0.832573	-3	-3	-3	-3	-3	-3	-3	-3	-3	-0.118615	-3	-3	-3	-3	-3	-3	-3	-3	-3	2.12565	-3
ENSMUSG00000000884	Gnb1l	-3	0.0867157	0.318272	-3	-3	-3	-3	-3	-3	-3	-3	-3	-3	-3	-3	-3	-1.09151	-3	-3	-3	-3	-3	-3	2.27866	1.82653	-3	-3	-3	-3	-3	-3	-3	-0.995679	-3	0.818292
ENSMUSG00000000902	Smarcb1	0.534153	1.26057	0.889918	0.967595	-0.617983	0.16465	0.495683	2.54915	2.35674	3.21255	0.167613	-0.0264104	2.96104	1.17409	0.471438	1.28939	2.07074	-0.600326	1.17583	-0.213959	2.28809	-0.136083	0.692053	0.170555	0.0867157	0.0338257	-0.355561	3.10094	1.40961	1.45516	0.494294	0.748266	0.158664	-0.154282	1.32471
ENSMUSG00000000915	Hip1r	1.185	-0.080399	-3	1.76983	0.0972573	-3	2.38376	-0.742321	-3	-0.718967	-3	0.532882	1.37127	-3	-3	1.04458	-1.29243	-3	1.54742	2.20257	-3	-3	-0.291579	-3	-3	-3	-3	-3	0.15564	2.16445	-1.21467	-3	1.69967	-3	-0.396856
ENSMUSG00000000916	Nsun5	1.28174	-3	-3	-3	-3	0.187803	-3	-0.396856	1.58151	-0.365523	-3	0.485863	-3	1.43458	-3	-3	-3	-3	-0.821023	-3	-1.38722	-3	-3	-3	-3	-3	-1.09151	1.94206	-3	-3	-3	-3	-3	-3	-3
ENSMUSG00000000934	Top1mt	-3	-3	-3	-3	-3	-3	-3	-3	-3	-3	-0.521434	-3	-3	-3	-3	-3	-3	-3	-3	-3	-3	-3	-3	-3	-3	-3	-3	-3	-3	-3	-3	-3	-3	-3	-3
ENSMUSG00000000948	Snrpn	-3	-3	-3	-3	-3	-3	-3	-3	-3	-3	-3	-3	-3	-3	-3	0.257918	-3	-3	-3	-3	-3	-3	-3	-3	-3	-3	-3	-3	-3	-3	-3	-3	-3	-3	-3
ENSMUSG00000000959	Oxa1l	-0.567031	0.158664	0.391112	-0.00833099	-0.821023	-0.0310503	0.0610753	1.52545	-1.09151	2.93854	-0.345823	-0.767004	2.42384	-0.118615	-0.442493	0.73886	-1.04096	-0.617983	1.26437	-0.718967	-0.118615	-3	0.124178	-0.793174	0.187803	-0.636388	0.918083	-0.375718	0.795949	0.0257154	-0.308919	0.549126	0.0457141	-0.718967	0.546666
ENSMUSG00000000976	Heatr6	-3	-3	-3	2.25193	-3	-3	-3	-3	0.650405	-3	-0.850781	1.18727	-3	-3	-3	-0.213959	1.16557	-0.954677	-3	-3	0.84578	1.66615	-3	-3	-0.742321	-3	-0.274905	1.05732	1.32656	-0.326979	-3	0.426674	-1.29243	-1.09151	0.490099
ENSMUSG00000000982	Ccl3	2.65253	0.875119	1.40758	-3	0.0297895	0.107549	0.776774	0.33666	-3	3.78166	-0.112946	-0.228413	-0.274905	0.895478	0.398114	0.977769	-0.107349	3.19388	-0.386158	-3	-0.617983	-0.0963675	0.488692	0.209783	1.71534	-0.101824	-3	0.161667	2.40806	1.16823	2.88262	1.16882	-0.696804	-0.186419	0.989494
ENSMUSG00000001016	Ilf2	0.0216027	0.667546	0.20167	2.39196	0.982316	-0.617983	0.773128	0.0831441	2.32199	-0.0599818	1.88247	1.14117	-0.228413	-3	1.78262	0.725176	2.08034	-0.386158	2.26729	-0.419075	2.30899	-3	0.458033	-0.396856	2.31994	0.0132587	-0.142065	-3	1.05312	0.739651	0.537945	1.71751	2.03914	-0.308919	0.912806
ENSMUSG00000001017	Chtop	0.935558	-3	-3	0.31618	-3	1.57945	0.350442	0.893262	-3	0.296884	-0.355561	1.5823	0.387568	-3	-0.14813	-3	2.48298	-0.467246	-3	-0.396856	1.44949	-3	0.240799	-0.0357404	-0.419075	-0.793174	1.23732	0.248219	1.23302	2.49679	-0.235824	0.140194	-1.09151	0.495683	1.84634
ENSMUSG00000001018	Snapin	-3	-3	-3	-3	-3	-3	-3	-3	-3	-3	-3	-0.821023	-3	0.0216027	-3	0.87454	-0.917215	-3	-3	-3	-3	-3	-3	-3	-0.583359	-3	-3	-3	-3	-3	-3	0.0831441	-0.767004	-3	-3
ENSMUSG00000001020	S100a4	2.72849	0.602169	3.08353	1.27878	0.235781	2.82009	1.98001	2.34373	1.82106	1.55024	1.66012	2.65165	1.72428	2.57133	3.28093	3.34936	2.4496	3.53032	2.94006	1.6947	3.30946	-3	2.64691	0.413467	3.06329	0.703377	3.3889	0.367542	2.11959	2.30134	2.133	3.20639	1.89763	3.01364	1.70502
ENSMUSG00000001025	S100a6	3.35232	2.93255	3.45554	3.07303	2.93522	2.75561	1.70894	2.75861	2.85048	3.24033	3.20037	3.32064	3.26894	2.04984	2.23782	1.93662	2.6994	3.54857	3.02687	2.76468	3.30621	2.35353	2.775	3.37004	3.06072	1.00608	2.10233	2.55215	3.18651	3.30751	3.42913	2.02223	3.01749	2.87129	2.14931
ENSMUSG00000001029	Icam2	0.582177	-3	1.36719	0.294687	-3	0.545431	0.465532	0.709355	-0.375718	-3	0.340642	3.06911	2.44793	0.182129	-3	0.441066	-0.636388	-0.365523	-3	-3	-0.419075	-3	0.624385	-0.50724	-0.308919	-0.0357404	-0.14813	-3	0.802842	1.40073	-0.266803	-3	0.0722499	2.7892	1.03024
ENSMUSG00000001034	Mapk7	-3	-3	-3	-3	-3	-3	-3	-3	-3	-3	-3	-3	-3	-3	-3	-3	0.878579	-3	-3	-3	-3	-3	-3	-3	-3	-3	-3	-3	0.320354	2.19893	-3	-3	-3	-3	-3
ENSMUSG00000001036	Epn2	-3	-3	-3	-3	-3	-3	-3	-3	-3	-3	-3	-3	-3	-3	-3	-3	-3	-3	-3	-3	-3	-3	-3	-3	-3	-3	-3	-3	-3	-3	-3	-0.375718	-3	-3	-3
ENSMUSG00000001052	Sec24b	0.929981	1.5716	0.848866	0.926394	-0.142065	0.143327	1.76657	-0.821023	-3	0.288026	1.92717	-3	-0.221126	-3	-3	-3	2.36169	-3	-3	2.36687	-3	-3	0.484442	-0.0452752	2.41913	-0.186419	-0.0909791	1.00221	1.35891	-0.283162	-3	0.30771	1.27464	-3	1.04301
ENSMUSG00000001054	Rmnd5b	0.947483	0.721893	0.83702	1.0035	2.82805	0.398114	0.354301	0.207096	-0.551294	0.0648322	0.478711	-0.136083	-0.882729	1.37714	-3	1.45349	-0.600326	-0.142065	-0.266803	1.26578	-0.50724	-0.407823	-0.118615	-0.154282	-0.266803	3.14171	2.92885	-3	1.23454	0.745153	0.551572	1.2315	0.74904	-0.493495	1.4654
ENSMUSG00000001056	Nhp2	1.40021	-3	0.595606	0.497068	-0.300162	-3	0.459543	0.478711	2.63932	0.334655	-0.14813	-0.567031	-0.718967	0.383995	0.257918	0.943544	2.00715	-3	1.50706	-3	-0.179799	3.24097	0.648458	-3	-0.50724	0.16465	-0.345823	2.8688	0.603253	1.02657	-0.493495	0.356217	0.176381	-3	1.90935
ENSMUSG00000001062	1300018I17Rik	-3	-3	-3	-3	-3	-3	0.0378248	-3	-3	0.650405	-3	-3	-3	-3	-3	1.96337	-3	-3	-3	-3	-3	-3	-3	-3	1.72461	0.40841	-3	0.678609	-3	-3	-3	-3	-3	-0.14813	-3
ENSMUSG00000001065	Zfp276	-3	-3	0.0572856	-3	-3	-3	-3	-3	-0.995679	-3	-3	-1.29243	-3	-0.0310503	-3	-3	-3	-0.675718	-3	-0.917215	-0.291579	2.55251	-0.567031	-3	-3	-1.14874	-3	-3	0.509337	-3	-3	-3	-1.38722	0.365675	0.26031
ENSMUSG00000001082	Mfsd10	2.39384	-3	0.603253	0.560026	0.606489	-0.101824	1.3867	0.00902574	-0.567031	2.0624	0.816308	1.99595	-0.0452752	0.392873	-3	0.767972	-0.742321	-3	-3	-3	-0.345823	2.37429	0.161667	-3	2.30066	0.522575	-3	-3	2.7063	0.658107	-0.375718	0.354301	-0.600326	2.48259	0.661907
ENSMUSG00000001089	Luzp1	-0.742321	-0.00392635	-0.0856568	-0.186419	-0.995679	1.57773	1.80319	-0.675718	-0.954677	-0.173277	-0.112946	-0.636388	-0.995679	0.401573	-3	0.262688	-1.04096	-3	2.5556	-1.50864	-0.742321	-0.821023	0.170555	-0.675718	1.05042	0.225568	-1.04096	2.50159	0.398114	0.945518	2.27321	1.8728	1.10452	0.217747	0.149527
ENSMUSG00000001098	Kctd10	-3	-3	-3	-3	-3	-3	-3	-3	-3	-3	-0.118615	-3	1.77903	-3	-3	0.541704	1.06822	-3	-3	-3	-0.850781	-3	2.24976	-0.274905	1.73982	-3	-3	0.0297895	-3	-3	-3	-3	-3	-3	-3
ENSMUSG00000001100	Poldip2	-3	-3	-3	-3	-3	-3	-3	-3	1.01414	-3	-3	-0.308919	1.7372	-3	-3	-3	-0.821023	1.11331	-0.442493	-3	-3	-3	0.127429	-3	-3	-0.467246	-3	-3	-3	-3	0.0572856	1.4208	-0.396856	-3	-3
ENSMUSG00000001105	Ift20	0.401573	2.66822	2.55582	1.35891	-3	-3	0.729246	0.356217	2.29623	-3	0.0174507	-3	1.49943	-3	-3	-3	1.79616	-0.742321	-0.266803	-3	-3	-3	-3	-0.136083	-0.154282	0.0257154	-3	-3	0.957655	2.70372	0.618153	-3	-0.375718	-3	0.817631
ENSMUSG00000001123	Lgals9	2.09276	2.21567	1.52115	2.81684	-0.283162	0.340642	0.842672	2.99757	1.84566	0.23325	0.831294	1.584	2.61811	1.16616	1.36513	0.966189	2.64555	1.39289	1.55024	1.9874	1.46762	0.891035	1.1767	3.51666	0.253096	1.00004	3.46183	0.152594	1.85625	1.94231	2.60523	0.981411	2.72585	0.137037	1.43618
ENSMUSG00000001127	Araf	-3	-3	0.120903	0.928959	2.96032	2.30497	0.798029	0.000434077	-0.386158	2.03615	-3	-0.375718	-3	0.40671	-3	0.469969	-1.29243	-1.04096	0.692053	-0.0963675	-0.850781	0.0648322	2.52414	-0.101824	-0.154282	3.07831	1.27464	-3	1.27533	1.55183	2.73116	0.079543	-0.536107	-3	2.95312
ENSMUSG00000001128	Cfp	-3	-3	-3	-3	-3	-3	-3	-3	-3	-3	-3	-3	-3	-3	-3	-3	-3	-3	0.447313	-3	-3	-3	-3	-3	-3	-3	-3	-3	-3	-3	-3	-3	-3	-3	0.887111
ENSMUSG00000001134	Uxt	-3	-3	-3	-3	-3	-3	-3	-3	-3	-3	0.209783	-0.442493	-3	-3	-3	0.763503	2.48557	-3	-3	-3	-0.300162	-3	-3	-3	-3	-0.080399	-3	-3	1.4365	-3	-3	0.954773	-3	-3	0.775319
ENSMUSG00000001138	Cnnm3	-3	-3	-0.228413	-3	-3	-3	-3	-3	-3	-3	-3	-0.536107	-3	-3	-3	-3	-1.38722	-3	-3	-3	-3	-3	-3	-3	-3	-0.480172	-3	-3	-3	-3	-3	1.12551	-3	0.464042	-3
ENSMUSG00000001143	Lman2l	-3	-3	-3	-0.243364	0.752125	0.0132587	-3	-3	-3	-3	-3	-3	-3	-0.326979	-3	1.91249	-1.50864	-3	-3	-3	-0.266803	-3	-3	0.161667	-3	-0.235824	-0.258848	-3	-3	-3	-3	-3	-0.345823	0.718585	-3
ENSMUSG00000001150	Mcm3ap	-0.375718	-3	-0.317855	-0.419075	-1.21467	-0.0264104	-3	-0.917215	-3	-0.583359	-0.767004	1.44124	0.225568	-0.0501223	-0.850781	-3	-3	-1.50864	0.352375	2.00277	1.15048	-3	-0.767004	-0.917215	-1.38722	-1.38722	-0.954677	-3	2.35143	-0.080399	-0.917215	-3	-3	1.77255	0.140194
ENSMUSG00000001151	Pcnt	1.46091	-0.718967	-3	-0.882729	-3	-3	-0.821023	-3	-3	-1.04096	2.08818	-1.67778	-3	-0.101824	-3	0.15564	-1.67778	-1.67778	-1.50864	0.303412	0.127429	-3	-3	-1.38722	-3	-1.21467	-1.38722	1.74936	0.117603	-0.551294	-0.636388	-3	1.09381	-3	-0.0357404
ENSMUSG00000001156	Mxd1	-0.235824	1.38131	1.38865	-0.274905	-1.09151	1.82014	1.05846	-0.467246	-0.742321	-3	-0.221126	-0.850781	-3	-0.0909791	-0.718967	-3	-1.67778	-0.521434	-1.21467	0.842047	-0.821023	0.525174	-0.317855	-0.300162	-0.995679	-1.21467	-1.09151	-3	0.782544	0.235781	-1.29243	-3	2.16507	0.510679	0.182129
ENSMUSG00000001157	Gmcl1	-3	-0.206908	0.0216027	-0.375718	-3	1.76088	-3	-0.567031	-3	-3	-0.718967	-3	-3	-3	-0.206908	0.0722499	-3	-3	-0.995679	1.0035	0.635584	-3	-0.419075	2.40417	-3	-3	1.10995	-3	0.33264	-0.0404816	-0.600326	-3	-0.793174	-3	-0.221126
ENSMUSG00000001158	Snrnp27	0.943544	1.21434	2.30831	2.87699	-0.300162	0.255514	0.646502	1.8336	1.8757	0.41514	-3	2.20973	2.81589	2.97643	-3	2.93121	2.33698	1.41666	0.742804	-0.12436	1.55183	2.06244	0.158664	3.24728	0.450403	2.35008	0.334655	2.23099	1.51056	1.44061	1.88276	0.738067	2.28147	0.0867157	1.47262
ENSMUSG00000001166	Oas1c	-0.221126	-0.0963675	-3	0.212454	-3	-0.675718	-3	-0.454693	-3	-3	-3	-3	-1.09151	-3	-3	-3	-3	-1.04096	-0.882729	-0.954677	-1.09151	-3	-3	-3	2.36069	-0.600326	-0.793174	-3	0.442637	0.371253	-3	-3	-3	-3	2.63067
ENSMUSG00000001175	Calm1	3.72893	3.63817	3.56703	3.38957	3.02211	2.91668	3.57293	3.58505	3.65547	1.77953	3.56744	3.92346	3.49314	3.42052	2.82674	3.27693	3.66265	3.85885	3.66853	3.50753	3.4009	3.81817	3.70326	3.19118	3.59899	3.53011	3.60923	2.56489	3.09117	3.80309	3.42609	3.62362	3.57389	2.99276	3.816
ENSMUSG00000001211	Agpat3	1.0035	0.45194	1.09346	3.26384	-0.283162	1.46659	0.488692	0.265054	1.18783	1.68369	-0.355561	1.18101	-0.821023	2.86291	0.288026	0.964778	1.52376	-0.266803	-0.396856	-0.636388	-0.821023	-0.112946	0.483016	-3	-0.075204	-0.213959	-3	-3	1.4691	2.62406	-0.235824	-3	1.61649	-0.130182	1.30816
ENSMUSG00000001228	Uhrf1	1.65544	0.75823	0.73886	1.93207	-0.0649968	0.670339	0.562412	1.90892	2.52307	0.471438	3.08463	2.72515	1.31114	2.69676	2.19221	2.42599	2.22727	-0.742321	1.32307	-0.235824	2.34512	-0.193142	0.472903	2.31438	0.0610753	-0.291579	-0.995679	2.44713	1.38329	2.45236	0.692053	2.28163	1.6394	1.72297	1.46465
ENSMUSG00000001229	Dpp9	-3	1.35738	-3	0.926394	-3	1.38131	-3	-3	-3	-0.0127808	0.459543	-3	-1.29243	-3	-3	-0.00833099	1.10144	-3	-3	-3	1.00004	0.519959	-3	-3	0.33264	-3	-3	-3	-3	-3	-0.850781	-3	-1.38722	-0.850781	-0.291579
ENSMUSG00000001247	Lsr	-3	-3	-3	0.517328	-3	-3	-3	-3	-3	-3	-3	1.65419	-3	0.262688	-3	-3	-3	-3	-3	-3	-3	-3	-3	-3	-0.882729	-3	-3	-3	-3	-3	-3	-3	-3	-3	-3
ENSMUSG00000001248	Gramd1a	-0.567031	0.935558	2.27379	0.290257	-0.50724	-0.258848	0.0572856	2.32697	-0.793174	-0.173277	-0.355561	-0.600326	1.93156	-0.12436	-0.142065	0.611829	1.3185	-3	1.89493	-0.718967	-0.0172766	-0.636388	-0.355561	-0.793174	-0.995679	2.64883	-0.850781	-0.075204	1.04964	0.326541	-3	0.127429	-0.283162	-0.718967	0.146438
ENSMUSG00000001270	Ckb	-3	-3	0.330617	-3	-3	-3	-3	-3	-3	-3	-3	-3	-3	-3	-3	-3	1.77365	-3	-3	-3	-0.917215	-3	-3	-3	-3	-3	-3	-3	0.638589	-3	-3	-3	-3	-3	0.0867157
ENSMUSG00000001280	Sp1	-0.655608	0.0648322	1.15415	0.100715	-0.600326	-1.21467	0.682235	-0.521434	1.09486	-0.266803	1.28625	-0.675718	-0.365523	2.79988	-0.536107	0.344589	-0.258848	-1.09151	1.37495	-1.09151	2.53847	1.99647	0.000434077	0.107549	2.62814	1.22663	-0.00833099	2.60773	0.305566	1.5076	0.130655	1.39986	-1.04096	-3	0.531607
ENSMUSG00000001281	Itgb7	1.82309	0.678609	2.22979	2.20246	1.79324	1.39271	2.21232	-0.228413	-1.09151	2.28626	2.03771	1.9432	0.33666	0.330617	-3	0.891035	1.06785	1.24057	2.69241	-1.04096	0.98322	1.85425	0.100715	-0.355561	0.303412	2.06863	0.92947	-3	2.08597	0.604334	-0.551294	2.67666	2.26496	2.64297	1.46061
ENSMUSG00000001285	Myg1	0.0174507	0.916507	-3	2.81226	0.382197	0.15564	0.474362	0.800786	2.69762	-3	0.82614	-0.0310503	-0.0550241	0.464042	-3	-3	2.44259	-0.0649968	0.875119	0.00475116	2.29934	-3	0.711048	-3	0.209783	-0.228413	-0.12436	2.98999	1.52023	1.39113	0.182129	0.867526	2.68861	0.311966	1.20793
ENSMUSG00000001288	Rarg	0.815644	-0.173277	-3	-0.0404816	-3	-3	-3	-0.536107	-3	-3	-0.675718	-3	-3	-3	-3	0.104146	-3	1.45865	-3	-0.142065	-3	-3	-3	-3	-3	-3	-3	-3	-3	-0.00392635	-3	-3	-3	-3	-0.186419
ENSMUSG00000001289	Pfdn5	3.16598	2.42891	2.86929	1.20224	-0.0310503	1.49053	3.51729	1.05235	2.84231	-3	0.915453	3.01528	3.04021	1.30322	0.537945	1.41765	2.64408	1.03306	1.76254	0.173478	2.70368	0.140194	2.75589	0.140194	0.23325	2.47966	3.18712	-3	2.03068	1.83008	3.25268	1.13165	2.59606	0.354301	1.61279
ENSMUSG00000001305	Rrp15	-3	-3	1.63549	-3	-3	-3	-3	-3	-3	-3	-3	-3	-3	-3	-3	-3	0.0216027	-3	-3	-3	-3	-3	-3	-3	-3	-3	-3	-3	-3	-3	-3	-3	-1.29243	-3	-3
ENSMUSG00000001323	Srr	-3	-3	-3	-3	-3	-3	-0.291579	-3	-3	-3	-3	-3	-3	-0.173277	-3	0.0867157	-3	-3	-3	-3	-0.821023	-3	-3	-0.173277	-3	-3	-3	-3	1.46851	-3	-3	-3	-3	-3	-3
ENSMUSG00000001334	Fndc5	-3	-3	-3	-3	-3	-3	-3	-3	-3	-3	-3	-3	-3	-3	-3	-3	-3	-3	-3	-3	-3	-3	-3	-3	-1.04096	-3	-3	-3	-3	-3	-3	-3	-3	-3	-3
ENSMUSG00000001348	Acp5	2.2758	0.441066	1.58389	0.572988	-0.228413	-0.454693	0.642563	0.556423	-0.50724	0.285782	-0.0700704	1.20685	1.94822	3.17955	-0.160522	0.894925	2.50732	1.88019	1.11197	-0.430626	-0.583359	-0.355561	0.230704	-0.521434	0.170555	-0.186419	-3	3.20645	1.6622	1.15262	2.58724	0.734079	1.16853	2.20216	1.08282
ENSMUSG00000001366	Fbxo9	-3	0.474362	0.228144	-3	1.86988	-3	-3	-3	0.966658	-3	-3	-3	-3	-3	-3	-3	0.975478	1.71097	-3	-3	-3	-3	-3	-0.675718	-0.882729	-3	-3	-3	1.01498	-3	2.37133	-3	-3	-3	-0.0127808
ENSMUSG00000001376	Ccdc132	0.104146	0.720242	0.356217	-0.0452752	-0.243364	-3	0.326541	3.29931	-0.221126	-3	-0.636388	-1.04096	-0.251037	0.740442	-3	0.403292	-1.67778	-0.767004	2.70277	-0.213959	-0.882729	0.225568	-0.0856568	-3	-0.442493	-0.326979	0.00902574	-0.179799	0.3638	-3	0.158664	1.13897	-3	0.288026	0.716087
ENSMUSG00000001379	Apbb3	-3	-3	-3	-3	-3	-3	-3	-3	-3	-3	-3	-3	-3	-3	-3	-3	-3	-3	-3	-3	-3	-3	-3	-3	-0.917215	-3	-3	-3	-3	-3	-3	-3	-3	-3	0.541704
ENSMUSG00000001380	Hars	1.22996	-0.0357404	0.196176	1.80632	1.67971	1.53972	-0.130182	2.25535	0.923814	2.5066	0.301247	-0.655608	2.38016	0.288026	-0.336299	0.721893	1.07485	-0.995679	-0.50724	-0.300162	1.95881	1.89999	0.869877	-3	-0.430626	-0.821023	-0.442493	-3	0.682235	2.65382	2.49783	0.26031	1.56727	-0.617983	0.800098
ENSMUSG00000001383	Zmat2	1.62635	0.209783	0.140194	0.695569	2.23973	-3	-3	-0.14813	1.12843	-0.419075	0.303412	0.671265	-3	0.230704	-3	2.46422	1.2017	-1.04096	-3	-0.355561	1.50881	-3	-0.300162	-3	-0.954677	1.67579	2.26727	-3	0.149527	0.0759118	-0.954677	0.204391	-1.14874	2.56662	2.20173
ENSMUSG00000001403	Ube2c	3.17309	1.43666	1.12421	2.08629	0.401573	0.74123	1.33788	1.00822	0.387568	3.23292	1.78083	0.207096	1.91945	2.71568	1.64356	1.68315	3.21804	0.334655	3.2149	2.09837	3.26158	2.27499	2.4308	0.228144	2.61894	0.936061	2.80972	0.0572856	2.64033	1.4588	1.12649	1.42928	3.23523	0.485863	3.18033
ENSMUSG00000001415	Smg5	-0.821023	-3	1.18358	-3	-3	-3	-0.186419	-0.742321	-3	-3	-3	-3	-3	1.86052	-3	-0.112946	1.2055	-3	-1.14874	-1.29243	-1.38722	1.21804	-0.300162	-3	-3	-0.583359	-1.09151	-3	1.62707	-0.221126	-3	-3	-1.50864	1.88835	-3
ENSMUSG00000001416	Cct3	2.33742	3.2341	0.541704	1.35795	-0.0550241	-0.274905	1.01456	-0.355561	-0.317855	0.296884	0.503927	-0.300162	2.49665	-3	0.326541	0.893817	2.31427	-0.636388	-3	-0.243364	1.95914	-0.179799	0.418467	-0.0357404	2.7575	0.000434077	-0.696804	1.63378	1.46881	1.1912	0.079543	1.31934	2.54551	-3	1.4806
ENSMUSG00000001418	0610031J06Rik	2.80355	0.90531	2.18574	1.18868	0.248219	2.99971	0.856185	3.03755	0.104146	0.784689	0.752125	2.59923	-0.0599818	1.51615	0.354301	1.39377	1.87431	3.22996	-0.493495	2.85207	2.47588	0.582177	1.89277	-0.0218195	1.15749	0.320354	-0.365523	1.90688	1.79665	2.06663	0.0759118	0.646502	0.0174507	-3	1.61056
ENSMUSG00000001419	Mef2d	1.38059	0.0174507	0.550351	-0.454693	-3	-3	-3	0.777499	-3	-0.308919	-0.493495	-1.21467	-0.655608	-0.258848	-3	0.472903	-0.583359	-3	-3	-0.850781	1.7568	1.96308	0.40841	2.23775	1.22585	-1.21467	-0.696804	-3	0.257918	0.765743	2.60647	-3	-0.882729	-0.850781	0.00902574
ENSMUSG00000001424	Snd1	0.285782	-0.283162	2.10113	1.54938	-3	-0.567031	0.318272	2.48177	-3	-3	-0.080399	-0.917215	0.976396	1.49514	2.5696	0.597805	1.19593	2.41132	-1.04096	0.999174	0.267406	0.94601	-0.493495	-3	1.12323	2.02703	-0.995679	-0.521434	1.03587	0.187803	-1.14874	0.311966	-1.09151	-0.567031	2.50613
ENSMUSG00000001435	Col18a1	-3	-3	-3	-3	-3	-3	-3	-3	-3	-3	-3	-3	-3	-3	-3	-3	-3	-3	-3	-3	-3	-3	-3	-3	-3	-3	-3	-3	-3	-3	-3	-3	-0.655608	-3	-3
ENSMUSG00000001436	Slc19a1	-3	-3	-3	-3	-3	-3	-3	-3	-3	-3	-3	-3	-3	-3	-3	-3	-3	-3	-3	-3	-3	-3	-3	-3	-3	-3	-3	-3	0.602169	-3	-3	-3	-3	-3	-3
ENSMUSG00000001440	Kpnb1	-0.467246	-0.50724	1.01246	0.0972573	-1.14874	1.56692	-3	0.117603	0.110926	1.04809	0.272074	0.610767	-0.493495	2.04242	-0.50724	1.66793	1.17029	-1.14874	0.866937	-1.38722	1.10826	-0.536107	0.57066	-1.14874	-1.09151	-0.0963675	1.12584	1.14305	0.719414	1.79422	-0.675718	0.984122	-0.617983	3.15062	0.469969
ENSMUSG00000001441	Npepps	2.52246	-3	-3	0.513351	-3	-3	0.623353	-0.0172766	0.679519	-3	-3	2.52624	-0.166853	0.710202	0.0417873	1.00134	2.35448	-0.567031	-0.551294	-0.386158	-3	-3	0.967595	-3	2.10103	-3	-3	0.54295	1.38023	0.849481	-3	1.77284	-0.407823	-3	0.478711
ENSMUSG00000001444	Tbx21	0.887111	-3	0.0972573	1.83136	0.716087	-0.419075	-3	1.41799	-1.09151	-0.467246	2.28094	-0.365523	-3	0.3638	-0.430626	0.843295	-1.29243	0.687618	-0.917215	-3	1.7754	-0.636388	-3	-0.493495	2.81223	-3	-0.536107	-3	0.706803	0.334655	-0.221126	0.33666	-0.442493	1.26461	0.33264
ENSMUSG00000001445	Mrpl10	2.16471	-3	-3	0.544192	-3	-3	-3	1.68441	-3	-3	-3	-0.882729	0.0610753	-3	0.334655	0.311966	2.06878	-0.317855	0.398114	-0.454693	-0.600326	-3	-3	-3	-3	1.29625	1.21461	-3	1.11764	-3	-0.0501223	0.0257154	-3	-3	0.499824
ENSMUSG00000001467	Cyp51	-0.767004	-3	0.537945	0.140194	-3	-0.283162	-3	-3	-0.995679	2.97107	-0.243364	-3	1.63074	0.593397	-3	0.851931	-0.882729	-3	-3	-1.21467	1.61216	-3	-0.551294	-3	1.61973	-0.493495	-0.136083	-3	-3	1.93802	-0.718967	-0.345823	-0.793174	-3	-0.345823
ENSMUSG00000001472	Tcf25	0.222976	-0.173277	1.28535	2.19126	-0.567031	2.71402	0.471438	-3	0.398114	0.240799	1.28939	1.04653	2.73416	0.512017	-0.173277	0.801472	1.66258	-0.551294	-3	-0.742321	-0.617983	-0.396856	0.360025	3.123	1.1294	-0.308919	-0.193142	1.22945	1.30018	1.00907	-0.154282	-3	-0.375718	2.09058	0.560026
ENSMUSG00000001473	Tubb6	2.39559	-3	-3	-0.14813	-3	-3	-3	-3	-3	-0.308919	-0.493495	-3	-3	0.0417873	-3	-3	-3	-3	-3	-3	-3	-3	-3	-0.636388	-3	-3	-3	-3	-3	-3	-3	-3	-3	-3	0.00902574
ENSMUSG00000001482	Def8	-3	-3	-3	-3	-3	-3	-3	-3	-3	-3	-3	-3	-3	-3	-3	-3	-0.326979	-3	-3	-3	-1.04096	-3	-3	-3	-3	-3	-3	-3	-3	-3	-3	-3	-3	-3	-3
ENSMUSG00000001497	Pax9	-3	-3	-3	-3	-3	-3	-3	-3	-3	-3	-3	-1.29243	-3	-3	-3	-3	-3	-3	-3	-3	-3	-3	-3	-3	-3	-3	-3	-3	-3	-3	-3	-3	-3	-3	-3
ENSMUSG00000001517	Foxm1	2.03874	0.0902581	-0.154282	0.292478	-3	-0.130182	-0.0550241	-0.0501223	-1.04096	-0.718967	-0.193142	2.46415	-0.600326	2.08515	0.0132587	0.371253	2.24453	-0.850781	-0.850781	-0.954677	1.61343	-3	0.104146	-0.742321	-0.300162	-0.480172	-3	0.225568	1.28513	0.481586	-0.493495	0.305566	-0.636388	-3	0.382197
ENSMUSG00000001520	Nrip2	-0.675718	-3	-3	-3	-3	-3	-3	-3	-3	-3	-3	-3	-3	-3	-3	-3	-3	-3	-3	-3	-3	-3	-3	-3	-3	-3	-3	-3	-3	-3	-3	-3	-3	-3	-3
ENSMUSG00000001521	Tulp3	-3	-3	-3	-3	-3	-3	-3	-3	-1.09151	-3	-3	-1.09151	-3	-3	-3	0.120903	-1.04096	-3	-3	-3	-1.14874	-3	-3	-0.821023	-3	-0.954677	-0.850781	-3	-3	-3	-3	-0.166853	-0.767004	-3	-3
ENSMUSG00000001524	Gtf2h4	-0.112946	-3	-3	0.55279	-3	-3	0.320354	-3	-3	-3	-3	-3	2.73591	0.439491	-3	-3	1.62087	-3	-3	-0.454693	-0.954677	-0.186419	0.908539	-0.243364	-0.793174	-3	-3	0.184975	0.65906	-3	-0.186419	-3	-0.365523	-3	0.410102
ENSMUSG00000001525	Tubb5	3.46475	3.24454	2.72556	2.89853	2.92107	2.78582	3.15784	3.13523	3.1514	3.11677	3.26026	3.30784	3.43468	3.1831	3.2038	2.91487	3.48706	2.67747	3.64914	2.95272	3.73398	2.97331	3.1904	2.77099	3.29969	3.24401	2.68988	3.31851	3.16092	3.48918	3.1499	3.29356	3.63876	2.93118	3.31677
ENSMUSG00000001542	Ell2	-3	0.000434077	-3	-3	-3	-3	-3	-3	-3	-3	-3	-3	-3	-3	-3	-3	-3	-3	-3	-3	-3	-3	-3	-3	-3	-3	-3	-3	-3	-3	-3	-3	-3	-3	-3
ENSMUSG00000001552	Jup	-3	-3	-3	-3	-3	-3	-3	-3	-3	-3	-3	-3	-3	0.483016	-3	0.74123	-3	-0.493495	-0.317855	-0.407823	-3	-0.0310503	-3	-3	-0.107349	-0.0357404	-3	-3	0.701654	-3	-3	-3	-3	-3	-3
ENSMUSG00000001569	Nom1	1.12061	-3	1.50121	-3	-1.09151	-0.995679	-3	-3	-3	-3	-0.467246	-3	1.04379	-0.407823	-0.718967	-3	0.3485	-3	-3	-3	-3	-3	-3	-1.09151	-0.995679	-3	-3	-3	1.86106	-3	-1.29243	-3	-3	-0.995679	-0.442493
ENSMUSG00000001576	Ergic1	0.857393	-3	0.878004	-3	-3	2.85278	-3	-3	-0.454693	-3	-3	-3	-3	0.292478	-3	-3	-0.718967	-3	-3	-3	-3	-3	-3	-3	-3	-3	-3	-3	0.811642	0.655235	-3	-3	-3	-3	-3
ENSMUSG00000001583	Tnk1	-3	-3	-3	-3	-3	-3	-3	-3	-3	-3	-3	-0.917215	-3	-3	-3	-3	-3	-3	-3	-3	-3	-0.480172	-0.199971	-3	-3	-3	-3	-3	-3	-3	-3	-3	-3	-3	-3
ENSMUSG00000001588	Acap1	1.18159	1.33708	1.31114	0.617105	2.67997	0.257918	0.799409	0.681332	-0.521434	2.5971	2.24125	2.42844	-0.430626	0.656194	0.207096	1.00091	2.35597	-0.718967	-0.536107	0.992598	2.43479	1.52415	0.434729	2.86565	-0.521434	-0.454693	-0.850781	0.272074	2.00066	0.912275	0.431525	1.65284	-0.442493	-0.419075	1.13133
ENSMUSG00000001622	Csn3	-3	-3	-3	-3	-3	-0.355561	-3	-3	-3	-3	-3	-0.696804	-3	-3	-3	-3	-3	-3	-3	-0.636388	-3	-3	-3	-3	-3	-3	-3	-3	-3	-3	-3	-3	-0.551294	-3	-3
ENSMUSG00000001627	Ifrd1	-3	0.871631	0.840169	-3	-3	-3	-3	0.248219	-0.336299	2.76503	-3	-3	-0.742321	-3	-3	-3	0.632559	-3	-0.0218195	-3	1.00393	-3	-3	0.0937718	-0.636388	-3	-0.480172	-3	-3	-3	-0.396856	-3	2.85084	0.558829	0.889918
ENSMUSG00000001630	Stk38l	-3	-0.396856	0.137037	-0.0909791	-3	-0.675718	-0.0218195	-0.160522	2.31114	-3	-3	-3	-3	-3	-0.221126	0.184975	2.07387	-1.21467	-3	-3	-0.636388	-3	-0.300162	-3	-0.954677	-0.882729	-3	-0.326979	0.793162	1.41649	-0.0550241	1.22066	-0.882729	-0.995679	0.196176
ENSMUSG00000001632	Brpf1	0.253096	-3	-0.166853	-0.266803	-3	0.100715	0.104146	-0.767004	-0.300162	-0.251037	0.0457141	0.292478	0.981411	-0.154282	0.392873	-3	-0.600326	-0.0856568	-3	-0.0127808	1.93682	-3	0.539202	-0.767004	0.217747	-0.0550241	-0.882729	-0.112946	0.0610753	-3	0.000434077	-3	0.577607	-0.767004	-3
ENSMUSG00000001642	Akr1b3	2.70134	0.914396	2.68457	1.06674	-0.0700704	1.16764	0.554004	1.03387	-0.291579	0.173478	3.32266	2.51395	1.4754	1.32079	0.43313	1.34343	2.30686	1.67155	2.98496	3.05202	2.30769	2.35989	0.862191	-3	2.35509	0.350442	0.140194	-3	1.69277	1.17987	0.301247	0.114277	-0.235824	0.653309	1.48446
ENSMUSG00000001666	Ddt	-3	1.67953	-3	0.365675	-3	0.184975	0.735679	0.472903	-0.407823	-3	3.12223	2.85054	-0.493495	-3	0.176381	-3	1.31599	2.56816	-3	-0.336299	0.23325	-3	0.324488	-3	2.57796	-0.0264104	-3	-3	1.37477	1.70184	-3	-3	2.31467	0.193403	0.942058
ENSMUSG00000001674	Ddx18	0.82614	0.9509	0.81961	0.481586	-3	0.0610753	-3	-3	-3	-3	-3	2.71423	1.7724	0.670339	-3	-3	-0.521434	2.20039	0.772395	-3	-3	0.15564	2.79141	-3	0.922777	-0.882729	-3	-3	1.77613	1.7847	-0.954677	-0.0963675	-0.243364	2.55618	0.995679
ENSMUSG00000001687	Ubl3	0.3638	1.17757	0.765743	0.698188	1.36288	-0.154282	0.212454	0.204391	2.68255	0.110926	0.170555	1.7685	2.25503	0.633569	-3	0.81298	1.72264	0.483016	-0.243364	1.20739	-0.336299	0.96289	0.625415	1.51002	0.740442	2.66012	-0.742321	0.679519	1.15597	2.01191	2.44395	0.673113	2.91209	2.43513	1.07994
ENSMUSG00000001700	Gramd3	1.25215	1.42522	3.1176	1.34027	1.714	-0.442493	0.525174	2.40025	-0.493495	-0.00833099	1.64543	2.9304	-0.345823	0.34262	0.146438	0.601082	0.860996	2.81229	-0.917215	1.63469	0.871631	2.39879	2.98616	-0.821023	0.149527	2.24783	1.86309	-3	1.23099	2.02235	-0.173277	-0.160522	1.82119	-0.136083	1.06524
ENSMUSG00000001707	Eef1e1	-3	0.562412	0.969463	0.569491	-3	-3	0.161667	0.376759	2.92451	-3	0.529045	-3	2.53891	1.2353	-3	1.01666	-3	-0.696804	2.61415	-3	2.34895	-0.235824	0.527759	-3	-3	0.0610753	-0.14813	0.0257154	0.977312	0.429914	-3	0.253096	-0.355561	-0.0218195	0.727623
ENSMUSG00000001729	Akt1	0.309843	0.530328	0.532882	-0.336299	-0.821023	1.75634	0.204391	-3	0.585574	-3	0.0216027	-3	-3	0.152594	0.73488	0.888236	0.770189	-1.14874	-3	-3	1.90639	-0.355561	0.517328	0.079543	2.44648	-3	0.350442	3.01724	1.11564	2.69008	-0.551294	-3	-1.29243	-0.0550241	1.07044
ENSMUSG00000001741	Il16	1.2806	1.61417	1.10247	0.668479	3.11863	2.68555	-0.0404816	0.541704	2.45859	0.970858	0.590061	-0.326979	0.872797	1.28242	0.0572856	0.73488	1.88571	2.00221	-0.419075	2.59449	2.60077	-0.228413	2.37705	1.89421	-0.291579	-0.345823	0.346549	-0.179799	1.37072	1.03906	1.74936	0.352375	-0.636388	-3	1.42326
ENSMUSG00000001750	Tcirg1	0.230704	0.311966	-3	0.20167	-3	-3	0.0831441	0.272074	-3	-3	0.34262	-3	-3	-3	0.215109	0.458033	-0.675718	-3	2.39103	2.10931	2.10945	-3	-0.0310503	2.78088	-3	0.000434077	-0.0856568	-3	-3	0.0457141	-0.228413	-3	-3	-0.336299	-3
ENSMUSG00000001755	Coasy	-3	-3	-3	-3	-3	-3	-3	2.22601	-3	-0.396856	-0.107349	-0.521434	-3	-3	-3	-3	-3	-3	-3	-3	0.255514	-3	-3	-3	1.51655	-3	-3	-3	-3	-3	-0.954677	-0.075204	-1.14874	-3	-3
ENSMUSG00000001763	Tspan33	-3	-3	-3	-3	-0.954677	-3	-3	-3	-3	-3	-3	-3	-3	-3	-3	-3	-3	-3	-3	-3	-3	-3	-3	-0.480172	-3	-3	-3	-3	-3	-3	-3	-3	-3	-3	-3
ENSMUSG00000001767	Crnkl1	0.299071	0.973174	-0.0452752	-0.142065	-3	-3	0.732474	-3	-3	2.98815	0.161667	-0.882729	-0.300162	1.39778	0.0257154	-3	1.10384	-3	-3	-3	2.30251	-0.0404816	-0.480172	-3	-0.850781	0.953325	2.86486	-3	1.21221	0.840169	0.338656	0.193403	-0.882729	-0.850781	-0.283162
ENSMUSG00000001774	Chordc1	1.77924	1.14987	0.928959	2.47489	-0.266803	-3	0.299071	2.64765	-0.718967	-0.107349	0.900968	0.973636	-0.274905	0.541704	-0.080399	0.674953	2.0942	2.46084	0.0417873	-0.954677	1.03346	-3	0.40841	-0.0452752	2.17357	-0.407823	-0.493495	-0.317855	1.6358	1.23378	0.48728	1.88987	1.95061	2.24118	0.950414
ENSMUSG00000001783	D10Wsu52e	2.03615	2.66409	2.73394	0.63759	-3	1.01414	-0.136083	-0.101824	-3	-0.365523	0.230704	-0.266803	-0.396856	-0.0172766	-3	0.240799	1.44312	-3	-3	-3	-0.767004	-0.235824	0.228144	-0.407823	-0.617983	2.90815	-0.274905	-3	1.27923	2.46755	0.74123	0.572988	-0.173277	2.38209	0.55279
ENSMUSG00000001785	Pwp1	-3	-3	-3	-3	-3	-0.742321	-0.243364	0.0685569	-0.50724	0.100715	-0.655608	-3	-3	-0.130182	-3	-3	1.68107	-3	-3	-3	-0.567031	-3	-0.355561	-3	-3	0.81298	-3	-3	0.567144	1.37641	-3	-3	-3	-3	0.318272
ENSMUSG00000001786	Fbxo7	-3	-3	0.959566	-0.075204	-3	0.137037	0.294687	-3	-3	-3	2.06934	-3	-3	0.114277	-3	0.67219	-3	1.76448	2.46758	-3	-0.917215	-3	-3	-3	-0.521434	-0.407823	-3	-3	0.632559	-3	-3	-3	-0.567031	-3	0.830653
ENSMUSG00000001794	Capns1	-0.0404816	0.813648	1.3017	2.22311	0.146438	0.0972573	0.891035	3.38244	0.161667	3.15077	1.57762	1.39726	2.88603	1.72066	0.380392	2.61692	1.56456	2.30389	2.42596	0.120903	0.940566	0.318272	1.54159	2.14613	2.93853	3.05767	-0.50724	0.276692	2.89081	1.15779	0.274389	0.848251	2.39379	0.40671	1.38883
ENSMUSG00000001829	Clpb	-3	-3	-3	-3	-3	-3	-3	-3	-3	-3	-3	-3	-3	-3	-3	-3	-3	-3	-3	-3	-3	-3	-3	-0.767004	-3	-3	-3	-3	-3	-3	-3	-3	-3	-3	-3
ENSMUSG00000001833	2016-09-07	2.32699	0.937066	2.65051	2.29842	0.681332	2.2565	2.24349	1.46465	2.78001	2.90013	2.17621	1.81172	3.09685	1.40978	3.31303	3.20478	2.68664	2.81897	2.65518	2.88885	2.22521	3.34329	1.5288	2.37223	1.2925	0.311966	1.82387	2.74628	2.83907	2.89598	3.02503	0.75366	1.9194	2.21838	2.68368
ENSMUSG00000001844	Zdhhc4	1.56739	0.48728	1.99748	2.09005	-3	-0.101824	0.869877	1.38077	0.0867157	-0.142065	-0.0218195	-0.551294	-3	-3	0.0174507	-3	0.606489	-3	-3	-3	-3	-3	0.458033	-3	-0.430626	-0.617983	1.37878	-3	0.590061	-3	-3	-3	2.5914	0.385785	0.340642
ENSMUSG00000001847	Rac1	2.06722	0.784689	0.907465	2.83509	2.04136	2.69623	0.426674	2.8546	2.47157	0.796644	0.23325	2.32879	2.7574	0.84578	0.296884	1.06337	1.80788	0.673113	1.12551	0.81961	2.70684	-0.600326	0.642563	-0.142065	2.53579	-0.274905	-0.821023	2.89362	1.72812	1.06599	0.687618	0.932017	1.90988	-0.675718	2.573
ENSMUSG00000001855	Nup214	0.4929	0.692053	1.30257	0.733278	-3	-0.173277	-3	0.530328	3.10169	0.854974	0.207096	-0.213959	-0.551294	-3	-3	1.41399	0.642563	-0.467246	-3	1.23606	1.71843	-3	0.850095	0.0902581	0.458033	-3	-3	-3	2.4135	0.884852	-0.375718	0.484442	2.86281	-3	1.00694
ENSMUSG00000001891	Ugp2	0.958612	0.133858	-3	0.437909	-0.821023	-3	0.50664	-0.407823	2.12022	-0.375718	-0.075204	-0.317855	-1.14874	0.626443	1.11531	2.11465	1.00178	2.05515	-3	2.2584	1.70681	-3	3.00943	-0.118615	1.75229	-3	2.04701	2.43613	1.08746	1.31725	-0.12436	2.40834	-0.767004	1.45333	0.666612
ENSMUSG00000001909	Trmt1	-3	-3	-3	0.184975	-3	-0.636388	-3	-3	-0.308919	0.262688	-3	-0.291579	-3	-3	-3	0.650405	1.38509	-0.300162	-3	-3	0.541704	0.0972573	0.442637	0.50664	2.91782	0.0937718	-3	-3	1.36569	-3	0.0297895	-3	-0.419075	-3	0.951872
ENSMUSG00000001910	Nacc1	-3	-3	-3	-3	-3	-3	-3	-3	-1.29243	-3	-3	-3	-3	-0.355561	-3	-3	0.885983	-3	-3	-3	0.684037	-3	-3	-3	-3	-3	-3	-3	-3	0.695569	-3	-3	-0.850781	-3	-0.0856568
ENSMUSG00000001911	Nfix	-3	-3	-3	-0.0649968	-3	-3	-3	-3	-3	-3	-3	-3	-3	-3	-3	-3	-3	-3	0.902601	-3	-3	-3	-3	-3	-3	-3	-3	-3	-3	-3	-3	-3	-3	-3	-3
ENSMUSG00000001918	Slc1a5	0.439491	-3	0.734079	-3	-0.166853	-0.467246	1.28961	0.140194	1.95401	2.47974	1.2577	0.778224	-0.375718	-0.154282	-3	-3	0.328583	1.32369	-0.0909791	1.19287	0.309843	-0.675718	0.758988	-3	-0.567031	-3	-3	-3	0.3638	0.670339	-3	-3	-0.954677	1.97244	1.93627
ENSMUSG00000001924	Uba1	1.31199	3.30132	2.15104	0.719414	1.40434	-0.0550241	-0.14813	2.15643	2.46471	-0.675718	3.14618	1.24182	2.17803	1.72099	-0.345823	2.81097	1.64681	2.50014	-0.283162	-0.467246	2.45053	2.34404	0.4929	0.619198	1.55158	0.531607	-0.00833099	-0.283162	1.26626	0.949926	0.527759	0.245759	0.727623	2.07701	1.14305
ENSMUSG00000001930	Vwf	-3	-3	-3	-3	-3	-3	-3	-3	-3	-3	-3	-3	-3	-3	-3	-3	-3	-3	-3	-3	-3	-3	-3	-3	-3	-3	-3	-3	-3	-3	-0.917215	-3	-3	-3	-3
ENSMUSG00000001942	Siae	0.338656	-3	-3	-3	-3	-3	-3	-3	-3	-3	-3	-3	-3	-3	-3	-3	-3	-3	-3	-3	-3	-3	-3	-3	-3	-3	-3	-3	-3	-3	-3	-3	-3	-3	-3
ENSMUSG00000001962	Fam50a	-3	0.127429	0.66096	0.738067	-3	-0.160522	0.651375	1.92773	-3	-3	2.66445	-0.199971	0.196176	0.750586	-3	-3	1.96474	-0.355561	2.24269	-3	0.8103	-3	-0.080399	-0.536107	2.16941	-0.675718	-0.283162	-3	1.21248	0.77386	2.93168	-3	-0.355561	-0.454693	0.962417
ENSMUSG00000001964	Emd	0.917033	-3	-3	-3	-3	2.14352	1.38023	-3	-3	-3	1.61491	1.77758	-3	-3	-3	-3	-0.567031	-0.636388	-3	-3	1.16853	-3	-3	-0.326979	-3	-0.300162	1.89421	0.161667	-3	-3	-0.536107	1.14148	0.30771	-3	0.0534626
ENSMUSG00000001985	Grik3	-3	-3	-3	-3	-3	-3	-3	-3	-3	-3	-3	-3	-3	-3	-3	-3	-3	-3	-3	-3	-3	-3	-3	-3	-3	-3	-3	-3	-3	-3	-1.09151	-3	-3	-3	-3
ENSMUSG00000001995	Sipa1l2	-3	-3	-3	-3	-3	-3	-3	-3	-3	-3	-3	-3	-3	-3	-3	-3	-3	-3	-3	-3	-3	-3	-3	-3	-3	-3	-3	-3	-3	-3	-3	-3	-3	-1.14874	-0.551294
ENSMUSG00000001998	Ap4e1	-3	-3	-3	-3	-1.09151	0.22037	-3	-3	-0.954677	-3	-3	-3	-3	0.608633	-3	-3	2.04009	-3	-0.995679	-3	-0.821023	-3	-3	-0.882729	-0.954677	-3	-3	0.0378248	-3	-3	-1.09151	-3	-0.454693	-3	0.458033
ENSMUSG00000001999	Blvra	0.751356	2.83589	-3	0.0417873	-3	-3	0.410102	0.146438	-0.742321	0.179264	1.74974	1.26626	2.12682	0.529045	-3	0.787531	1.50935	-0.442493	2.45655	-0.0599818	1.21935	-3	0.428297	-3	-0.235824	-0.291579	-0.199971	-0.0264104	0.748266	0.676785	2.65516	-3	-0.186419	-3	0.975018
ENSMUSG00000002010	Idh3g	2.68637	1.31704	1.58795	1.32513	0.314078	0.590061	0.949926	0.830653	2.70123	0.685831	1.81299	-0.213959	1.97044	1.21248	0.41514	1.1229	1.00134	-3	2.64988	-0.221126	1.35891	-0.14813	0.995679	-3	0.534153	-0.317855	1.47204	-0.0909791	1.33927	1.56147	0.152594	0.474362	0.100715	0.130655	1.40348
ENSMUSG00000002014	Ssr4	2.74778	2.79887	2.60908	2.57368	0.448861	0.767972	1.23378	2.62796	2.79198	1.30257	0.919653	1.50244	0.786112	3.22637	1.22196	1.82054	2.10826	2.79829	2.53927	0.814314	2.31515	1.64346	1.77357	0.843295	0.971322	0.94601	0.708506	1.27349	2.01107	2.46355	0.830653	1.50135	2.75426	1.09381	1.93972
ENSMUSG00000002015	Bcap31	1.54458	1.41549	2.92173	2.45797	-0.00392635	2.38495	1.0864	0.522575	3.09937	0.15564	0.879726	2.99934	2.89811	1.05042	-0.112946	1.86172	2.31786	2.5983	1.87408	3.11907	2.68971	0.292478	1.95737	0.120903	0.311966	2.61554	2.919	-0.0501223	3.07943	2.83476	0.813648	1.02288	3.01385	0.380392	1.67971
ENSMUSG00000002017	Fam98a	-3	-3	-3	-0.355561	-3	-3	-3	-3	1.94949	-3	-3	-3	-3	-0.166853	-0.493495	-3	-3	-3	-3	-3	0.0216027	-3	-3	-3	-3	-0.995679	-3	-3	-3	0.456518	-3	-3	-3	-3	-3
ENSMUSG00000002020	Ltbp2	-3	-3	-3	-3	-0.995679	-3	-3	-3	-3	-3	-3	-3	-3	-3	-3	-3	-3	-3	-3	-3	-3	-0.850781	-3	-3	-3	-3	-3	-3	-3	-3	-3	-3	-3	-3	-3
ENSMUSG00000002028	Mll1	0.709355	-0.075204	-0.14813	-1.14874	0.290257	-0.0310503	0.0534626	0.717754	0.257918	-0.675718	-0.850781	-0.274905	0.429914	1.52337	-3	0.403292	0.5989	-1.29243	-1.14874	-3	-1.38722	1.835	-3	-0.718967	-1.21467	1.19648	-0.308919	-0.617983	-0.243364	1.248	1.21909	1.33927	1.63115	-0.954677	0.921218
ENSMUSG00000002031	Ift46	0.782544	1.30105	1.20088	1.03747	0.838282	-0.0700704	1.02739	1.30859	2.77111	0.970858	0.459543	-0.0909791	0.344589	1.22996	3.36028	1.78881	2.5764	0.257918	2.0089	0.238297	0.334655	-3	3.23469	0.472903	0.428297	0.33666	0.428297	0.285782	1.98945	1.89972	0.437909	1.29383	0.248219	0.416807	1.71926
ENSMUSG00000002033	Cd3g	3.30555	1.64837	3.31129	3.16962	1.71735	3.27468	1.54631	2.95985	3.37759	2.82644	3.03724	3.31427	3.24226	2.66875	1.13357	2.05274	2.87833	2.93647	2.87258	2.57886	3.26842	2.933	2.38184	3.22484	3.71822	2.34502	3.09408	1.80196	3.43394	2.99469	3.56836	1.46166	3.11839	1.01372	2.27469
ENSMUSG00000002043	Trappc6a	-3	-3	-3	-3	-3	-3	-3	-3	-3	-3	0.265054	-3	-3	-3	-3	-3	-3	-3	-3	-3	2.17272	-3	0.385785	-3	-3	-3	-0.235824	-3	-3	-3	-0.0856568	-3	0.546666	-3	-3
ENSMUSG00000002052	Supt6h	-3	-3	-0.0218195	0.204391	-3	-1.14874	-0.12436	-0.696804	-3	-3	-0.536107	-3	-0.995679	-0.308919	1.5923	-3	-0.493495	-0.551294	2.22869	-0.536107	-0.118615	1.65109	-3	-3	-1.38722	-0.655608	-3	-3	0.389343	2.21029	-3	-3	1.2448	-0.600326	0.140194
ENSMUSG00000002055	Spag5	0.0534626	-0.326979	-3	-3	-3	-3	-3	-3	-1.04096	-3	-0.536107	-3	-3	0.695569	-0.636388	0.161667	1.17699	-3	0.913337	-1.21467	1.71917	-3	-3	-3	-3	-3	-3	-0.266803	0.209783	-3	-0.112946	0.74123	1.23581	-3	-0.336299
ENSMUSG00000002058	Unc119	2.16445	0.344589	-3	-3	1.7103	-0.442493	2.85753	-0.0501223	1.56349	-3	0.137037	-3	-3	0.365675	-3	0.623353	1.34715	-3	1.8746	-0.521434	2.13758	-3	-3	-3	-3	-3	-0.365523	-0.0909791	0.385785	-3	0.0457141	-3	-0.742321	-3	0.436322
ENSMUSG00000002059	Rab34	-3	-3	-3	-3	-3	-3	-3	-3	-3	-3	-3	-3	-3	-3	-3	-3	-3	-3	-3	-3	-3	-3	-3	-3	-3	-3	-3	-3	-3	-3	-3	-3	0.760498	-3	-3
ENSMUSG00000002064	Sdf2	0.399847	1.01246	2.38552	0.601082	-0.142065	-0.0649968	0.193403	0.462548	-0.767004	-0.0357404	-0.213959	-0.407823	-3	1.02123	-3	1.0477	2.34994	3.01647	2.51321	2.46534	0.204391	0.0972573	0.558829	0.158664	0.495683	-0.154282	0.114277	0.288026	1.30944	1.60993	-0.221126	1.23907	0.546666	-0.291579	0.75823
ENSMUSG00000002068	Ccne1	0.382197	-3	-3	-0.206908	1.57589	-3	-3	-3	-3	-3	0.230704	-0.954677	-3	-3	-3	-3	1.71484	-3	-3	-3	-3	-3	-0.243364	-3	1.68807	-3	-3	-0.274905	0.804208	-3	-3	0.858597	-1.14874	-3	-3
ENSMUSG00000002083	Bbc3	-3	-3	-3	-3	-3	-3	-3	-3	-3	-3	-3	-3	-3	-3	-3	-3	-3	-3	-3	-3	-3	-3	-3	-3	-3	-3	-3	-3	-3	-3	-3	-3	-0.0856568	-3	-3
ENSMUSG00000002100	Mybpc3	-3	-3	-3	-3	-3	-3	-3	-3	-3	-3	-3	-3	-3	-3	-3	-3	-3	-3	-0.821023	-3	-3	-3	-3	-3	-3	-3	-3	-3	-3	-3	-3	-3	-3	-3	-3
ENSMUSG00000002102	Psmc3	2.19822	1.22766	2.75085	2.02367	0.94601	1.69663	1.06187	0.344589	1.13644	0.67587	1.05388	2.53565	1.99057	0.981864	0.294687	3.13477	2.60743	0.911211	3.02806	1.38634	2.05877	-0.112946	1.60896	0.344589	0.288026	0.0972573	2.90593	-3	1.77874	1.81252	0.510679	1.14148	2.91942	1.32574	1.55884
ENSMUSG00000002103	Acp2	-3	2.30671	2.10013	-3	-3	-3	-3	-3	-3	-3	-0.850781	-3	-3	0.311966	-3	-3	-3	-3	-3	-3	-3	-3	-3	-3	-1.29243	-3	0.585574	-0.467246	-3	-0.0649968	-3	0.800098	-1.04096	0.931	-3
ENSMUSG00000002105	Slc39a13	-3	-3	-3	-3	-3	-3	-3	1.90168	-3	-3	-3	-3	-3	-3	-3	-3	-3	-3	-3	-3	-3	-3	-3	-3	-3	-3	-3	-3	-3	-3	-3	-3	-3	-3	-3
ENSMUSG00000002107	Celf2	1.62077	2.01436	2.1012	0.663795	1.9468	0.820924	1.88678	2.03299	1.03985	1.04575	0.720242	1.38365	2.02939	0.738067	0.0759118	2.08718	1.9343	1.69985	2.06232	2.38349	1.43666	-0.0310503	2.43379	2.19529	2.76728	0.000434077	0.594503	0.483016	2.85518	1.98896	1.10486	1.78669	2.26825	1.69189	0.91913
ENSMUSG00000002109	Ddb2	-0.0501223	-3	-3	-0.0909791	-0.583359	-3	-3	-3	0.937066	-3	-0.173277	0.831934	-3	-3	-3	0.791761	-1.14874	-3	-3	2.03559	0.360025	-3	0.437909	-3	-0.793174	0.916507	-3	-3	0.274389	-3	0.854367	1.43522	-3	0.793162	1.20142
ENSMUSG00000002129	Sf3a1	-0.375718	-0.430626	1.79247	-0.300162	-3	-3	-0.0452752	-0.793174	-0.0550241	-0.467246	1.19232	0.889358	-3	0.762003	-0.243364	-3	1.16527	0.272074	2.06469	-3	1.54717	-3	-0.345823	-3	1.50025	-0.636388	2.73045	1.54009	2.35603	0.0338257	-0.467246	1.71341	-0.407823	-3	0.458033
ENSMUSG00000002147	Stat6	1.93268	-0.0172766	2.33488	1.4009	2.63613	-3	-3	0.079543	-0.655608	2.87624	-0.821023	-3	-3	0.401573	0.420121	-0.0404816	1.4735	-0.793174	0.66096	-0.467246	-1.29243	-0.821023	0.416807	-0.995679	0.0648322	-3	-0.718967	-0.551294	0.222976	2.42911	-0.118615	-0.326979	-0.696804	-3	0.149527
ENSMUSG00000002204	Napsa	-3	-3	-3	-3	-3	-3	-0.00833099	-3	-3	-3	-0.118615	-3	-3	0.410102	-3	0.668479	-3	-3	2.40054	-3	-3	-3	-3	-3	-3	-0.696804	-3	-3	0.334655	-3	-3	0.0867157	-3	-3	0.0867157
ENSMUSG00000002205	Vrk3	0.0902581	0.67587	-3	0.808279	-3	-0.0264104	0.603253	0.387568	-0.266803	-0.243364	0.484442	2.55215	2.92808	0.707655	-0.213959	1.0508	1.32942	-0.396856	-3	-0.0357404	1.29734	-3	0.607562	1.78527	-0.355561	0.834484	-3	-3	0.941561	0.98592	-0.173277	0.555215	1.00694	-3	1.18387
ENSMUSG00000002210	Smg9	-3	-0.0856568	0.143327	-0.112946	-0.742321	0.00902574	0.556423	1.31389	-0.345823	-0.101824	2.46265	2.09262	-3	-3	-3	0.190612	1.85437	-3	-0.118615	-3	-0.793174	-3	0.149527	-0.430626	-0.118615	-0.742321	-3	-3	1.02453	0.938069	-3	1.26461	-3	-0.521434	0.679519
ENSMUSG00000002221	Paxip1	-0.266803	0.253096	2.41261	0.230704	-0.336299	-0.258848	-0.0649968	-0.107349	2.07244	2.14321	0.124178	-1.38722	-0.821023	0.352375	-0.142065	1.88931	1.98164	-1.38722	-0.917215	-3	1.90542	-0.636388	1.48997	2.81493	-1.29243	-0.767004	-0.850781	-0.675718	0.968996	0.499824	-0.536107	0.149527	-0.696804	2.05015	0.719414
ENSMUSG00000002222	Rmnd5a	1.00091	-3	-3	0.896581	-3	-3	2.08218	-3	-1.14874	-3	-0.742321	-1.14874	-3	-3	-3	0.0457141	1.2055	-3	-3	-3	1.61152	-3	-0.521434	-3	-1.21467	-1.04096	-3	-3	-3	-3	-0.243364	-0.0218195	-0.995679	-3	-0.235824
ENSMUSG00000002227	Mov10	-3	-3	-3	2.41931	-3	-3	-3	-3	-3	-3	-3	-3	-3	-3	-3	-3	-3	-1.21467	-3	-3	-1.29243	-0.767004	0.272074	-3	-0.386158	-3	-3	-3	-3	0.568319	-0.442493	-3	-0.521434	1.38455	0.389343
ENSMUSG00000002228	Ppm1j	-3	-3	-3	-3	-3	-3	-3	-3	-0.917215	-3	2.03077	-3	-0.636388	2.09556	-3	-3	-1.14874	-0.617983	2.14508	1.96539	-0.995679	-0.467246	-0.179799	-3	-0.850781	-3	-3	-3	0.746712	-3	-3	-3	-0.454693	-3	0.0216027
ENSMUSG00000002233	Rhoc	1.85625	-3	-3	-3	-3	-3	-3	-0.0649968	-3	0.196176	-3	-0.199971	2.36082	0.791761	-3	-3	-0.675718	-3	-3	-0.0452752	-0.291579	-0.199971	0.0831441	-3	-0.345823	0.480151	2.85285	-3	-3	0.710202	0.507991	-3	-3	0.698188	-3
ENSMUSG00000002250	Ppard	-3	-3	-3	-3	-3	-3	-3	-3	-3	-3	-3	-3	-3	-3	-3	-3	-3	-3	-3	-3	-3	1.19537	-3	-3	-3	-3	-3	-3	-3	-3	-3	-3	-3	-3	-3
ENSMUSG00000002257	Def6	-3	-0.0963675	2.08117	0.582177	-0.160522	-0.675718	0.885418	-0.454693	-3	-0.419075	0.267406	2.4983	2.16418	2.92981	-0.396856	0.786112	1.62748	-1.04096	-3	-0.655608	1.74132	-0.291579	0.736476	1.78126	-0.655608	-0.882729	-0.50724	-0.0264104	1.01666	2.26931	-0.355561	-3	1.54618	-3	0.497068
ENSMUSG00000002279	Lmf1	-0.235824	2.98172	0.418467	0.340642	-3	-3	0.0867157	-0.696804	-0.430626	-3	0.000434077	-3	2.77201	0.830011	-3	-3	-3	-3	-3	-0.365523	-0.583359	-3	0.299071	-0.551294	-0.767004	0.00902574	-3	0.272074	0.902601	0.354301	-0.742321	-3	-0.493495	-0.467246	0.803525
ENSMUSG00000002280	Narfl	-3	1.86481	-3	-3	-3	-3	-3	-3	-3	-3	-3	-3	-3	-3	-3	-3	0.86929	-3	-3	-3	-1.04096	-0.551294	-3	-3	-3	-3	-3	-3	-3	-3	-3	-3	-0.583359	-3	-3
ENSMUSG00000002289	Angptl4	-3	-3	-3	-3	-3	-3	-3	-3	-3	-3	-3	-3	-3	-3	-3	-3	-3	-3	-3	-3	-3	-3	-3	-3	-3	-3	-3	-3	-3	-3	-3	0.556423	-3	-3	-3
ENSMUSG00000002297	Dbf4	2.04222	0.484442	0.590061	0.272074	1.80795	-0.14813	-0.136083	0.301247	2.20997	0.497068	0.230704	2.86317	-0.718967	0.682235	0.361917	0.54295	1.11764	-0.995679	-0.821023	-3	2.22451	2.17659	0.617105	-0.228413	0.986369	-0.0599818	-3	-0.274905	0.722716	0.526469	-0.600326	1.76381	2.4448	-3	0.871047
ENSMUSG00000002307	Daxx	0.421768	0.512017	2.37842	0.344589	-3	2.68449	0.714414	-3	0.278982	0.483016	0.0417873	2.99375	0.491502	-0.0963675	-3	0.790356	-0.375718	1.17814	0.540455	0.450403	-3	0.865755	0.301247	0.182129	-0.326979	0.79872	-3	3.39379	1.08746	1.62378	-3	-3	-0.536107	1.29975	1.10384
ENSMUSG00000002308	Cd320	-3	-3	-3	-3	-3	-3	-3	-3	-3	-3	-3	-3	-3	-3	-3	-3	-0.308919	-3	0.782544	-3	-3	-3	-3	-3	-3	-3	-3	-3	-3	-3	-3	-3	-3	-3	-3
ENSMUSG00000002320	Tm9sf1	0.577607	0.401573	1.06375	0.711048	-0.0550241	0.324488	0.516006	2.29359	-3	-0.0599818	-0.101824	2.89179	1.84405	1.02412	0.699057	1.19426	-0.291579	1.07302	-3	0.0457141	0.0722499	-3	0.405005	-0.718967	0.309843	0.299071	-0.00833099	0.680426	1.24824	1.93777	-0.160522	1.38329	-0.696804	0.85132	1.09868
ENSMUSG00000002325	Irf9	2.14064	2.09653	2.53735	2.22554	-0.767004	1.69479	0.648458	-0.166853	1.31913	-0.430626	0.285782	0.833848	2.00394	0.701654	0.079543	0.65906	2.07247	-1.04096	-0.396856	-0.12436	2.18997	-3	0.158664	-0.467246	-0.075204	-0.118615	1.13101	-0.345823	1.21088	0.0610753	-0.0649968	0.187803	-0.291579	0.274389	1.64533
ENSMUSG00000002326	Gmpr2	-0.345823	0.923814	0.611829	0.212454	-3	-3	-0.0172766	-0.283162	-0.850781	-3	-0.130182	-3	1.96195	0.399847	-3	-3	-0.283162	-0.882729	-0.396856	-0.793174	0.957176	-0.419075	0.170555	1.79714	1.68152	-3	-3	-3	0.318272	0.724358	2.69069	0.0722499	2.56123	-3	0.545431
ENSMUSG00000002329	Mdp1	-0.0963675	1.95617	0.257918	0.33666	-3	2.71606	0.228144	1.34637	2.27335	2.91415	-3	-0.419075	-0.636388	0.0457141	0.0297895	0.305566	-0.696804	-3	1.24157	-3	-0.696804	0.00902574	-0.179799	-3	2.40765	-3	-0.386158	-3	1.1113	1.90261	-0.235824	0.497068	-0.767004	-0.551294	0.91913
ENSMUSG00000002332	Dhrs1	0.16465	3.16658	2.45511	0.723538	-3	0.778224	-3	0.705949	-0.850781	0.0685569	0.190612	-0.336299	-0.567031	0.120903	-3	-3	0.161667	2.99324	-3	0.0216027	0.0648322	-3	3.37579	-0.567031	0.130655	-0.396856	-3	-0.136083	1.73248	1.0596	2.75414	3.16302	-0.291579	-0.480172	0.866937
ENSMUSG00000002341	Ncan	-3	-3	-3	-3	-3	-1.21467	-3	-3	-3	-3	-3	-3	-3	-3	-3	-3	-3	-3	-1.38722	-3	-1.14874	-3	-3	-3	-1.14874	-3	-3	-0.821023	-3	-3	-3	-3	-3	-1.14874	-3
ENSMUSG00000002343	Armc6	-3	-3	-3	0.369401	-3	-3	-3	-0.12436	-3	-3	0.0257154	-3	-0.742321	-3	-3	0.667546	1.73127	-3	-3	-3	2.14947	-3	-3	-3	-3	-3	-0.467246	-3	1.06412	0.556423	-0.954677	-3	-3	-3	0.225568
ENSMUSG00000002345	2310045N01Rik	-3	2.76005	-3	1.42977	-0.213959	1.47481	0.356217	2.62117	2.2566	0.124178	-0.107349	-0.521434	1.09276	0.474362	0.15564	0.983671	2.17307	-3	-3	-3	-3	-0.0404816	-3	-0.213959	-3	-0.0550241	1.90575	-3	1.21328	0.923814	-3	0.748266	2.13777	-3	1.03024
ENSMUSG00000002346	Slc25a42	-3	-3	-3	-3	-3	-3	-0.326979	-3	-3	-3	-3	-3	-3	-3	-3	-3	-3	-3	-0.995679	-3	-0.467246	-0.718967	-3	-3	-3	-3	-3	-3	-3	-3	-3	-3	-3	-3	-3
ENSMUSG00000002365	Snx9	-3	-3	0.411788	-3	-3	-3	-3	-3	-1.04096	-3	-3	-3	1.39691	-3	-3	-3	-3	-3	-3	-3	-3	-3	-3	-3	-3	-3	-3	-3	-3	-3	-3	-3	-3	-3	-3
ENSMUSG00000002372	Ranbp3	-3	-3	-3	-0.308919	1.76426	2.16403	-3	-3	-0.767004	-0.467246	0.0496056	-0.583359	-1.09151	0.360025	-0.442493	-3	-1.29243	-3	-3	-3	2.03274	0.269746	0.130655	-3	-0.995679	-3	-3	-3	0.100715	0.330617	-0.396856	0.854367	-3	-0.718967	0.453471
ENSMUSG00000002379	Ndufa11	1.55024	2.16442	0.545431	1.64582	-0.467246	1.1596	0.40671	-0.221126	2.14644	-3	0.170555	2.00762	2.19792	-0.142065	-0.160522	0.716921	1.83715	1.89868	0.794558	-0.430626	1.70715	0.294687	0.104146	-0.355561	-0.336299	-0.419075	2.53094	-3	0.920697	1.56064	0.274389	2.50713	0.625415	-0.442493	0.90477
ENSMUSG00000002393	Nr2f6	-3	-3	-3	-3	-3	-3	-3	-3	-3	-3	-3	-3	-3	-3	-3	-3	-3	-3	-3	-3	-0.0310503	-3	-3	-3	-3	-3	-3	-3	-3	-3	-3	-3	-3	-3	-3
ENSMUSG00000002395	Use1	0.222976	2.68232	0.677698	0.657152	-3	-0.118615	0.371253	0.107549	1.32203	-3	0.536685	-3	-3	0.490099	-3	1.02576	0.555215	-3	2.46788	-3	2.24534	-0.0264104	0.26031	-0.0172766	2.51585	-0.166853	-3	3.18099	-3	1.11498	-0.0357404	0.628491	-0.291579	-3	1.51323
ENSMUSG00000002396	Ocel1	-3	0.661907	-3	-3	-3	-3	1.69312	-0.300162	-3	-3	-3	-0.850781	-3	0.079543	-3	-3	-3	-3	1.68566	-0.118615	-3	0.255514	-3	-3	-0.821023	0.0378248	-3	-3	-3	-3	-3	-3	-0.130182	0.680426	-3
ENSMUSG00000002409	Dyrk1b	-3	-3	-3	-3	-3	-3	0.906927	-3	-3	0.531607	-3	-3	-3	-3	-3	-3	-3	-3	-3	-3	-3	-3	-3	-3	-3	-3	-3	-3	-3	-3	-3	-3	-3	-3	-3
ENSMUSG00000002413	Braf	0.818951	-0.430626	-3	-0.567031	-1.38722	-3	-3	-3	-1.67778	-3	0.956216	-0.995679	1.71316	-3	-3	-0.454693	-1.50864	-3	0.250664	-3	-3	0.878579	-0.467246	-3	-0.954677	-3	-3	-3	-0.193142	-0.567031	-1.50864	-3	-1.14874	-3	1.44949
ENSMUSG00000002416	Ndufb2	1.06487	1.64533	1.57589	2.41288	0.31618	0.693815	1.95752	1.56254	2.23651	1.39447	0.556423	0.230704	1.93344	1.2679	0.984122	1.60875	2.4717	3.21913	2.6672	0.888797	2.00801	3.44281	0.912806	-0.0218195	2.059	2.09083	2.75556	-3	1.66286	2.818	1.2448	0.674953	2.63898	0.399847	1.67183
ENSMUSG00000002428	Hltf	-0.274905	0.535421	0.927422	0.613947	-3	-0.326979	0.230704	3.1633	2.77657	3.0998	-0.243364	0.217747	0.217747	1.77379	0.301247	0.731669	1.9117	2.43125	-0.493495	-0.655608	1.79233	-0.636388	2.36938	-0.493495	1.77365	0.22037	-0.636388	0.477266	0.998739	1.21061	-0.0172766	0.410102	0.503927	0.114277	2.60184
ENSMUSG00000002455	Prpf6	-0.345823	0.350442	-3	0.0867157	-3	-3	1.93607	-3	-1.09151	-0.454693	-0.160522	-3	2.68522	0.78326	-3	1.04183	-0.386158	-3	-3	-3	0.0457141	0.660011	0.0417873	-3	-0.696804	-3	2.83706	-3	1.00221	0.0417873	0.0902581	-3	1.90201	-3	1.0535
ENSMUSG00000002458	Rgs19	0.86457	2.86872	1.66305	0.248219	-3	0.204391	0.694693	-3	2.49202	-3	0.584444	-3	1.0477	0.813648	0.0902581	0.693815	-0.112946	1.41096	0.0132587	-0.193142	0.170555	0.184975	0.682235	-0.551294	0.184975	-0.407823	0.269746	0.558829	0.767972	1.03547	-0.442493	0.382197	-0.600326	-3	2.7253
ENSMUSG00000002459	Rgs20	-3	-3	-3	-3	-3	-3	-3	-3	-3	-3	-3	-3	-3	-3	-3	-3	-3	-3	-3	-0.850781	-3	-3	-3	-3	-3	-3	-3	-3	-3	-3	-3	-3	-3	-3	-3
ENSMUSG00000002477	Snrpd1	2.20298	1.50299	1.06562	3.00216	0.167613	1.85992	0.957176	1.22559	0.31618	3.12255	1.98259	0.730055	0.5867	1.82439	-3	1.33467	2.72898	1.9172	2.85483	1.00479	2.65201	-3	0.624385	-0.308919	1.39236	0.0759118	1.99643	-3	1.6375	2.74	2.99632	0.951872	2.71869	2.92169	1.42555
ENSMUSG00000002486	Tchp	1.57589	-3	0.713575	1.1593	-3	2.10113	1.35852	-3	-3	2.20496	1.57439	0.730055	0.738067	0.584444	-3	0.760498	0.31618	1.2885	0.480151	-0.0856568	1.06487	2.19061	-3	1.89933	1.34949	0.380392	-3	-3	1.02247	1.55341	1.84684	0.776047	0.344589	-3	1.17058
ENSMUSG00000002489	Tiam1	-3	-3	-3	-3	-3	-3	-3	-3	-3	-3	-3	-3	1.05119	-3	1.20088	-3	-3	-3	-3	-3	-3	-3	-3	-3	1.34205	-3	-3	-3	-3	-3	-3	-3	-3	-3	-3
ENSMUSG00000002496	Tsc2	-0.467246	-0.521434	-3	-3	-3	-3	-3	-3	-3	-3	-1.04096	-3	-3	-3	-3	-3	-3	-3	-3	-3	1.42847	-3	-3	-0.583359	-3	-3	-3	1.1396	-3	-0.355561	-3	-0.0550241	-1.67778	1.02412	-0.536107
ENSMUSG00000002504	Slc9a3r2	-3	-3	-3	-3	-3	-3	-3	-3	-3	-3	-3	-3	-3	-3	-3	-3	-3	-3	-3	-3	-3	-3	-3	-3	-3	-3	-3	-3	-3	-3	-0.917215	-3	-3	-3	-3
ENSMUSG00000002524	Puf60	2.24035	2.71754	2.0258	0.868115	1.6654	-0.291579	1.71584	0.478711	1.81869	-0.0357404	2.23267	-0.917215	1.30859	1.0154	0.296884	3.06368	2.5715	-0.118615	0.88315	-0.396856	0.207096	1.34461	3.07706	-0.0700704	-0.274905	-0.326979	-0.112946	-0.235824	1.53518	1.79463	-0.266803	0.288026	0.283527	0.190612	1.06375
ENSMUSG00000002546	Golga2	0.303412	-3	-3	-3	-3	-3	-3	-3	-3	-3	-3	-3	-3	-3	1.27395	1.00779	0.844539	1.11464	-3	-3	-0.583359	-3	1.69523	-3	-3	-3	-3	-3	-3	-3	-3	0.721893	0.30771	-3	-3
ENSMUSG00000002550	Uck1	2.34858	-0.0357404	0.514681	0.272074	-3	-3	-3	2.06838	-0.655608	-3	-0.551294	1.36344	-3	0.604334	2.9242	0.862787	0.367542	-3	-3	-0.600326	-3	-3	-3	-0.386158	1.36979	-3	-3	-3	0.802842	-3	-3	0.255514	-3	-0.617983	0.749814
ENSMUSG00000002580	Mien1	1.72428	2.12561	1.84529	0.940566	2.98316	0.597805	0.311966	0.650405	2.02584	1.33488	-0.101824	-0.521434	2.83336	0.730863	0.5867	3.23611	2.32119	2.34817	1.64592	1.56016	1.13865	-0.0856568	0.801472	2.10017	-0.467246	-0.386158	-0.300162	0.173478	1.42702	2.64236	1.95483	-3	2.59196	-3	0.699924
ENSMUSG00000002602	Axl	1.7574	-3	-3	-0.493495	1.85261	-3	-3	-3	-3	-3	-3	-3	-3	-3	-3	-3	-3	-3	-3	-3	-3	-3	-3	-3	-3	-3	-3	-3	-3	-3	-3	-3	-3	-0.954677	-3
ENSMUSG00000002603	Tgfb1	-3	-3	-3	-3	-3	-3	-0.173277	-3	-3	-3	-3	-3	-3	-3	-3	-3	-3	-3	-3	-3	-3	-3	-3	-3	-3	-3	-3	-3	0.465532	0.0937718	-3	-3	1.48346	-3	-3
ENSMUSG00000002608	Ccdc97	-3	-3	0.955736	0.588944	-3	2.83333	-3	-0.583359	-3	0.0648322	-0.718967	-3	-3	0.228144	0.292478	0.0572856	0.383995	-3	-3	-3	0.686726	-0.718967	0.471438	-0.882729	-0.283162	-0.179799	-3	0.158664	0.634578	-3	-0.166853	0.248219	-0.336299	-3	0.382197
ENSMUSG00000002617	Zfp40	-3	-3	1.95838	-3	-3	-3	-3	-0.536107	-3	-3	-3	-3	-1.14874	-3	-3	0.104146	0.196176	-3	-3	-3	-3	-3	-3	-3	-1.21467	-0.954677	-3	-3	-3	-3	-3	-3	-3	-3	-3
ENSMUSG00000002625	Akap8l	-0.179799	-3	-3	-3	-3	-3	-3	-3	-3	-0.386158	-3	-3	-3	2.63889	-0.355561	-3	1.87772	-3	-0.821023	-0.917215	-3	-3	-0.258848	-3	-3	-3	-3	-0.291579	-3	-3	-3	-0.0599818	-1.14874	-3	-0.0649968
ENSMUSG00000002635	Pdcd2l	1.85133	0.303412	1.01456	0.437909	-3	-3	-3	0.421768	-3	-0.173277	-0.355561	-0.617983	-3	-3	0.483016	1.06187	1.6798	-0.793174	-3	-0.567031	-3	-3	-3	-0.365523	-3	-3	-3	0.825491	1.02247	2.72217	-3	-3	-0.793174	-3	-3
ENSMUSG00000002658	Gtf2f1	1.89071	0.507991	-3	1.55317	-3	-0.551294	0.23325	-0.0310503	-0.617983	-3	0.000434077	-0.600326	-3	-3	-0.266803	0.610767	1.87853	-3	1.30322	-3	0.684037	-0.467246	-0.179799	-3	0.62024	1.4309	1.53771	1.19371	0.872215	-3	-0.228413	-3	-3	-3	1.53896
ENSMUSG00000002660	Clpp	-0.235824	-3	-3	-3	-0.480172	-3	-3	-3	-3	-0.142065	0.158664	-3	-3	0.209783	-3	-3	0.0257154	-3	-3	-3	2.18639	-3	-3	-3	1.68396	2.07559	-0.221126	-0.0452752	-3	0.358125	-0.675718	-3	-3	-0.396856	0.480151
ENSMUSG00000002661	Alkbh7	0.152594	-3	-3	0.549126	-3	2.90006	0.318272	0.215109	1.41046	-3	-3	-0.345823	-3	0.597805	-3	0.85558	-3	-3	-3	-0.291579	2.12636	-3	2.68354	-3	-0.291579	-3	-0.130182	-3	1.03145	0.483016	-0.283162	-3	-3	1.80326	0.867526
ENSMUSG00000002668	Dennd1c	0.0378248	0.462548	0.693815	0.595606	1.97603	1.56207	0.238297	0.276692	-0.793174	-0.166853	1.80072	-0.0264104	1.54309	1.11096	-0.136083	0.984122	0.789651	-0.617983	2.24463	1.91741	1.91599	-3	1.43554	-0.793174	-0.0599818	0.0132587	2.21466	0.104146	1.32982	0.727623	0.173478	0.15564	1.11531	0.5989	0.549126
ENSMUSG00000002679	Med6	-3	-3	-3	-3	-0.154282	-3	-3	-3	-0.160522	-3	0.00475116	-0.300162	2.22812	-3	-3	0.603253	1.82944	-3	-3	-3	-3	-3	0.114277	-3	-0.551294	-3	1.40707	2.24215	0.851931	2.38652	-3	-3	-0.821023	-3	-3
ENSMUSG00000002699	Lcp2	2.26989	1.13516	3.04425	2.95299	3.29425	-0.251037	2.32523	1.47757	2.3991	0.572988	2.52433	1.91751	0.478711	1.07704	2.03767	1.42734	2.43191	2.78015	2.0607	2.94087	2.83111	2.36879	2.84709	0.459543	0.456518	2.43154	0.0174507	0.190612	1.68985	1.97617	1.89115	0.895478	2.72697	0.356217	1.77671
ENSMUSG00000002718	Cse1l	0.485863	2.62493	1.55486	2.56907	0.367542	2.86139	0.924331	0.550351	0.87454	0.706803	0.703377	-0.0172766	-0.235824	0.801472	-0.235824	1.31536	1.01999	-0.375718	1.90004	-0.430626	1.33828	-0.0599818	2.28085	0.371253	0.16465	0.33264	0.20167	0.67587	1.2693	0.904229	0.350442	0.619198	2.59974	0.152594	1.12323
ENSMUSG00000002728	Naa20	0.488692	2.03355	2.67824	1.12584	2.47757	0.215109	1.90075	0.631545	2.64056	-3	0.894925	-0.00392635	2.65102	3.32559	0.322426	2.4054	1.86244	3.08063	0.0378248	2.92238	2.04654	2.98832	0.908002	0.0572856	2.84733	-3	2.73672	-0.0218195	1.45394	1.59241	0.498448	1.399	1.87887	0.340642	1.15537
ENSMUSG00000002732	Fkbp7	-3	-3	-3	-3	-3	-3	-3	0.326541	-3	-3	-3	-3	-3	-3	-3	-3	-3	-3	-3	-3	-3	-3	-3	-3	-3	-3	-3	-3	-3	-3	-3	-3	-3	-3	-3
ENSMUSG00000002733	Plekha3	-3	-3	-3	-3	0.143327	-3	-3	0.0457141	-3	-3	-0.345823	1.37201	-3	0.992156	-3	3.05436	-0.793174	-1.09151	-3	-3	1.20006	-0.0909791	-3	-3	-0.166853	-0.954677	-0.850781	-3	0.398114	2.29079	-3	1.84168	-0.742321	-3	0.503927
ENSMUSG00000002741	Ykt6	0.0338257	-3	2.77016	2.12307	-3	1.78198	0.283527	-0.50724	-0.136083	-3	-0.12436	-0.767004	-0.50724	0.179264	0.0831441	0.436322	0.431525	-1.09151	0.354301	0.365675	1.92242	-3	1.96671	-0.793174	0.923296	2.24534	2.77344	-3	0.794558	2.05416	0.606489	-0.14813	0.464042	-0.718967	0.84578
ENSMUSG00000002748	Baz1b	-0.675718	1.51853	0.152594	0.120903	-0.917215	-0.235824	0.380392	0.361917	2.42223	0.0685569	0.296884	-0.882729	-1.50864	0.499824	-0.375718	0.15564	1.58059	2.26938	-0.917215	2.24361	1.7436	1.82569	0.44576	-0.186419	0.530328	0.399847	-0.954677	2.72089	1.19593	0.948951	0.456518	0.340642	2.71674	0.140194	0.770189
ENSMUSG00000002763	Pex6	-3	-3	-3	-3	-3	-3	1.58014	-3	-3	-3	-3	-3	-3	-3	-3	0.0338257	-3	-3	-3	-3	-3	-3	-3	-3	-3	0.66941	-3	-3	-0.00392635	-3	-3	-3	-3	-3	-3
ENSMUSG00000002767	Mrpl2	1.91825	0.881442	-3	0.110926	-3	-0.308919	0.182129	0.394627	-0.655608	-3	-0.228413	-0.655608	2.86235	-3	-3	0.557627	0.843295	-3	-3	-0.583359	0.411788	-3	0.914396	-3	-3	-3	-0.430626	-3	1.28264	2.51226	-3	0.272074	-3	0.459543	2.73638
ENSMUSG00000002768	Mea1	1.27117	0.832573	0.5867	-3	-0.308919	3.00055	-3	-0.00392635	1.96662	1.64837	0.69117	1.86765	1.6038	1.07449	-3	1.11096	1.09276	1.88008	2.64754	1.56016	2.47753	-0.142065	0.622318	1.38812	-0.0404816	0.781827	2.2068	0.120903	1.54581	-3	-0.206908	-3	-0.136083	3.05986	1.38419
ENSMUSG00000002778	Kdelr1	1.29294	-3	-3	-3	1.82634	-0.454693	-3	-3	-3	-3	-0.0264104	1.67771	-0.213959	-3	-3	-3	1.14678	-3	-3	-3	0.462548	-0.0501223	-3	-3	-0.742321	1.34224	-3	-3	1.98024	0.651375	-0.718967	-3	-3	-3	-3
ENSMUSG00000002781	Tmem143	-3	-3	-3	-3	-3	-3	-3	-3	1.99057	-3	-3	-3	-3	-3	-3	-3	-3	-3	-3	-3	-0.221126	-3	-3	-3	-3	-3	-3	-3	-3	0.569491	-3	-3	-3	-3	-3
ENSMUSG00000002797	Ggct	0.324488	0.448861	1.37987	-3	-3	-3	1.84205	-3	-3	-3	-0.0599818	-3	2.02695	-3	-3	-3	-3	-3	-3	-3	1.94783	-0.0452752	-3	-3	-3	-3	-3	-3	2.09913	-3	-0.101824	-3	-0.336299	-3	-3
ENSMUSG00000002803	Btbd6	-3	-3	-3	-0.199971	2.81496	-3	-3	-0.396856	-0.954677	-3	-3	-0.954677	-3	-3	-3	-3	-3	-3	-3	-3	-3	-3	-0.243364	1.28513	-3	-3	0.299071	-3	0.809627	-3	-3	-0.0404816	0.859198	-3	0.26031
ENSMUSG00000002804	Nudt14	1.40331	-3	0.613947	2.85734	-3	2.84954	-3	0.322426	2.37251	-3	0.173478	-0.551294	-3	0.703377	-3	0.66096	1.29206	-3	-3	-0.493495	-3	-3	0.173478	1.92049	-0.186419	-3	-3	-3	1.46629	0.85132	-3	0.374932	-0.407823	-0.199971	0.371253
ENSMUSG00000002812	Flii	2.6462	2.43455	0.87396	0.685831	-0.0264104	2.82925	3.21692	0.311966	-1.29243	2.16373	0.43313	-0.954677	-1.29243	1.04536	-0.173277	0.230704	1.90445	-0.995679	2.42372	2.57991	1.89238	0.146438	0.43313	-0.995679	0.274389	-0.375718	-0.0700704	3.35304	1.39499	1.41248	-0.742321	-0.0550241	-0.442493	0.360025	1.23378
ENSMUSG00000002814	Top3a	1.57957	0.0937718	-3	-0.454693	-0.882729	-3	-0.199971	-0.0909791	2.31729	-3	-3	-3	-1.29243	-0.080399	-3	0.176381	-1.29243	-3	-3	-3	-0.600326	-3	-3	-3	-0.954677	1.83823	-3	-3	-3	-0.0357404	-0.850781	-3	-0.793174	-0.675718	0.276692
ENSMUSG00000002820	Atg4d	1.68071	0.334655	-3	-3	-0.821023	-3	-3	-0.50724	-3	-3	0.602169	-0.767004	-1.09151	-0.12436	-3	0.137037	1.07558	-3	-3	-0.718967	-1.14874	-0.636388	-3	-0.107349	-3	-3	-0.0599818	-3	0.396374	0.0257154	-0.308919	-0.14813	1.89026	-3	-0.154282
ENSMUSG00000002825	Qtrt1	-3	2.98505	-3	2.88504	-3	-3	0.0496056	-3	-3	-3	0.117603	-0.480172	-3	0.170555	-3	-3	-0.583359	-3	-0.326979	-3	-0.882729	-3	-0.0599818	-3	-0.419075	-0.345823	-3	-3	0.389343	0.318272	-0.112946	0.442637	-0.954677	-3	0.439491
ENSMUSG00000002833	Hdgfrp2	-0.213959	-3	0.143327	-3	-3	-0.675718	-3	-3	-1.04096	-3	1.41765	-0.995679	-3	-0.0700704	-3	-3	-1.29243	-3	-3	-3	-0.407823	-3	2.54539	1.55012	-0.954677	-0.882729	-3	1.05542	0.149527	1.40073	-3	-3	-3	-3	-3
ENSMUSG00000002835	Chaf1a	-0.675718	-0.258848	-3	-0.00833099	-0.617983	-3	-3	-3	-3	-3	-0.166853	-0.075204	-0.821023	0.0610753	-3	0.495683	1.67835	-0.917215	-3	-1.14874	1.81125	-0.742321	-3	-3	2.44659	-0.767004	-3	-0.0172766	0.581039	-0.0909791	-3	-3	-3	-3	0.385785
ENSMUSG00000002844	Adprh	2.42261	-3	-3	0.744371	-0.600326	-0.521434	0.269746	2.90403	2.03145	-0.258848	0.257918	-0.850781	0.0937718	0.689398	-3	0.647481	2.13213	2.41964	-3	-3	2.14938	-0.430626	-0.142065	-0.300162	0.149527	-0.742321	0.20167	-3	1.15171	0.837652	-0.0172766	0.361917	0.318272	-0.213959	0.534153
ENSMUSG00000002845	Tmem39a	0.892707	-3	-3	2.23885	-3	-0.0599818	1.02983	2.35137	-3	0.822233	0.642563	-0.454693	-3	0.63759	-3	-3	-3	-0.186419	-3	3.22838	-0.551294	-3	0.454997	0.670339	-3	-0.186419	-3	-0.396856	1.64188	-3	0.238297	0.896581	0.110926	-3	0.934044
ENSMUSG00000002846	Timmdc1	1.43681	-3	0.603253	1.85643	2.50935	-3	-3	-3	-0.396856	2.47163	-0.136083	-0.850781	-0.917215	0.0902581	-0.228413	0.3485	1.26977	-0.583359	0.568319	-0.493495	1.15476	-3	-0.142065	-3	1.12681	-3	2.67415	-3	0.610767	-3	-0.193142	-3	0.764251	-3	0.661907
ENSMUSG00000002847	Pla1a	-3	-3	-3	-3	-3	-3	-3	-3	-3	-3	-3	-0.954677	-3	-3	-3	-3	-3	-3	-3	-3	-3	-3	-3	-3	-3	-3	1.5723	-3	-3	-3	-0.882729	-3	-3	-3	-3
ENSMUSG00000002870	Mcm2	1.92717	-0.266803	-3	2.72749	-0.454693	-0.375718	0.110926	-0.154282	2.02715	0.100715	-0.080399	1.83665	-3	1.38562	-0.567031	1.18642	1.71809	-3	-1.04096	-0.355561	0.791761	0.859799	0.124178	-0.636388	-0.291579	-0.583359	-0.995679	-3	0.816308	1.45638	1.44965	0.838282	-1.04096	-0.154282	0.67587
ENSMUSG00000002871	Tpra1	1.17088	0.924331	1.23807	0.987711	-0.521434	3.18721	0.82614	1.9308	2.25859	0.000434077	-3	-3	-0.821023	0.850095	0.361917	0.808279	2.36082	-0.50724	-3	-3	-3	-3	-3	0.16465	-0.243364	-0.396856	-3	0.594503	1.96228	1.26954	-3	0.702517	-0.882729	-3	1.21514
ENSMUSG00000002881	Nab1	2.06871	0.369401	1.18073	0.582177	-0.396856	2.0385	-0.430626	0.225568	1.98435	-0.179799	2.21872	0.866346	1.60682	0.645521	-0.636388	1.16616	0.535421	2.84173	-0.655608	-0.600326	2.00377	0.536685	0.376759	-0.521434	0.120903	2.14737	-0.742321	3.13867	0.825491	1.0558	2.83729	0.578754	1.8413	-0.617983	0.890477
ENSMUSG00000002885	Cd97	1.87146	2.24552	2.65767	1.81218	2.916	0.703377	1.72559	0.667546	1.13897	1.89526	1.99564	3.15634	1.85583	2.58962	0.603253	2.35824	2.57227	-0.228413	2.09566	0.818292	1.60585	1.15385	1.88537	1.9628	2.42124	2.20022	0.149527	0.453471	1.98963	2.39375	2.2163	2.31161	1.3105	3.22512	1.33648
ENSMUSG00000002897	Il17ra	-0.767004	1.03985	0.4929	1.09381	-0.228413	0.3485	-0.136083	-3	-1.29243	-0.365523	1.72281	-1.29243	-1.29243	1.68423	-0.636388	1.49459	1.26602	-0.995679	2.31193	-0.0357404	1.03667	0.655235	-3	2.32063	-0.365523	0.62128	1.80923	-3	0.744371	1.50908	-0.718967	1.14367	0.720242	-0.917215	0.127429
ENSMUSG00000002910	Arrdc2	-3	-3	-3	-3	-3	-3	-3	-3	-3	-3	-3	-3	-3	-3	-3	-3	0.411788	-3	-3	-3	-3	-3	-3	-3	-3	-3	-3	-3	-3	-3	-3	-3	-3	-3	-3
ENSMUSG00000002948	Map2k7	-0.345823	-3	-3	-3	-3	-3	-3	-3	-3	-3	-3	-3	-1.21467	-3	-3	-3	-3	-3	-3	-3	-3	-3	-3	-3	-3	-3	-3	-3	-3	-3	-3	-3	-3	-3	-3
ENSMUSG00000002949	Timm44	2.03527	0.373096	0.257918	0.788946	-3	-3	-3	2.75101	-3	-0.300162	0.281261	0.230704	2.3382	1.91308	-3	-3	0.900422	-3	-0.442493	-3	-3	-3	0.161667	-0.0599818	-3	-0.430626	-3	-3	0.842672	0.505286	-0.493495	-3	-0.742321	-3	-3
ENSMUSG00000002957	Ap2a2	-0.821023	-0.407823	0.425045	-0.101824	-3	1.79873	-3	1.54334	-1.38722	-0.742321	1.74045	-1.29243	-0.767004	0.215109	1.95838	-0.130182	-0.112946	-1.38722	-3	2.2089	0.173478	-3	-0.317855	-0.767004	-0.793174	-0.600326	-0.521434	0.657152	2.24532	0.235781	-1.29243	0.0610753	1.32595	1.9345	0.182129
ENSMUSG00000002963	Pnkp	-3	0.459543	0.690285	0.514681	-3	2.57059	-3	-3	-3	-3	-0.107349	-3	2.36056	0.42341	0.367542	0.681332	0.782544	-0.493495	-3	-3	-3	-3	0.458033	0.190612	0.198932	-0.396856	-3	-3	1.07522	1.99538	-0.193142	-3	-0.696804	-3	-3
ENSMUSG00000002968	Med25	2.11598	-3	-3	-3	-3	-3	-0.199971	-3	-3	-3	-3	-3	-3	-3	-3	-3	-1.29243	-3	-3	-0.954677	-3	-3	-3	-3	1.07375	-0.199971	-3	-3	-3	-3	-3	-3	-3	-3	-3
ENSMUSG00000002981	Clptm1	-3	-3	-0.12436	-3	-3	-3	-0.454693	-3	0.20167	-3	1.27556	-3	-3	1.02412	-3	-0.080399	-1.50864	-1.29243	-3	-3	-0.882729	-3	-3	-3	2.16284	-1.14874	-3	-3	0.358125	-3	-3	-0.365523	-3	-3	-0.0649968
ENSMUSG00000002983	Relb	-3	-3	-3	-3	-3	-3	-3	-3	-3	-3	-3	-3	-3	-3	-3	-3	-3	-3	-3	1.09555	-3	-3	-3	-3	-3	-3	-3	-3	-3	-3	-3	-3	-3	-3	-3
ENSMUSG00000002984	Tomm40	-3	-3	-3	-3	-3	-3	-3	-3	-3	-3	-3	-3	-3	-3	-3	-3	0.418467	-0.107349	-3	-3	0.974097	-3	-3	-3	-3	-3	-3	-3	-3	-3	-3	-3	-3	-3	-3
ENSMUSG00000002996	Hbp1	0.285782	1.64905	-3	0.697317	1.98046	-0.821023	-0.274905	-0.600326	0.507991	0.305566	-0.0452752	-3	-3	0.418467	-3	0.34262	-1.38722	-1.21467	2.40906	-3	-1.21467	-3	-0.442493	-3	0.250664	-0.430626	-3	-3	1.17785	0.62024	-0.793174	0.959566	-0.850781	-3	0.45194
ENSMUSG00000002997	Prkar2b	-3	-3	-3	-0.101824	-3	-3	-0.336299	-0.300162	-3	0.0174507	-3	-3	2.71292	-3	-0.251037	-3	-1.14874	-1.21467	1.9567	-0.821023	-0.675718	-3	0.314078	-3	-0.821023	-0.430626	-3	-3	0.285782	-3	-0.50724	0.0417873	-0.442493	-0.821023	-0.243364
ENSMUSG00000003031	Cdkn1b	1.59407	2.41197	1.78669	0.413467	1.53111	2.61534	0.784689	0.22037	0.193403	-3	1.02657	2.00265	2.06726	0.505286	-0.112946	1.89421	1.00436	1.51615	1.92122	1.63257	1.31093	2.20844	0.373096	-3	2.06934	0.798029	0.825491	1.35104	1.12225	0.653309	-0.075204	0.575303	0.309843	-0.696804	2.63599
ENSMUSG00000003032	Klf4	-3	-3	-3	-3	-3	-3	-3	-3	-3	-3	-3	-3	-0.396856	-3	-3	-3	-3	-3	-3	-3	-3	-3	-3	-3	-3	-3	-3	-3	-3	-3	-3	-3	-3	-3	-3
ENSMUSG00000003033	Ap1m1	1.57566	1.32471	1.3522	1.39986	0.179264	0.530328	1.05003	0.944532	2.35087	0.615003	1.13389	1.39307	1.59869	1.39622	0.42341	1.22326	2.21463	0.217747	0.117603	2.95669	2.82664	2.92059	1.22585	0.509337	0.217747	0.248219	0.187803	0.00902574	1.71526	1.49305	0.762754	0.782544	2.65338	0.369401	1.62419
ENSMUSG00000003037	Rab8a	2.4701	2.23004	1.82478	1.34618	0.193403	0.240799	0.716087	0.754425	3.06855	2.81149	0.824191	1.01288	0.204391	1.1833	-0.696804	1.39482	2.08739	-0.742321	2.45291	-0.0550241	2.96415	-0.419075	0.652343	-0.583359	2.44994	1.97424	0.326541	1.33306	1.6564	1.50625	2.68751	0.554004	2.214	0.230704	2.64027
ENSMUSG00000003038	Hmgn2	2.85242	3.22373	3.12981	1.70184	-3	1.93962	3.64099	1.17583	3.10356	0.879726	1.44686	3.46325	2.8416	3.21634	2.28928	2.90601	3.12559	0.418467	3.51351	0.416807	3.01124	2.20672	2.75272	3.50506	3.47535	0.923296	3.00799	0.836387	2.47848	2.83577	0.964307	3.10002	3.09424	1.30083	3.07402
ENSMUSG00000003039	Fam32a	2.50356	0.886547	2.58037	1.09416	0.161667	1.5135	1.29975	2.98358	-0.0599818	-0.345823	2.01862	1.29338	2.84768	1.00393	0.285782	1.21619	2.29177	2.69808	1.91355	2.66373	2.17106	0.187803	0.919653	0.16465	2.38009	0.437909	2.35828	2.79079	1.54482	1.49403	0.844539	0.879153	2.20391	-0.12436	1.33447
ENSMUSG00000003062	Stard3nl	0.639586	0.161667	0.392873	0.897132	-0.50724	3.10389	0.0648322	1.77335	-0.793174	0.977769	-0.345823	2.64253	-0.821023	-3	0.338656	-3	2.23338	-0.493495	-3	2.97239	-0.551294	-0.336299	0.429914	0.0972573	1.58783	1.62522	-0.0700704	-3	1.48031	0.807603	-0.696804	2.72749	-0.326979	-0.419075	1.10554
ENSMUSG00000003068	Stk11	0.0338257	1.20306	-3	0.557627	2.90459	-0.0127808	3.08631	-3	-0.521434	-3	1.10247	0.399847	-0.251037	0.745933	0.593397	-3	2.16501	-3	-3	0.0417873	-0.308919	-3	0.215109	2.92341	-0.442493	-0.075204	-3	-3	1.35966	0.894371	-0.442493	-3	2.82161	1.16349	0.891593
ENSMUSG00000003072	Atp5d	2.74187	1.94132	2.99578	2.8107	1.15839	1.84461	2.07559	2.71499	2.1938	1.5688	3.00503	2.60678	3.10042	2.1344	1.23807	2.35744	2.5778	2.79473	2.5223	1.14492	1.89076	1.1926	1.85279	3.16731	1.3744	3.04089	1.01204	1.41516	3.19744	2.5901	1.83002	1.83207	2.73896	3.44604	2.32266
ENSMUSG00000003099	Ppp5c	1.34185	0.587823	0.818951	0.720242	-3	0.143327	0.958134	2.49021	-0.221126	0.0257154	0.305566	1.79078	-0.954677	1.00091	-3	0.225568	0.436322	-3	-3	0.0174507	-3	2.26572	0.376759	-3	-3	-0.850781	-3	-3	1.18614	1.03306	-3	-3	-0.166853	2.08704	-3
ENSMUSG00000003119	Cdk12	-0.467246	0.765743	-3	-0.386158	-3	-3	-0.0856568	-0.521434	-1.38722	-0.767004	-0.718967	-0.917215	-1.14874	0.0722499	-3	0.309843	0.549126	-1.38722	-3	2.15348	0.240799	-3	0.514681	1.81151	-0.600326	1.79254	2.1447	-0.655608	0.269746	-3	-0.583359	2.72581	2.25397	0.107549	0.16465
ENSMUSG00000003123	Lipe	-3	-3	-3	-3	-3	-3	-3	-3	-3	-3	1.78853	-3	-3	-3	-3	-3	-3	-3	-3	-3	-1.29243	-3	-3	-3	-3	-3	-3	-3	-3	-3	-3	-3	-3	-3	-3
ENSMUSG00000003131	Pafah1b2	2.30066	-0.365523	-3	-0.0599818	-1.04096	-0.480172	-0.166853	-0.251037	-1.29243	1.40417	-0.179799	-1.29243	-1.29243	-0.345823	-0.365523	0.385785	-0.882729	-1.04096	-3	-1.21467	-0.793174	-3	-3	-3	2.14535	-3	-1.09151	0.717754	0.568319	0.100715	-0.917215	-0.375718	-0.675718	1.80747	2.59314
ENSMUSG00000003134	Tbc1d8	-3	-3	-3	-3	-3	-3	-3	-3	-3	-3	-3	-3	-3	-3	-3	-3	-1.50864	-3	-3	-3	-3	-3	-3	-3	-3	-3	-3	-3	-3	-3	-3	-3	-1.38722	-3	-3
ENSMUSG00000003135	D1Bwg0212e	-0.480172	-3	-3	-3	-3	-3	-3	-3	-3	-3	-3	-0.995679	-3	0.564784	-3	-3	0.309843	-3	-3	-3	-3	-3	-3	-3	-1.09151	-3	-3	-3	-3	-3	-3	-3	0.522575	-3	-3
ENSMUSG00000003153	Slc2a3	-3	-0.0357404	0.788239	-3	-3	-3	-0.136083	-0.696804	-1.29243	-3	-0.850781	-1.14874	-3	-0.317855	-3	0.717754	0.980049	-0.118615	0.90961	-3	-1.38722	-0.742321	1.43792	-0.995679	2.32365	0.274389	-3	-3	-3	0.527759	-1.21467	-3	2.01954	1.99229	0.3485
ENSMUSG00000003154	Foxj2	-0.821023	0.196176	-3	-3	-3	-3	-3	-0.767004	-3	-3	-0.675718	-0.442493	-3	-0.386158	-3	-3	-3	-1.38722	-3	0.833211	-1.38722	-0.179799	-3	-3	-3	-3	-3	-3	-3	0.0610753	-3	-3	1.65264	-3	-0.419075
ENSMUSG00000003161	Sri	3.14197	3.23699	2.6518	2.03129	3.58296	2.89138	2.44319	3.08262	2.57409	1.19343	1.16794	2.31503	3.08663	2.43281	1.86694	2.40367	3.13584	0.480151	2.59669	0.679519	2.41333	1.87298	2.31347	1.6845	2.89053	2.2294	2.84142	3.057	2.52258	2.89564	3.07813	3.55891	3.04753	1.90282	2.14607
ENSMUSG00000003166	Dgcr2	-0.636388	0.37858	0.389343	0.0937718	-3	-3	-3	-0.567031	-3	-3	-3	-0.850781	-3	-3	-3	0.561221	-3	-3	1.14242	2.36455	-3	-3	-3	-3	-1.21467	-3	-3	-0.454693	0.0257154	-0.0452752	-3	0.079543	-0.821023	-3	0.0759118
ENSMUSG00000003184	Irf3	0.666612	0.468495	0.721893	1.26673	-0.199971	1.06524	0.294687	-0.251037	0.75366	3.10554	0.281261	-3	-3	0.510679	0.0378248	0.67219	2.13906	-0.493495	0.983671	-3	1.26176	-0.101824	0.281261	-3	2.63939	-3	-0.317855	0.255514	1.18472	-3	1.10418	0.385785	0.865163	1.03346	0.480151
ENSMUSG00000003190	Bcl2l12	0.441066	-3	-3	-3	-0.419075	-0.345823	-3	-3	-3	-0.0856568	-3	-3	-0.675718	1.03627	-3	-3	-3	-3	0.161667	-3	1.84011	0.44576	-3	-3	2.35101	-3	1.5334	-3	-3	1.8728	-0.617983	-3	-0.850781	-3	0.555215
ENSMUSG00000003198	Zfp959	-0.365523	-3	-3	-0.112946	-0.617983	-0.536107	-0.0404816	-0.300162	-3	-0.274905	-3	-3	-3	1.33266	-3	0.33666	-3	-3	-3	-0.50724	-0.655608	-3	-3	-3	-0.821023	-3	-3	-3	-3	0.225568	-0.793174	-3	-1.04096	-3	0.3485
ENSMUSG00000003199	Mpnd	0.350442	0.507991	-3	0.795254	-3	0.184975	-3	-3	-3	0.44576	0.000434077	-0.154282	-3	-3	-3	0.786822	-3	-0.14813	-0.442493	-3	-3	-3	3.20737	-0.326979	2.45335	-3	-3	0.187803	0.747489	0.5989	-0.521434	0.334655	0.605413	-3	-3
ENSMUSG00000003200	Sh3gl1	1.93797	0.425045	2.09768	2.48921	-0.718967	1.46391	-0.14813	-0.419075	1.77743	-3	-3	-0.995679	-0.179799	0.569491	-3	0.225568	0.689398	-0.995679	2.48123	1.8443	-0.375718	0.149527	0.215109	-0.718967	-0.326979	-3	3.02304	2.69468	1.14054	0.893817	0.314078	-3	1.95052	-0.0357404	0.635584
ENSMUSG00000003208	Ccdc94	-3	-3	-3	-0.0172766	-3	-3	-3	-3	-3	-3	-3	-0.767004	-3	-3	-3	-3	-3	-3	-3	-3	-3	-3	-3	-3	-3	-3	-3	-3	0.391112	-3	-3	-3	-3	-3	-3
ENSMUSG00000003226	Ranbp2	0.130655	-0.718967	1.60348	-0.407823	-3	-0.821023	-0.821023	-0.480172	2.14346	-3	-0.636388	0.294687	1.21221	0.0759118	-3	-0.142065	-0.375718	-1.38722	-1.50864	0.738067	0.560026	1.62686	-0.228413	1.59208	-0.995679	-1.50864	-3	0.987711	-0.480172	0.0496056	-1.09151	2.42958	1.0035	1.37348	-0.130182
ENSMUSG00000003233	Dvl3	-3	-3	-3	-3	-3	-3	-3	-3	-1.14874	-3	-3	-3	-3	-3	-3	-3	-3	-3	-3	-3	-3	-3	-3	-0.793174	-3	-3	-3	-3	-3	-3	-3	-3	-3	1.77635	-3
ENSMUSG00000003234	Abcf3	0.403292	1.10792	0.000434077	1.30149	-3	1.21248	-3	-3	-3	-3	-3	1.26247	-1.21467	0.525174	-3	0.932524	-0.551294	-1.14874	-3	2.76407	-3	-3	-3	-3	-0.793174	2.01039	-3	3.02585	0.00902574	0.521269	-3	-3	-3	-0.080399	0.418467
ENSMUSG00000003235	Eif2b5	-0.0599818	1.5119	-3	0.674953	-3	-3	0.568319	3.06142	0.87396	0.63759	-0.142065	0.832573	-3	0.385785	0.0648322	0.644537	0.114277	-0.583359	-3	-0.199971	-3	-0.130182	0.15564	-3	-0.50724	-3	-3	-3	0.605413	2.24165	1.26626	1.6373	0.120903	2.90091	0.656194
ENSMUSG00000003269	Cyth2	-0.0357404	-3	0.62128	-3	-3	-3	-0.00833099	-3	-3	-3	1.68896	-3	-0.995679	2.85723	-3	-3	1.60682	-3	-3	-0.600326	-3	-3	-0.118615	-0.583359	-0.480172	-3	-3	-3	0.804889	0.693815	-0.767004	-3	-0.995679	-3	-3
ENSMUSG00000003271	Sult2b1	-3	-3	-3	-3	-3	-3	-3	-3	1.55036	-3	-3	-3	-3	-3	-3	-3	-3	-3	-3	-3	-3	-3	-3	-3	-3	-3	0.272074	-3	-3	-3	-3	-3	-3	-3	-3
ENSMUSG00000003283	Hck	-3	-3	-3	-3	-3	-3	-3	-3	-3	-3	-3	-3	-3	-3	-3	-3	-3	-3	-3	-3	-3	-3	-3	-3	-0.917215	-3	-3	-3	-3	-3	-3	-3	-3	-3	-3
ENSMUSG00000003299	Mrpl4	2.25658	1.00651	2.47551	1.03467	-0.206908	-0.430626	0.0610753	-0.199971	-0.179799	1.84392	0.350442	0.23325	2.62916	2.9546	-3	1.91704	2.24993	0.920176	2.0488	-0.696804	2.82355	-0.0310503	0.253096	-0.50724	1.76968	-0.160522	1.93902	1.28782	1.3547	2.21029	0.444201	0.15564	2.09962	-3	1.10486
ENSMUSG00000003308	Keap1	0.454997	0.0257154	-3	-0.142065	-0.954677	0.0867157	-3	-0.308919	-1.21467	-3	-0.793174	-0.718967	-3	1.52415	-3	3.05483	-1.14874	-3	-1.04096	1.47292	1.14647	-0.767004	-0.480172	-3	-1.14874	-0.767004	-3	-3	-0.0357404	-3	-0.821023	-0.283162	-3	2.43198	0.0132587
ENSMUSG00000003309	Ap1m2	-3	-3	-3	-3	-3	-3	-3	-3	-3	-3	-3	-3	-3	-3	-3	-3	-3	-3	-3	-3	-3	-3	-3	-3	-3	-3	-3	-3	0.267406	-3	-3	-3	-3	-3	-3
ENSMUSG00000003316	Glg1	1.29338	-0.291579	1.20469	-0.154282	-3	-3	-0.696804	-0.430626	-0.583359	-0.617983	-1.09151	-1.04096	-0.718967	1.03145	-0.365523	0.16465	1.40314	-3	0.697317	-1.14874	-1.29243	-3	-0.199971	-3	-1.14874	2.4232	-3	-0.300162	0.648458	0.0534626	-1.38722	-3	-1.67778	1.636	-0.300162
ENSMUSG00000003344	Btbd2	-3	-3	-3	-3	-3	-3	-3	-3	-3	-3	0.0831441	-3	-3	1.66493	-3	-3	-3	-3	-3	-3	-3	-3	-3	-3	-3	-3	-3	-3	-3	-3	-3	-3	-3	-3	-3
ENSMUSG00000003345	Csnk1g2	0.26031	-0.0909791	0.617105	1.74069	-0.454693	-3	1.36625	0.0257154	-0.742321	2.1629	-3	0.281261	2.47754	-0.0700704	0.887111	0.187803	-1.29243	-1.04096	1.35833	0.929981	0.0937718	1.42178	0.176381	-0.742321	2.27752	-0.419075	-0.793174	2.47495	2.70902	0.554004	-0.655608	-3	-0.407823	-0.675718	-3
ENSMUSG00000003346	Fam108a	0.577607	-3	-3	-3	0.130655	0.209783	-3	-3	-3	-3	-3	-3	1.63064	0.120903	-3	-3	-3	-3	-3	-0.166853	1.28983	-3	-3	-3	-3	-3	0.619198	2.28612	-3	0.267406	-3	-3	-3	-3	-3
ENSMUSG00000003348	Mob3a	-0.283162	0.537945	-3	0.369401	1.17438	0.628491	1.46331	1.29006	1.77145	-1.67778	1.07007	1.38347	1.73617	1.6722	0.140194	2.73877	-0.767004	2.85122	1.97156	-1.04096	0.639586	-0.355561	0.114277	2.44762	1.1912	2.05824	-1.95861	1.91762	1.58332	1.36886	2.09757	0.133858	-0.655608	-1.95861	1.03507
ENSMUSG00000003352	Cacnb3	-3	-3	-3	-3	-3	-3	-3	-3	-3	-3	-3	-0.793174	-3	-3	-3	-3	-3	-3	-3	-3	-3	-3	-3	-3	-3	-3	-3	-3	-3	-3	-3	-3	-1.21467	-3	-3
ENSMUSG00000003355	Fkbp11	-3	-3	-3	-3	-3	-3	-3	0.0572856	2.30606	-3	-3	-3	-3	-3	-3	-3	-3	-3	-3	-3	-3	-3	-3	-3	-3	-3	-3	-3	0.65906	-3	-3	-3	-0.193142	-3	0.410102
ENSMUSG00000003360	Ddx23	0.107549	-3	-3	-3	1.20224	-0.821023	0.658107	-3	-3	-3	-3	0.383995	-0.0127808	-3	0.519959	-3	1.61764	-3	-3	0.465532	0.184975	-3	-3	-0.917215	-3	-3	-3	0.000434077	0.62128	-3	-0.407823	-0.251037	0.778947	-0.345823	-0.251037
ENSMUSG00000003363	Pld3	1.11431	-3	2.62431	0.324488	-0.0310503	-0.0963675	0.717754	2.82301	-3	0.0132587	0.127429	-3	-0.583359	-3	-3	1.09486	1.79949	2.34967	1.31934	-3	-0.50724	0.40841	0.296884	2.40758	0.161667	1.15779	-0.221126	0.110926	1.43395	0.513351	1.79093	2.69782	0.152594	2.7834	0.811642
ENSMUSG00000003379	Cd79a	-3	-3	-3	-3	-3	-3	-3	-3	-3	-3	-3	-3	-3	-3	-3	-3	-3	-3	-3	-3	-3	-3	-3	-3	-3	0.000434077	-3	-3	-3	-3	-3	-3	-3	-3	-3
ENSMUSG00000003380	Rabac1	2.45223	1.59163	-3	0.867526	-3	2.80293	0.238297	-0.0264104	-3	0.30771	-0.173277	-3	-3	0.658107	0.0378248	-3	1.70106	-3	-0.442493	-0.536107	-3	2.34333	0.428297	-3	-0.235824	-0.467246	2.32292	0.403292	1.17785	0.805569	0.173478	0.328583	-3	-0.243364	0.927935
ENSMUSG00000003382	Etv3	-0.882729	-3	2.452	-3	-0.742321	-0.655608	-3	-0.00833099	-3	-3	1.92372	-3	0.568319	-0.430626	-0.742321	0.953808	0.421768	-3	-0.917215	0.575303	1.47233	-3	-3	-0.742321	-0.793174	-3	-3	-0.300162	-3	-3	-1.29243	-3	-1.50864	-3	-0.160522
ENSMUSG00000003402	Prkcsh	0.140194	0.442637	0.497068	0.495683	-0.696804	0.653309	-0.136083	0.079543	2.08308	0.110926	2.51713	-0.480172	2.22544	0.5867	0.267406	0.942554	0.290257	-0.995679	-3	-3	2.019	2.15306	0.709355	2.91623	2.46629	-3	-0.742321	-0.266803	1.2831	0.911211	2.82214	-0.0404816	0.429914	-0.317855	1.13004
ENSMUSG00000003418	St8sia6	-3	-3	-3	-3	-3	-3	0.274389	0.00902574	-3	-3	-3	-3	-3	-3	-3	-3	-3	-3	-3	-3	-3	-3	-3	-3	-3	1.70407	-3	-3	-3	-3	-3	-3	-3	-3	-3
ENSMUSG00000003420	Fcgrt	-3	-3	-3	-3	-3	-3	-3	-3	-3	-3	-3	-3	-3	0.0457141	-3	-3	-3	-3	0.960994	-3	1.34264	-3	-3	-3	-3	-3	-3	-3	-3	0.193403	-0.536107	-3	-3	-3	-3
ENSMUSG00000003421	Nosip	2.38589	0.235781	1.36061	-3	0.346549	-0.567031	0.513351	-0.345823	1.72722	0.897682	0.100715	-0.636388	0.0685569	0.0338257	0.311966	0.889918	2.38034	0.225568	-0.308919	1.32921	1.86671	-3	2.36427	-0.101824	-0.130182	-0.0599818	-3	2.15797	0.856185	0.908002	-0.12436	0.604334	2.12924	-3	1.04614
ENSMUSG00000003423	Pih1d1	-0.179799	0.776047	0.847017	0.607562	-0.419075	0.0257154	0.927422	0.795949	-0.0264104	-3	0.215109	2.78439	-0.0218195	1.50148	-3	1.21725	2.01887	2.74903	2.6851	-0.142065	-3	0.507991	3.15465	-3	-0.14813	0.352375	1.48002	0.81697	1.70261	0.989939	-0.0856568	0.814314	-0.173277	-0.0856568	1.03266
ENSMUSG00000003429	Rps11	3.27149	3.76991	3.20149	3.39189	2.35883	3.2858	2.54494	3.14437	3.46309	1.86208	3.13669	2.97466	3.29764	3.24894	1.75481	3.00447	3.51347	3.19356	3.64619	2.44097	3.13424	3.41161	2.62113	2.59649	3.09027	2.827	2.40761	3.20725	2.82935	3.38316	2.57422	1.96605	3.09991	1.78477	2.49162
ENSMUSG00000003435	Supt5h	-3	-3	0.245759	0.0216027	-0.954677	-0.567031	-0.386158	-0.636388	0.477266	0.927935	-0.317855	0.823539	-3	1.01288	-0.107349	-0.00833099	0.447313	1.95125	-1.04096	-1.14874	0.859198	-3	-3	-3	1.72008	0.698188	-3	0.519959	0.994801	-3	-0.675718	-0.291579	0.824191	0.674953	1.61722
ENSMUSG00000003437	Paf1	0.742018	0.531607	2.03282	0.91913	3.41774	0.0648322	0.787531	0.873379	-0.0599818	0.715251	0.346549	-0.274905	2.29179	0.653309	2.64712	0.934044	0.0937718	-3	-0.521434	-3	0.0257154	-3	3.21754	-0.0310503	-0.136083	-3	-3	0.079543	1.43982	-3	-3	-3	0.23325	-0.0501223	2.54273
ENSMUSG00000003438	Timm50	1.13707	-3	2.60105	2.48422	-3	-0.101824	-3	0.127429	-3	-3	0.143327	-0.442493	-0.882729	-3	0.187803	0.365675	1.18952	-0.467246	-0.130182	-0.793174	-0.228413	0.15564	-3	1.74375	-3	-0.308919	-3	0.253096	2.04112	0.656194	-0.0649968	0.792462	-0.521434	-3	0.37858
ENSMUSG00000003444	Med29	1.29316	-3	-3	-0.00392635	-3	-3	0.0648322	1.31954	-3	-3	-3	-3	-3	-3	-3	0.441066	-3	-3	2.16358	-3	0.373096	-3	-3	-3	-3	-3	-3	-3	-3	-3	-0.696804	-3	-3	-3	0.152594
ENSMUSG00000003458	Ncstn	-3	0.360025	0.350442	0.23325	0.262688	-0.467246	0.62128	0.0338257	-3	0.0534626	1.1767	1.6388	-0.583359	2.6706	2.3384	0.0972573	-1.09151	-3	1.58907	-0.213959	-0.300162	-0.675718	0.987711	-3	-3	1.60011	-3	0.124178	0.633569	-0.0127808	-3	-3	1.13357	-0.767004	0.107549
ENSMUSG00000003464	Pex19	1.69233	-3	0.338656	1.93471	-3	-3	0.786112	-3	-0.430626	2.03815	0.305566	-3	-3	0.534153	0.450403	0.26031	1.36212	-3	-3	-0.355561	2.25737	-3	0.303412	-3	-3	-3	-3	-3	0.698188	2.52041	0.3485	0.340642	0.418467	-0.767004	0.980049
ENSMUSG00000003500	Impdh1	-3	2.65404	0.410102	-3	-3	-0.407823	-3	-0.179799	-0.467246	-0.14813	-0.326979	-0.742321	-3	-3	-3	0.75823	-1.04096	2.45679	-3	0.152594	-3	-3	0.269746	-3	-0.696804	-3	-3	-3	-3	-3	-0.386158	-3	-0.917215	-3	-3
ENSMUSG00000003518	Dusp3	-3	-3	-3	-3	-3	-3	-3	-3	-3	-3	-3	-3	-3	-3	-3	-3	-3	-3	-3	-3	-1.38722	-0.551294	-3	-3	-3	-3	-3	-3	-3	-3	-3	-3	-0.326979	-3	-3
ENSMUSG00000003527	Dgcr14	-3	-3	-3	2.14771	-3	-0.493495	0.0132587	0.0496056	-1.14874	-3	-3	1.23073	-3	0.120903	-3	0.0902581	0.721068	-1.14874	-3	-3	1.22894	-0.675718	-0.0963675	-3	-0.767004	-0.696804	1.62233	-0.419075	3.02471	0.269746	-0.454693	-0.193142	-0.675718	-0.767004	0.401573
ENSMUSG00000003528	Slc25a1	0.0937718	0.447313	-3	0.173478	-3	-3	-0.0550241	-0.0172766	-0.917215	-0.291579	-3	-3	-0.917215	0.539202	-3	1.20252	2.04128	-3	1.89388	2.49318	0.391112	2.74299	0.30771	-3	-3	-3	-3	0.212454	1.12551	0.686726	-0.419075	1.28917	-3	-0.243364	0.436322
ENSMUSG00000003531	Dgcr6	1.09694	-3	-3	-3	-3	-3	-3	-3	-3	-3	-0.179799	-3	-3	-3	-3	-3	-3	-3	-3	-3	1.25433	-3	-3	-3	-3	-3	-3	-3	-3	-3	-3	-3	-3	-3	-3
ENSMUSG00000003534	Ddr1	0.0572856	-3	1.85758	-3	-0.954677	-0.283162	-3	-0.655608	-3	-0.617983	-3	2.07643	0.285782	1.9791	-3	-3	-3	-3	0.369401	-1.14874	-3	-3	-3	-3	-1.04096	-1.09151	-3	-3	0.420121	-0.130182	-3	-3	-3	-3	0.294687
ENSMUSG00000003541	Ier3	-3	-3	-3	0.0496056	-3	-3	-3	-3	-3	-3	-0.291579	-3	-3	-3	-3	-3	-3	-3	-3	-3	0.429914	-3	-3	-3	-3	-3	-3	-3	-3	-3	-3	-3	-3	-3	-3
ENSMUSG00000003545	Fosb	-3	-3	-3	-0.480172	-3	-3	-3	-3	-3	-3	-3	-3	-0.821023	-3	-3	-3	-3	-3	-3	-3	-3	-3	-3	-3	-3	-3	-3	-3	-3	-3	-3	-3	-3	-3	-3
ENSMUSG00000003546	Klc4	-3	-3	-3	-3	-3	-3	-3	-3	-3	-3	-3	-3	-3	-3	-3	-3	-3	-3	-3	-0.675718	-3	-3	-3	-3	-3	-3	-3	-3	-3	-3	-3	-3	-3	-3	-3
ENSMUSG00000003549	Ercc1	2.00848	2.8679	-3	-3	0.0257154	0.403292	-3	2.3356	-0.567031	-3	0.184975	1.16289	-3	-3	-3	0.658107	0.274389	-3	2.57921	-0.179799	0.45194	-3	-3	2.47151	-0.235824	0.288026	-3	-3	0.619198	1.81545	-0.228413	-3	-0.130182	-3	0.622318
ENSMUSG00000003573	Homer3	-3	-3	-3	-3	-3	-3	-3	-3	-3	-3	-3	-3	-3	-3	-3	-3	-3	-3	-3	-3	-3	-3	-3	-3	-3	-3	-3	-3	-3	-3	-3	-3	-3	-0.617983	-3
ENSMUSG00000003575	Crtc1	-3	-3	-0.266803	-3	-3	-1.09151	-3	-3	-3	-3	-0.995679	-3	-3	-0.480172	-3	-3	-1.67778	-3	-3	-3	-3	-3	-3	-3	-3	-3	-3	-3	-3	-3	-3	-3	-1.50864	-1.09151	-3
ENSMUSG00000003581	Rnf215	-3	-3	-3	-3	-3	-3	-3	-3	-3	-3	-3	-3	-3	-3	-3	-3	-3	-3	0.176381	-3	-0.718967	-3	-3	-3	-3	-3	-3	-3	-3	-3	-3	-3	-3	-3	-3
ENSMUSG00000003604	Aven	-3	0.924848	-3	-3	-3	-3	-3	0.0216027	0.754425	-3	-3	-1.29243	-3	-3	-3	0.778947	-3	-3	-3	-3	-1.14874	-3	-3	-3	-3	-3	-3	2.59507	-0.179799	0.668479	-3	-3	-3	-3	-3
ENSMUSG00000003617	Cp	-3	-3	-3	-3	-3	-3	-3	-3	-3	-3	-3	-3	-3	0.478711	-3	-3	-3	-3	-3	-3	-3	-3	-3	-3	-3	-3	-3	-3	-3	-3	-3	-3	-3	-3	-3
ENSMUSG00000003623	Crot	1.96821	-3	-3	0.834484	-0.882729	-0.50724	-3	-0.101824	-1.14874	2.88696	2.36771	-0.850781	2.10278	0.104146	0.0867157	0.539202	2.06059	-1.14874	-0.995679	-0.600326	2.16534	-0.0909791	1.43697	-0.396856	-3	-0.536107	-0.454693	-0.454693	1.19896	0.253096	-0.080399	-3	2.32177	1.43713	0.67587
ENSMUSG00000003644	Rps6ka1	2.38924	-0.0856568	0.0174507	2.2305	1.87484	-0.675718	1.6364	2.60247	1.7917	-3	1.11062	-0.583359	-0.493495	1.26837	-3	1.03587	0.854974	-0.243364	1.70758	2.47435	1.99296	2.09367	0.274389	0.161667	2.2775	2.47267	1.83841	1.00307	0.996555	0.827434	0.990827	2.77113	-0.600326	0.90961	1.12454
ENSMUSG00000003660	Snrnp200	0.000434077	1.30537	0.650405	0.705949	2.63753	-1.14874	0.326541	-0.0909791	-0.221126	0.0902581	1.08174	1.26271	0.722716	0.146438	1.28872	1.99818	0.346549	-0.536107	-3	-0.274905	0.721068	-3	0.629512	0.152594	-0.14813	-0.136083	2.17065	2.67476	0.958612	2.13079	-0.0452752	0.418467	2.83619	0.429914	2.48834
ENSMUSG00000003662	Ciao1	2.48523	0.705094	0.459543	2.05131	-0.0963675	0.699924	-3	0.167613	2.12068	-0.101824	0.0216027	0.595606	-0.266803	-3	-3	2.98281	-0.50724	-0.258848	2.21508	-0.300162	1.74742	-0.419075	0.686726	-3	-0.166853	-3	-0.480172	-0.467246	0.937066	0.873379	-0.154282	0.22037	-1.29243	-3	0.238297
ENSMUSG00000003680	Taf6l	-3	-3	-3	-3	-3	-3	-3	-3	-3	-3	-0.12436	-3	-3	-3	-3	-3	-3	-3	-3	-3	-3	-3	-3	-3	-3	-3	-3	-3	-3	-3	-3	-3	-3	-3	-3
ENSMUSG00000003721	Insig2	1.06711	1.06524	1.7051	0.703377	3.04055	-0.767004	0.536685	0.0722499	-0.742321	0.770189	0.290257	-3	0.688509	0.641573	-0.107349	0.913337	0.40841	1.73712	1.42408	1.04575	1.74649	-3	-0.0172766	1.9619	1.68629	-0.193142	-3	-0.407823	1.62563	0.475816	-0.0649968	-0.173277	0.0338257	1.6065	-0.179799
ENSMUSG00000003731	Kpna6	-3	-3	-3	-3	-3	-3	0.481586	-3	-3	0.772395	-3	-3	-0.251037	-3	-3	-3	-3	-3	-1.29243	-3	-3	-3	-3	-3	-3	-3	-3	-3	-3	-3	-0.954677	-3	-3	-3	-0.0909791
ENSMUSG00000003746	Man1a	1.49025	-3	-3	-0.355561	-3	-3	1.80401	-3	-3	-0.480172	-0.480172	-1.38722	-3	-0.430626	-3	-3	-0.075204	-3	-1.21467	1.20415	1.55992	-3	-3	1.8227	-3	-3	-3	-3	-3	-3	-0.718967	-3	-1.50864	0.34262	-3
ENSMUSG00000003762	Adck4	-3	-3	-3	-3	-3	-3	-3	-3	-3	-3	-3	-3	-3	-3	-3	0.461048	-3	-3	-3	-3	-3	-3	-3	-0.480172	-3	-3	-3	-3	-3	-3	-3	-3	-3	-3	-3
ENSMUSG00000003778	Brd8	1.8357	1.92527	-3	0.344589	-0.154282	-0.793174	1.57555	0.152594	-0.430626	-0.396856	0.0722499	2.65521	-0.0172766	2.06748	-0.375718	0.791761	1.77751	-1.04096	0.705094	-0.954677	2.19739	0.830653	1.11029	-0.742321	2.27683	-0.882729	0.0572856	1.79387	0.752893	1.45577	-0.0856568	1.13485	2.09736	-0.0700704	3.23647
ENSMUSG00000003779	Kif20a	2.22542	0.00902574	0.240799	0.140194	-3	-0.583359	-0.386158	-0.355561	-0.536107	-0.317855	-0.199971	-0.742321	-0.793174	0.0297895	-3	-0.0127808	1.35852	-1.21467	-3	-1.14874	0.897132	-0.480172	2.61393	-0.655608	1.38509	-0.793174	-0.995679	-3	0.645521	-3	-3	0.130655	-0.442493	2.44957	0.398114
ENSMUSG00000003808	Farsa	2.67856	1.53543	1.25385	0.253096	0.0534626	0.130655	-0.365523	0.149527	2.32195	0.76723	-0.0909791	-0.206908	-0.636388	0.0534626	-0.291579	0.61289	-0.636388	-0.617983	-0.742321	-0.536107	-0.326979	-0.075204	-3	0.00902574	2.7752	-0.166853	-0.954677	0.944532	1.0035	0.889918	-0.521434	0.413467	2.2847	0.228144	0.869877
ENSMUSG00000003809	Gcdh	-0.480172	0.238297	-3	-0.228413	0.0297895	-0.221126	-3	-0.12436	-3	-3	-0.567031	-3	-3	-3	-0.365523	0.217747	-0.655608	-3	-0.221126	-3	-0.655608	-3	2.69481	-3	-0.243364	-3	2.71805	-3	0.606489	0.867526	0.204391	-3	-3	-3	-3
ENSMUSG00000003810	Mast2	-3	-3	-3	0.212454	-3	-3	0.23325	-3	-3	-0.793174	0.562412	-3	-3	-3	-3	-0.186419	-0.308919	-3	-3	-3	-3	-0.0649968	2.30786	-3	-1.29243	-3	-3	-3	-3	-3	-3	0.462548	-1.21467	-3	-3
ENSMUSG00000003812	Dnase2a	2.31065	0.454997	0.686726	0.0572856	-3	-0.365523	-3	0.0937718	-3	-3	0.577607	1.59935	-0.442493	-3	-3	0.906927	-0.617983	-3	-0.551294	-0.419075	-0.493495	-3	0.0132587	-3	-0.419075	-3	0.0132587	-3	1.08174	0.623353	-0.407823	-3	-1.04096	-3	0.444201
ENSMUSG00000003813	Rad23a	1.90315	-3	1.38294	1.47901	-3	-0.583359	0.20167	0.523876	2.15094	0.568319	-0.0856568	1.06262	-3	-3	-3	0.974097	-3	1.74273	1.56207	-3	-0.326979	-3	-3	-3	-0.442493	-3	-3	-3	1.25312	2.52457	2.13767	0.688509	-0.617983	-3	2.23191
ENSMUSG00000003814	Calr	2.07657	1.10995	2.47306	2.9165	2.30292	0.410102	0.805569	0.843295	2.80839	-0.0264104	0.932524	-0.228413	2.66466	1.3058	0.728435	3.45206	2.28594	1.84417	2.83181	2.32369	1.75801	3.14199	3.15765	-0.365523	2.84537	2.42062	2.99768	1.02123	2.43336	1.17117	2.68517	2.9867	0.324488	3.02288	2.10065
ENSMUSG00000003824	Syce2	-3	0.450403	-3	0.758988	-3	0.161667	0.652343	-3	-0.636388	-3	-3	-3	-3	0.469969	0.149527	0.729246	2.30724	-0.50724	-3	-3	1.26319	-3	-3	-3	-3	-0.0172766	-0.075204	-3	1.02535	-3	-0.112946	-3	-3	-3	1.04183
ENSMUSG00000003847	Nfat5	1.24652	-3	-0.221126	-3	-3	-3	-0.583359	-1.21467	-0.14813	-0.793174	1.78519	-3	-3	-3	-3	-0.173277	-1.29243	-3	-3	-1.29243	-1.50864	1.47945	-0.365523	-3	-3	-3	-1.04096	-3	-3	-0.675718	-3	-3	0.217747	-3	-0.467246
ENSMUSG00000003848	Nob1	0.198932	0.677698	0.403292	0.545431	-3	-3	2.43302	0.526469	-0.600326	-0.160522	-0.336299	-0.742321	-0.375718	-3	-0.130182	0.450403	-0.742321	-0.793174	-0.154282	2.68945	-0.636388	-3	0.754425	-0.193142	2.0249	-3	-3	-3	0.627468	-3	-0.186419	-3	-0.291579	1.86718	0.161667
ENSMUSG00000003849	Nqo1	-3	-3	-3	-3	-3	-0.50724	-3	-3	-3	-3	-3	-3	-0.199971	-3	-3	-3	0.617105	-3	-3	-3	-3	-3	-3	-3	-3	-3	-3	-3	-3	2.46167	-3	-3	-3	-3	0.365675
ENSMUSG00000003863	Ppfia3	-3	-3	-3	-3	-3	-3	-3	-3	-0.493495	-3	-3	-3	-3	-3	-3	-3	-3	-3	-3	-3	-3	-3	-3	-3	-3	-3	-3	-3	-3	-3	-3	-3	-3	-3	-3
ENSMUSG00000003865	Gys1	-3	-3	-3	0.152594	-3	-3	-3	-3	-3	-3	-3	-3	-3	-3	-0.467246	-3	-3	-3	-3	-3	-3	0.557627	0.910144	-0.821023	-3	-0.521434	-3	-3	0.858597	-3	-3	-3	-3	0.867526	0.498448
ENSMUSG00000003868	Ruvbl2	1.5442	-3	2.78214	0.184975	-0.655608	0.0648322	0.253096	-3	-0.467246	-3	0.44576	1.95914	2.0929	0.373096	-0.300162	-3	0.767972	0.830011	-3	-0.850781	2.47891	-3	-0.206908	-3	-0.0452752	-0.493495	-0.228413	-3	0.842672	0.519959	0.217747	0.839541	-0.793174	-0.228413	0.292478
ENSMUSG00000003873	Bax	1.69915	1.68197	2.76701	0.648458	-0.326979	-0.251037	0.240799	-3	-3	0.00902574	-3	-3	-3	-3	0.340642	1.84875	2.00234	0.529045	0.513351	-0.536107	-3	-3	-3	-0.326979	-0.228413	-3	1.31913	0.104146	1.48189	2.30025	-0.221126	0.33264	0.988604	0.0572856	0.806248
ENSMUSG00000003882	Il7r	-0.0700704	0.0534626	-3	-0.112946	0.0417873	-0.821023	-3	-0.600326	-1.21467	-3	-0.742321	-1.14874	-1.21467	-0.228413	-0.551294	0.33264	-1.14874	-0.882729	-1.04096	-3	-3	-3	0.146438	2.38529	-0.821023	-0.742321	-3	-0.480172	-3	-0.075204	-1.09151	-3	-1.29243	-0.821023	0.442637
ENSMUSG00000003923	Tfam	0.265054	0.69117	-3	0.760498	0.26031	0.100715	-0.454693	0.755951	-0.317855	1.41749	0.483016	-0.407823	1.4357	0.752125	0.516006	1.39639	2.67861	0.257918	-3	-0.355561	-0.0909791	0.133858	0.606489	2.01654	0.0572856	-0.173277	-0.0172766	-3	1.71576	2.84504	2.91076	0.921218	2.84043	1.21909	1.09416
ENSMUSG00000003929	Zfp81	-3	-3	-3	-3	-3	-1.14874	-3	-3	-1.50864	-3	-3	-3	-3	-3	-3	-3	-3	-3	0.23325	-3	-3	-3	-3	-3	1.10894	-3	-1.29243	-3	-3	-3	-1.38722	-3	-3	-0.00392635	-3
ENSMUSG00000003948	Mmd	1.37805	-0.166853	0.0648322	-3	-3	2.44033	-0.142065	-3	-3	-0.493495	-3	-3	0.969928	-3	-3	-3	-1.21467	-3	0.429914	-3	0.585574	-0.536107	-3	-3	-0.742321	-3	1.40056	-3	0.635584	2.10206	-1.04096	-0.0501223	1.15506	-3	0.124178
ENSMUSG00000003955	Fam162a	2.60526	-3	1.49542	0.318272	-3	-3	-3	-3	-0.454693	-3	-3	-3	-3	-3	0.184975	-3	1.01916	-3	-3	-3	2.02144	-3	0.276692	-3	-3	2.92502	-3	0.551572	0.725176	0.654273	-0.075204	-3	-3	-3	-3
ENSMUSG00000003970	Rpl8	2.86889	2.41882	2.34569	3.10166	1.03707	2.57378	2.97942	3.04346	2.93157	1.24356	2.31934	2.804	2.52776	2.39305	0.888236	2.20181	3.09664	2.98837	2.74892	2.73558	2.5756	0.961943	1.67743	0.581039	2.73846	3.21021	2.93578	3.10337	2.49104	2.78342	2.66153	1.44996	3.02864	2.22668	2.00488
ENSMUSG00000003992	Ssbp2	-3	-3	-3	-3	-3	-3	-3	-3	-3	-3	-3	1.53404	-3	-3	-3	-3	-0.850781	-3	-3	-3	-3	-3	-3	-3	-3	-3	-3	-3	-3	-3	-3	-3	-3	-3	-3
ENSMUSG00000004018	Fancl	-3	-3	-3	-3	0.274389	-0.396856	-3	-3	1.56135	-3	1.00608	-3	-3	0.733278	-3	0.475816	-3	-3	-3	-3	-3	-3	0.0378248	-3	-3	-3	-3	-3	-3	-3	2.65001	-3	-0.080399	-0.0501223	2.29717
ENSMUSG00000004040	Stat3	1.20577	1.08782	0.709355	2.71898	0.3485	2.72145	1.90217	2.05926	0.0722499	-3	1.29183	1.20577	0.526469	2.10381	0.468495	1.2707	1.97764	2.71152	-0.101824	-0.154282	0.880871	-0.112946	0.599992	0.0496056	1.05884	2.48879	-0.793174	0.243286	1.04653	1.38776	-1.29243	0.294687	1.96181	-0.136083	0.703377
ENSMUSG00000004043	Stat5a	-0.718967	-0.0550241	-3	-0.166853	-0.317855	-0.882729	-3	-0.179799	-3	-0.326979	-0.793174	1.34205	0.955736	-0.274905	-3	-3	1.54309	-1.21467	-3	-1.14874	1.02329	0.149527	-0.50724	-3	-1.14874	-3	-3	2.67561	1.08746	0.592288	-0.696804	0.597805	1.52102	-0.583359	-0.308919
ENSMUSG00000004054	Map3k11	1.82348	-3	-0.0909791	1.82673	-3	-3	-0.419075	-3	-3	0.253096	0.0132587	-3	-3	-3	-3	0.434729	-3	-3	-3	-3	-3	-3	-3	0.428297	-1.21467	-3	-3	-3	-3	0.149527	-3	0.785401	-3	-3	-3
ENSMUSG00000004056	Akt2	1.68053	0.281261	0.512017	0.471438	-0.274905	0.158664	0.780389	-0.080399	0.468495	-0.521434	2.53306	2.80617	-0.882729	0.708506	0.00475116	0.772395	-0.300162	-0.675718	-0.954677	-0.583359	-0.442493	-0.696804	0.184975	0.212454	-0.291579	1.02247	-0.917215	-0.430626	0.820924	1.00436	0.499824	2.12169	-0.0909791	-0.283162	0.872215
ENSMUSG00000004069	Dnaja3	-0.258848	-3	-3	-0.00392635	-3	-3	0.0648322	0.948462	1.22534	-3	-3	-3	-3	-3	-3	-3	0.426674	-3	-0.0127808	1.5866	-1.14874	-3	-3	-0.793174	-3	-3	-3	-3	-3	-3	-3	-0.142065	-3	-3	-3
ENSMUSG00000004070	Hmox2	-3	0.770189	1.05503	2.77037	0.403292	0.0457141	0.671265	0.401573	2.42901	0.318272	0.3638	-0.467246	2.93435	1.09135	0.469969	1.2274	2.51431	2.34774	1.92624	-3	2.73188	-0.0357404	0.860996	0.104146	0.253096	-0.454693	-0.186419	0.110926	1.70817	2.89131	1.26129	0.755189	0.209783	0.382197	1.14987
ENSMUSG00000004071	Cdip1	-3	-3	-3	-0.173277	-0.995679	-3	-3	-3	-3	-3	-3	-3	-3	0.000434077	-3	-3	-1.50864	-1.09151	-3	-3	-3	-3	-3	-3	-3	-3	-3	-3	0.654273	-3	-1.14874	-3	-1.09151	-3	-3
ENSMUSG00000004085	B230120H23Rik	-3	-3	-3	-3	-0.767004	-3	-3	-3	-3	-3	-3	-3	-3	-3	-3	-3	-3	-3	-3	-3	-3	-3	-3	-3	-3	-3	-3	-3	-3	-3	-3	-3	-3	-3	-3
ENSMUSG00000004096	Cwc15	1.73079	1.45759	1.83892	1.91042	2.5459	0.998739	2.88051	3.213	2.24653	1.07302	1.67174	2.8828	0.943049	1.45165	0.96853	1.70996	2.12461	2.59144	1.85631	0.356217	2.83043	0.431525	2.58775	0.340642	2.72895	0.681332	0.595606	0.770189	2.15658	1.67414	2.69895	1.06487	0.79872	2.96546	2.25802
ENSMUSG00000004099	Dnmt1	1.80449	0.76723	0.0685569	0.776774	2.51407	0.193403	2.1274	-0.0452752	0.970858	1.29669	2.33033	-0.617983	0.932524	2.12297	0.140194	0.514681	1.31599	-0.821023	1.77722	1.46331	1.6285	-0.258848	0.230704	-0.228413	1.74773	-0.221126	-0.696804	2.7885	1.04497	2.24662	-0.419075	1.53808	2.0881	2.77684	1.55158
ENSMUSG00000004100	Ppan	-3	0.0417873	-3	-3	-3	-3	-3	-3	-3	-3	-3	-3	-3	0.0648322	-3	-3	-3	-3	-3	-3	-3	2.36607	-3	-3	-3	-3	-3	-3	0.283527	-3	-3	-3	-3	0.781827	-3
ENSMUSG00000004105	Angptl2	-3	-3	-3	-0.430626	-3	-3	-3	1.77554	-3	-0.430626	-3	0.585574	-3	-3	-3	-3	0.531607	-0.266803	-3	-3	-3	-3	-3	-3	-0.742321	-1.04096	-3	-3	-3	1.57612	-3	-3	-1.38722	-3	-3
ENSMUSG00000004127	Trmt10a	1.6025	-3	-3	-3	-0.995679	1.11062	-3	-3	-3	-3	0.0457141	-3	-3	-3	-3	-3	0.250664	-3	1.00436	-3	0.477266	-0.850781	-3	-3	-1.21467	-1.14874	-3	-3	-3	2.12097	-0.166853	-3	-3	-3	-3
ENSMUSG00000004207	Psap	1.61142	0.152594	-3	0.985471	0.360025	-0.454693	2.25761	-0.221126	-3	1.76791	0.546666	-1.09151	-1.09151	0.474362	-3	0.43313	-0.308919	-3	1.02617	0.283527	2.29219	-3	-0.355561	-3	-0.995679	0.986369	-3	-3	0.791059	0.322426	-0.696804	1.77467	-0.917215	-0.718967	2.38434
ENSMUSG00000004221	Ikbkg	2.46436	-3	0.225568	-3	-0.636388	-0.0856568	-0.107349	-0.617983	-3	-3	-3	-1.21467	-3	0.0132587	-0.567031	0.77459	1.25312	-3	-3	-0.954677	-0.50724	-3	-0.291579	-0.675718	-3	-3	-3	-0.243364	0.15564	0.50664	-1.14874	-3	-0.206908	-3	-3
ENSMUSG00000004233	Wars2	-0.696804	0.464042	-3	0.0297895	-0.636388	-0.850781	-3	-0.336299	-0.742321	-3	-0.793174	-0.467246	2.59706	0.484442	-3	-3	-0.742321	-1.21467	-3	-1.21467	-0.521434	-3	0.104146	-3	-0.850781	-3	-3	-3	0.702517	0.631545	-0.850781	-3	-0.617983	-3	-3
ENSMUSG00000004263	Atn1	-3	-3	-3	-3	-3	-3	-3	-3	-3	-3	-3	-3	-3	-3	-3	-3	-3	-3	-3	-3	-3	-0.186419	-3	-3	-3	-3	-3	-3	-3	-3	-3	-3	-3	-3	-3
ENSMUSG00000004264	Phb2	0.708506	0.718585	-3	0.584444	-0.521434	-3	-3	0.471438	2.50447	0.502564	2.48459	-3	0.722716	0.537945	-3	-3	-0.308919	-3	0.791059	-3	0.209783	-3	1.55992	-3	-3	-3	1.11398	-3	1.1608	1.08959	-3	0.510679	-3	-3	0.911211
ENSMUSG00000004266	Ptpn6	2.64728	1.17117	1.35297	1.25457	0.550351	0.957176	1.10792	0.583312	0.000434077	0.664736	0.554004	0.15564	2.60955	1.34244	0.821579	1.89537	2.40019	2.28074	2.8334	0.276692	0.42341	0.847634	1.21248	1.3212	2.97375	3.13636	2.59354	0.410102	2.4184	1.49681	0.480151	1.44092	0.743588	0.499824	2.62621
ENSMUSG00000004268	Emg1	2.13213	2.51999	1.14832	1.43697	2.1048	3.06255	1.35795	2.98921	3.01226	0.765743	0.953808	2.06047	2.86662	1.11598	2.97043	1.49915	3.01543	-0.0357404	2.26867	0.225568	2.64677	3.31823	1.02942	2.31463	0.444201	0.158664	2.71105	3.16424	2.04317	2.40586	0.738067	2.98402	1.66681	2.34375	2.75315
ENSMUSG00000004270	Lpcat3	-3	0.554004	-3	-3	-0.251037	-0.193142	-3	-3	-3	-3	-0.600326	-3	-0.551294	-3	-3	-3	1.42424	-3	0.16465	-3	-0.160522	1.90715	0.344589	-3	-3	-3	-3	0.158664	0.658107	1.58739	-3	-3	-3	0.0685569	-3
ENSMUSG00000004285	Atp6v1f	2.79824	1.78782	2.5989	0.866346	0.190612	-3	0.941561	0.974097	1.0952	0.228144	0.9509	3.11211	2.18966	1.42277	0.615003	1.56171	2.24908	1.50895	-3	2.7874	2.39312	2.20491	0.830011	3.4275	0.383995	0.591176	2.93379	0.623353	2.02707	1.62871	0.778947	1.02739	2.92419	2.57046	2.74548
ENSMUSG00000004317	Clcn5	0.437909	-0.675718	0.517328	-3	-0.080399	-3	-3	-3	-1.67778	-3	-1.14874	-1.50864	1.76657	-3	-3	-3	-3	-1.67778	-3	-1.50864	-1.67778	-3	-0.882729	-1.29243	1.43331	-1.50864	-3	-0.917215	-3	-3	0.294687	-3	-1.50864	-3	-3
ENSMUSG00000004319	Clcn3	-0.636388	0.488692	0.498448	0.54295	0.518646	-0.430626	0.173478	0.127429	-0.850781	-0.166853	-0.243364	-0.821023	-3	-0.186419	0.187803	0.784689	2.15333	0.114277	-0.995679	-0.583359	-0.199971	2.03699	0.322426	-0.317855	0.120903	-0.995679	0.85132	-0.142065	1.10826	2.51804	1.09694	0.462548	1.17958	1.49542	0.78326
ENSMUSG00000004328	Hif3a	-3	-3	-3	-3	-3	-3	-3	-3	-3	-3	-3	-3	-3	-3	-3	-3	-3	-3	-3	-3	-3	-3	-3	-3	-3	-3	-3	-3	-3	-3	-0.375718	-3	-1.67778	-3	-3
ENSMUSG00000004356	Utp20	-3	-3	-3	-3	-3	-3	-3	-3	-3	-3	-3	-3	-0.821023	-3	-3	-3	-3	-3	-3	-3	-3	-1.14874	-3	-3	-3	-3	-3	-3	-3	-3	-3	-3	-3	-3	-3
ENSMUSG00000004359	Spic	-3	-3	-3	-3	-3	-3	-3	-3	-3	-3	-3	-0.917215	-3	-3	-3	-3	-3	-3	-3	-3	-3	-3	-3	-3	-3	-3	-3	-3	-3	-3	-3	-3	-3	-3	-3
ENSMUSG00000004360	9330159F19Rik	-3	-3	-3	-3	-3	-3	-3	-3	-0.821023	-3	-3	-3	-3	-3	-3	-3	-3	-3	-3	-3	-3	-3	-3	-3	-3	-3	-3	-0.718967	-3	-3	-3	-3	-3	-3	-3
ENSMUSG00000004364	Cul3	0.932017	0.860996	2.98482	1.59374	2.1117	2.33137	0.537945	0.114277	1.35662	-0.154282	1.19868	-1.04096	-0.454693	1.27786	0.26031	0.848866	2.28344	2.55056	2.89686	-0.0856568	1.74258	2.44632	0.833848	-0.317855	2.52853	0.228144	2.11264	0.324488	1.37605	3.55767	-0.0501223	0.863382	1.60961	-0.0218195	0.641573
ENSMUSG00000004371	Il11	-3	-3	-3	-3	-3	-3	-3	-3	-3	-3	-3	-3	-3	-3	-3	-3	-3	-3	-3	-3	-0.850781	-3	-3	-3	-3	-3	-3	-3	-3	-3	-3	-3	-3	-3	-3
ENSMUSG00000004393	Ddx56	-3	0.574147	2.33648	-3	-3	-3	0.301247	-3	-3	-3	-0.536107	-3	0.340642	-3	-3	-3	-3	-3	-3	-3	-0.442493	-3	-3	-0.0909791	-0.882729	-3	-3	-3	0.212454	0.567144	-0.583359	-3	-3	-3	-3
ENSMUSG00000004394	Tmed4	-3	0.561221	0.193403	0.161667	-3	-3	-3	-3	-3	-3	0.750586	-3	-0.995679	-3	0.26031	0.609701	-3	1.3058	-3	-3	-3	-3	0.350442	-3	-3	-3	-0.742321	1.6247	0.569491	2.86904	-0.882729	-3	-0.821023	-0.617983	0.253096
ENSMUSG00000004446	Bid	1.77569	-0.442493	0.454997	-0.213959	-3	-0.365523	0.257918	0.204391	-3	-3	0.133858	-3	2.49164	0.888797	-3	0.821579	-3	-3	2.2041	-0.954677	1.82191	-3	0.0132587	-3	-0.655608	-0.173277	-1.14874	-3	1.08318	0.4929	-0.336299	2.84582	-0.521434	-3	0.62128
ENSMUSG00000004451	Ralb	-3	-3	-3	-3	-3	-3	-3	-0.454693	-3	-0.12436	-3	0.179264	-3	-0.075204	-3	-3	-0.821023	-3	-3	-0.954677	-3	-3	-3	-3	-0.954677	-3	1.84436	-3	0.619198	1.67312	-0.480172	-3	-3	1.54975	0.193403
ENSMUSG00000004455	Ppp1cc	2.25643	0.9509	1.70071	1.09694	1.00264	2.47216	1.05119	2.37931	2.10003	2.69284	2.52953	1.18585	-0.430626	1.2693	0.599992	0.941561	2.36642	-0.291579	2.87504	3.26724	2.12215	1.75497	0.754425	0.276692	0.30771	1.02288	2.69353	-3	1.52428	1.31829	2.73991	2.0267	2.80338	2.78315	1.1294
ENSMUSG00000004460	Dnajb11	-3	0.529045	3.10278	1.78226	-0.617983	-0.536107	0.579898	0.468495	-0.386158	0.499824	0.146438	0.842672	2.6584	0.0759118	-0.243364	0.558829	2.05866	1.67072	-0.793174	-3	0.238297	0.0610753	0.810971	-0.136083	2.47062	-0.243364	-3	-3	1.16882	1.00134	2.62826	2.88824	-0.258848	-0.0550241	1.24578
ENSMUSG00000004462	Tbccd1	-3	-3	-3	-3	-3	-3	-3	-3	-3	-0.493495	-3	-3	-3	-3	-3	-3	-3	-3	-3	-3	-3	-3	-3	-3	-3	-3	-3	-3	-3	-3	-0.718967	2.6123	-3	-3	-3
ENSMUSG00000004500	Zfp324	-3	-3	-0.142065	-3	-3	-3	-3	-3	-3	-3	-3	-3	-3	-3	-3	-3	0.949439	-3	-3	-3	-3	-3	-3	-3	-3	-3	-3	-3	-3	-3	-3	-3	-3	-3	-3
ENSMUSG00000004530	Coro1c	-0.186419	2.00299	-0.00392635	0.240799	1.33084	-3	-3	-3	0.92947	2.30923	-0.0963675	-3	2.61332	-3	-0.186419	0.0417873	1.45057	0.350442	-3	-1.09151	0.917558	-3	-3	-0.258848	-0.793174	-0.696804	-0.326979	-3	2.48355	0.40841	0.0174507	0.795254	-0.213959	-3	0.567144
ENSMUSG00000004535	Tax1bp1	2.69566	0.746712	1.02206	1.05542	3.48378	-0.00392635	0.692053	0.605413	1.98704	0.416807	2.62822	2.80831	1.2082	2.22575	0.217747	1.32615	2.16776	0.768712	3.03253	2.46336	1.75466	0.0216027	0.756712	0.079543	0.572988	1.59473	0.255514	1.09902	1.76373	1.32492	0.604334	1.9735	-0.50724	2.75073	2.10538
ENSMUSG00000004552	Ctse	-0.419075	-3	-3	1.3243	-3	-0.583359	0.140194	-3	-0.995679	1.44484	-3	1.5642	2.5964	0.0831441	-0.235824	-3	0.702517	-0.954677	-3	-0.636388	1.45134	-3	1.70843	-0.0310503	-0.882729	-3	1.58895	-0.235824	2.2167	0.104146	-0.274905	-0.00392635	-0.850781	-3	-3
ENSMUSG00000004558	Ndrg2	-3	-3	-3	-3	-3	-3	-3	-3	-3	-3	-3	-3	-3	-0.0404816	-3	-3	-3	-3	-3	-3	-3	-3	-3	-3	-3	-3	-3	-0.300162	-3	-3	-0.917215	-3	-3	-3	-3
ENSMUSG00000004561	Mettl17	-3	0.437909	0.859198	0.917558	0.140194	-0.258848	0.0174507	-3	-0.50724	-3	2.80672	-3	-0.142065	-3	-0.186419	2.11298	-1.09151	-3	2.41117	-3	-3	-3	-0.0963675	1.37751	-0.767004	-3	0.00475116	-3	1.32471	-3	-3	-3	-3	-3	0.75366
ENSMUSG00000004565	Pnpla6	-0.821023	-3	-3	-0.551294	-1.04096	-3	-3	-0.742321	-3	-0.243364	-0.600326	-3	-1.38722	-3	-3	-3	-3	-3	-3	-0.655608	-3	-0.882729	-0.600326	-3	-3	-1.21467	1.76448	-3	-0.14813	-3	-0.767004	-3	-1.50864	-3	-0.396856
ENSMUSG00000004567	Mcoln1	-3	-3	1.54569	-3	-3	-3	-3	-3	-3	-3	-3	-3	-3	-3	-3	-3	-3	-3	-3	-3	-3	-3	-3	-3	-3	-3	-3	-3	-3	-3	-3	-3	-3	-3	-3
ENSMUSG00000004568	Arhgef18	1.76931	-0.467246	0.243286	0.89878	-0.821023	0.978226	0.798029	-0.521434	-1.09151	-3	2.08537	1.07081	-0.419075	2.35549	-3	0.854974	-0.954677	2.40352	1.15567	-0.742321	1.82478	-0.0550241	0.228144	-3	-0.142065	-0.793174	-1.14874	-3	2.17748	-0.291579	-0.154282	-0.467246	1.17438	0.207096	0.222976
ENSMUSG00000004591	Pkn2	1.22534	-3	-3	-0.696804	-0.179799	-3	0.352375	-0.882729	-1.50864	-0.142065	1.55535	1.91116	-3	0.133858	-3	0.100715	-0.742321	0.346549	-3	-3	1.41948	1.34284	1.45714	-3	-1.04096	-3	-0.882729	-3	0.0534626	-3	-0.0909791	1.07595	-3	-3	-3
ENSMUSG00000004610	Etfb	1.37678	0.340642	1.77576	2.49227	0.149527	0.806248	0.900422	0.278982	2.0387	0.48728	0.43313	3.08834	2.75779	1.19537	-3	0.976396	2.01616	1.36551	-0.442493	-0.173277	0.15564	-3	0.908539	0.152594	3.07973	0.373096	-0.0127808	1.80394	1.23807	3.1814	0.137037	2.42974	2.65186	0.41514	1.63064
ENSMUSG00000004612	Nkg7	3.99544	2.41759	3.89351	3.21838	3.50755	3.99895	1.81592	3.53139	2.81582	3.44499	3.33877	3.66249	2.14455	2.57529	1.55317	2.3539	2.76085	4.01838	3.41922	3.54372	3.24358	3.11325	2.98342	3.58522	3.77251	1.33266	3.38717	1.33023	3.19525	3.42945	4.28217	2.97787	3.38296	3.0515	2.55474
ENSMUSG00000004626	Stxbp2	1.04379	1.2204	3.0254	1.03185	0.405005	0.558829	1.78888	2.0449	2.46731	-3	2.33678	-0.080399	2.50317	0.682235	0.361917	1.41765	-0.419075	1.759	0.365675	3.22739	2.42021	1.06934	1.42799	0.305566	-0.386158	0.184975	0.33264	2.08149	1.37823	1.1396	2.36052	1.14179	0.45194	0.344589	1.72289
ENSMUSG00000004633	Chn2	-3	-3	-3	-3	-3	-3	-3	-3	-3	-3	-3	-3	-3	-3	-3	-3	-3	-3	-3	-3	1.08066	-3	-3	-0.493495	-3	0.891035	-3	-3	-3	-3	-3	-3	-3	-3	-3
ENSMUSG00000004637	Wwox	0.564784	-3	-3	-0.258848	-3	-0.917215	-3	-3	-3	-0.419075	-3	-3	-3	-3	-3	-3	0.0257154	-3	-3	-3	-3	-3	-3	-3	-0.850781	-3	-3	-3	-3	-3	-3	-3	0.458033	-3	-3
ENSMUSG00000004642	Slbp	2.59627	1.70218	2.84933	1.39447	0.360025	2.29195	0.984122	2.45245	2.17978	0.576457	2.53448	2.00217	2.05794	3.10866	0.768712	1.71551	2.45022	0.724358	0.824191	0.140194	2.28124	1.4086	0.76723	0.190612	3.02874	-3	0.274389	1.1123	1.71089	3.18311	2.84158	3.53754	0.821579	2.51673	2.00886
ENSMUSG00000004651	Tyr	-3	-3	-3	-3	-3	-3	-3	-3	-3	-3	-3	-3	-3	-3	-3	0.0174507	-3	-3	-3	-3	-3	-3	-3	-3	-3	-3	-3	-3	-0.0218195	-3	-3	-3	-3	-3	-3
ENSMUSG00000004661	Arid3b	-3	-3	-3	-3	-3	-0.917215	-3	-3	-3	-3	1.20388	-3	-3	-3	-3	2.97558	-1.50864	-0.206908	-3	1.30149	0.235781	-0.326979	-3	-3	-3	-3	-3	-3	-0.080399	-3	-3	2.63398	-1.09151	-3	1.00522
ENSMUSG00000004665	Cnn2	2.85121	1.52402	2.52068	2.76974	2.53666	2.93746	2.02744	2.07026	2.95871	2.80502	1.90769	2.7375	3.30384	2.14361	1.15628	1.70304	2.71641	0.193403	2.80166	3.11542	2.32058	2.95126	1.17958	2.71964	2.25893	1.02371	3.19867	1.50489	2.16316	2.7927	2.73912	1.20631	1.90114	0.63053	1.74695
ENSMUSG00000004667	Polr2e	1.07081	0.624385	0.613947	0.521269	-0.154282	1.18015	0.225568	-3	-0.251037	0.0534626	0.526469	1.34106	-3	2.72815	0.383995	0.903144	2.36164	-0.636388	2.62721	-3	1.24971	0.187803	0.480151	2.32636	2.72924	-0.291579	-3	0.0902581	1.51695	0.968996	-0.179799	0.918083	-3	-0.258848	2.61248
ENSMUSG00000004677	Myo9b	1.31093	0.705949	0.114277	-0.767004	-0.793174	-3	-3	-0.655608	-1.50864	-3	0.844539	-3	0.269746	-3	-3	-3	1.53467	-1.50864	-1.38722	-1.50864	0.927935	1.83703	-3	-3	-3	-1.09151	-1.29243	-3	0.421768	-0.12436	-1.14874	-0.600326	-1.67778	-0.882729	0.3485
ENSMUSG00000004707	Ly9	-0.0550241	-3	1.24032	-3	-3	-3	-3	-3	-0.567031	0.0902581	0.158664	-0.850781	-0.407823	2.25191	-0.355561	-3	1.20279	1.43474	0.161667	-3	2.00988	-3	-0.142065	-3	-3	-3	-3	-3	0.783975	2.26198	-3	2.34252	0.642563	-0.521434	-3
ENSMUSG00000004748	Mtfp1	-3	-3	-3	-0.0501223	-3	-3	-3	-3	-3	-3	-3	-3	-3	-3	-3	-3	-3	-3	-3	-3	-3	-3	-3	-3	-3	-3	-3	-3	-3	-3	-3	-3	-3	-3	-3
ENSMUSG00000004768	Rab23	-3	-3	-3	-0.551294	-3	-3	-0.206908	-3	0.000434077	-3	-3	-3	-3	-0.0909791	-3	-3	-3	-3	-0.882729	-3	-3	-3	-3	-0.767004	2.02099	-0.567031	-3	-3	0.673113	1.54791	-3	3.05364	-0.551294	-0.345823	-3
ENSMUSG00000004771	Rab11a	2.97163	1.39865	1.34539	3.10004	0.40841	2.48883	1.46256	1.06971	1.29427	1.04887	2.59006	2.19924	1.92568	1.31135	0.411788	1.29228	2.39705	2.32117	2.4377	3.59571	2.41149	-3	3.6879	0.428297	0.661907	-0.075204	3.02973	0.644537	2.47727	1.70587	3.67511	2.7003	2.90346	0.0174507	1.81312
ENSMUSG00000004788	Eif2b2	2.45911	1.19758	1.01456	1.18301	3.42421	0.869877	0.497068	1.19148	1.93757	0.33264	0.0132587	-0.326979	2.69834	0.401573	0.114277	1.69144	0.3638	3.13885	1.36363	-0.266803	-0.080399	0.328583	0.992156	0.127429	0.497068	-0.193142	-0.186419	0.179264	1.03266	1.18358	1.59891	1.19176	0.501196	-3	1.32037
ENSMUSG00000004789	Dlst	-0.130182	0.120903	0.652343	0.253096	-0.375718	1.39569	0.322426	-3	-0.821023	-0.206908	2.19557	-0.50724	0.401573	1.93602	-3	0.699924	-0.600326	1.04926	-3	-1.04096	-0.493495	-0.675718	-3	-0.14813	0.490099	-0.50724	-0.882729	1.44092	0.903144	0.831934	2.78925	0.114277	-0.675718	1.56974	0.711048
ENSMUSG00000004798	Ulk2	0.761251	0.459543	-3	0.541704	-3	-3	2.46253	-3	-3	-3	-3	-3	-0.567031	-3	-3	0.738067	-0.742321	-3	-3	2.87441	-3	-3	0.898231	-0.258848	0.910678	2.57114	-3	-3	0.949439	-3	-3	-3	-0.206908	3.15512	0.875698
ENSMUSG00000004815	Dgkq	-3	-3	-3	-3	-3	-3	1.1767	-3	-3	-3	-3	-3	-3	-3	-3	-3	-3	-3	-3	-3	-3	-3	-3	-3	-3	-0.600326	-3	-3	-3	-3	-3	-3	-3	-3	-3
ENSMUSG00000004821	Tmed11	-3	-3	-3	-3	-3	-3	-3	-3	-3	-3	-3	-3	-3	-3	-3	-3	-3	-3	-3	-3	-3	-3	-3	-3	-3	0.677698	-3	-3	-3	-3	-3	-3	-3	-3	-3
ENSMUSG00000004837	Grap	1.88219	2.47359	0.577607	0.877429	-3	-0.0649968	0.549126	-0.0127808	2.46518	-3	2.30593	2.67199	2.60468	0.0648322	-0.251037	0.625415	2.04689	-3	2.66595	-0.521434	1.7269	-0.14813	0.437909	-0.617983	-0.221126	2.24876	0.179264	0.110926	1.12972	0.912806	0.358125	0.88315	-0.742321	-0.235824	1.18101
ENSMUSG00000004842	Pou1f1	-3	-3	-3	-3	-3	-3	-3	-3	-3	-3	-3	-3	-3	-3	-3	-3	-3	-3	-3	-3	-3	-3	-3	-3	-3	-0.655608	-3	-3	-3	-3	-3	-3	-3	-3	-3
ENSMUSG00000004843	Chmp2b	-3	-3	-3	-3	-3	-3	-3	-3	-0.954677	-3	-3	-3	-3	-3	-0.300162	-3	-3	-3	0.22037	-3	-3	-3	-0.206908	-3	-0.882729	-3	-0.718967	-3	0.842047	2.79305	-0.567031	-3	-3	-3	-0.00833099
ENSMUSG00000004846	Plod3	-3	-3	-3	-3	-3	-3	-3	-3	-3	-3	-3	-3	-3	-3	-3	-3	-3	-3	-3	-3	-3	-3	-3	-3	-3	-3	-3	-3	-3	-3	-3	0.777499	0.0174507	-3	-0.199971
ENSMUSG00000004849	Ap1s1	1.44593	0.45194	0.369401	0.674953	2.89833	-3	0.89215	2.86739	0.450403	0.285782	0.33264	-0.480172	-0.355561	0.158664	0.690285	1.37219	2.12568	1.44484	-0.166853	0.0457141	1.4836	-3	0.405005	-0.213959	-3	1.92748	0.842047	0.382197	1.38972	2.67099	0.0534626	0.609701	1.6065	0.26031	1.11431
ENSMUSG00000004865	Srpk1	1.69993	2.70804	2.19313	2.68381	-0.0172766	0.993039	0.505286	0.20167	2.59609	-0.0218195	0.425045	-0.274905	0.63053	0.854974	0.152594	2.88401	1.42766	1.62409	2.46734	2.99138	2.2408	2.61458	0.358125	2.63316	2.40204	0.912275	2.30525	2.90552	2.80333	1.00651	1.58884	1.30105	2.41928	2.8549	1.23226
ENSMUSG00000004872	Pax3	-3	-3	-3	-3	-3	-3	-3	-3	-3	-3	-3	-3	-3	-0.235824	-3	-3	-3	-3	-3	-3	-3	-3	-3	-3	-3	-3	-3	-3	-3	-3	-3	-3	-3	-3	-3
ENSMUSG00000004880	Lbr	3.16051	2.8786	1.78534	2.28655	1.21961	2.32834	2.37787	1.66923	1.86106	2.57085	2.96174	3.15576	2.4764	1.39183	0.899875	3.13505	2.86042	2.66813	3.03163	3.3181	2.76902	0.292478	3.29217	3.21359	2.56811	0.677698	2.96146	2.80355	1.98932	2.87126	2.86697	2.98583	3.23668	2.41411	2.65956
ENSMUSG00000004891	Nes	-3	-3	-3	-3	-3	-3	-3	-3	-3	-3	-3	-3	-3	-3	-3	-3	-1.21467	-3	-3	-3	-3	-3	-3	-3	-3	-3	-3	-3	-3	-3	-3	-3	-3	-3	-3
ENSMUSG00000004895	Prcc	1.56028	0.240799	0.173478	0.0759118	-3	-0.655608	-0.154282	-0.419075	-3	-3	-3	-3	-0.251037	-3	-3	0.519959	-3	2.5048	-0.850781	-3	-1.09151	-3	0.772395	-3	-0.0264104	-3	-3	-3	-3	0.110926	-3	-3	-3	-3	-3
ENSMUSG00000004896	Rrnad1	0.618153	-3	-3	-3	-3	-3	-3	-3	-3	-0.617983	-3	-3	-3	-3	-3	-0.0127808	-3	-3	-1.04096	-3	-0.821023	-3	-3	-3	-0.696804	-3	-3	-3	-3	-3	-3	-3	0.750586	-3	-0.300162
ENSMUSG00000004897	Hdgf	1.91866	0.82808	3.29304	0.346549	-0.742321	0.16465	-3	0.780389	2.74885	0.0572856	0.715251	2.25213	0.769451	0.547898	0.228144	2.6263	1.62973	-0.742321	1.16409	-0.655608	1.69277	0.26031	0.179264	-0.0550241	1.17205	-0.283162	-0.493495	-0.326979	1.06711	1.25336	1.27372	0.747489	2.27734	3.25396	1.07704
ENSMUSG00000004902	Slc25a18	-3	-3	-3	-3	-3	-3	0.937568	-3	-3	-3	-3	-3	-3	-3	-3	-3	-3	-3	-3	-3	-3	-3	-3	-3	-3	-3	-3	-3	-3	-3	-3	-3	-3	-3	-3
ENSMUSG00000004929	Thop1	-3	-3	0.0417873	-3	-3	-3	-3	-3	-3	-3	-3	-3	-3	-3	-3	-3	-3	-3	-3	-3	-3	-3	-3	-3	-3	-3	-3	-3	-3	-3	-3	-3	-3	-3	-3
ENSMUSG00000004931	Apba3	-3	-3	-3	-3	-3	0.0496056	-3	-3	-3	-3	-3	-3	-3	-3	-3	-3	-3	-3	-3	-3	-3	-3	-3	-3	-3	-3	-3	-3	-3	-3	-3	-3	-3	-3	-3
ENSMUSG00000004933	Matk	-3	-3	-3	-3	-3	-3	-3	-3	-3	-3	-3	-3	-0.917215	-3	-3	-3	-3	-3	-3	-3	-3	-3	-3	-3	-3	-3	-3	-3	-3	-3	1.03747	-3	-3	-3	-3
ENSMUSG00000004934	Pias4	1.00522	-3	-3	0.513351	0.276692	-0.386158	0.403292	-0.50724	-0.442493	2.66643	0.567144	0.585574	2.64368	-3	-3	-3	1.25481	-0.274905	-0.583359	0.20167	0.37858	-0.300162	-3	-0.12436	0.16465	0.0937718	-3	-0.0357404	1.12061	0.547898	-0.12436	-3	-0.193142	-0.080399	0.383995
ENSMUSG00000004936	Map2k1	-0.551294	-3	1.85492	0.00902574	-3	-3	1.2536	-0.186419	0.3485	-0.454693	0.00475116	-1.04096	-0.454693	0.468495	0.149527	0.15564	1.45714	-3	-3	1.92361	1.96811	-3	2.6161	-3	-0.995679	-0.917215	-3	-3	0.591176	-3	-0.112946	0.507991	1.56337	-3	0.503927
ENSMUSG00000004937	Sgta	-3	0.571825	0.502564	1.59418	0.079543	0.079543	0.173478	0.30771	2.17258	-0.355561	0.158664	-0.655608	2.61342	0.292478	0.146438	0.947483	-0.336299	2.5339	0.812312	-0.199971	0.69117	-3	0.714414	-0.221126	-0.206908	-0.536107	-0.266803	-0.266803	0.908002	0.98322	-0.291579	0.439491	-0.274905	-0.0127808	0.658107
ENSMUSG00000004939	Nmrk2	-0.419075	-3	-3	-0.166853	-3	-3	-0.0963675	-3	-0.636388	-3	-3	-3	-0.954677	-3	-3	-3	-3	-3	-0.300162	0.576457	-0.718967	-3	-3	-3	-3	-0.793174	-3	-3	-3	-3	-3	-3	-3	-3	-3
ENSMUSG00000004945	Tmem242	1.73792	0.288026	0.519959	1.83665	-0.080399	-3	0.190612	-3	2.15464	-3	-0.221126	-0.636388	0.461048	0.309843	-3	0.868115	2.08286	-0.365523	-0.493495	0.531607	1.5023	-3	0.777499	-3	2.41303	-3	2.88194	-3	1.37293	0.75823	1.36998	0.281261	-0.326979	-3	0.278982
ENSMUSG00000004947	Dtx2	-3	-3	-3	-3	-3	-3	-3	-3	-3	-3	-3	-3	-3	-3	-3	-3	-3	-3	-3	-3	-3	-3	-3	-3	-3	-3	-3	-3	-3	-3	-3	-3	-3	-3	-0.142065
ENSMUSG00000004952	Rasa4	-0.583359	-0.160522	-3	-0.0310503	-3	-0.742321	0.413467	0.383995	-3	-3	-0.675718	-3	-3	-3	-3	-3	1.9835	-3	-3	-3	-3	-3	-3	-3	-3	-3	-3	-0.567031	1.23226	-3	-3	0.418467	-3	-3	0.442637
ENSMUSG00000004980	Hnrnpa2b1	2.99334	2.22295	2.835	3.08577	3.31219	0.650405	3.04847	3.13016	2.85977	2.59408	2.90572	2.54432	2.57236	2.69213	0.859198	2.65898	2.73509	2.49156	2.63757	2.60063	2.97665	2.76078	1.88259	2.79105	2.68912	2.70503	1.5723	3.25759	2.88022	2.25035	2.97068	2.81688	2.77898	3.3174	3.18459
ENSMUSG00000004994	Ccdc130	0.292478	0.416807	1.1867	0.484442	-3	0.127429	-3	0.079543	-3	3.21105	-0.0909791	-3	-3	-3	0.176381	1.12159	-1.04096	-0.480172	-3	-0.430626	0.0417873	-3	0.265054	-3	2.91255	-3	-3	-3	1.25409	0.34262	0.265054	0.710202	-3	-3	0.643551
ENSMUSG00000004996	Mri1	-3	-3	-3	-3	-3	-3	-3	-3	-0.228413	-3	-3	-3	-3	-3	-3	-3	-3	-3	-3	-3	-3	-3	-3	-3	-3	-3	-3	-3	-3	-3	-3	-3	-3	-3	-3
ENSMUSG00000005034	Prkacb	2.29356	1.694	-0.112946	0.296884	-3	0.631545	0.0338257	1.81365	0.666612	-0.0172766	-0.882729	2.45619	-0.655608	1.18472	0.0132587	-0.0649968	1.66116	1.27441	-0.821023	1.31536	-1.04096	0.840796	0.0496056	2.52746	1.69933	-0.179799	2.12821	-0.583359	0.850095	2.11688	-0.50724	-0.345823	-1.14874	-0.954677	0.513351
ENSMUSG00000005043	Sgsh	-3	-3	-3	-0.536107	-3	-3	-3	-3	-3	-3	-3	-1.29243	-3	-3	-3	-3	-1.50864	-3	-3	-3	-0.767004	-0.850781	-3	-3	-3	-3	-3	-3	-3	-3	-3	-3	-3	-3	1.78362
ENSMUSG00000005045	Chd5	-3	-3	-3	-3	-3	-3	-3	-3	-3	-3	-3	-3	-3	1.22945	-3	-3	-3	-3	-1.29243	-3	-3	-3	-3	-3	-3	-3	-3	-3	-3	-3	-3	-3	-3	-3	-3
ENSMUSG00000005054	Cstb	2.76696	0.990383	2.02359	2.74497	-3	-3	0.41514	0.453471	-0.430626	1.76299	1.495	1.33347	2.56765	1.01077	-3	-3	2.62096	-0.442493	-3	-3	2.4909	-3	0.303412	-0.154282	2.60459	1.24331	-3	-3	1.3547	0.681332	2.34043	0.50664	-0.274905	-0.0700704	0.803525
ENSMUSG00000005069	Pex5	1.53455	-0.221126	-3	-3	-3	-0.821023	-3	-3	-3	-3	-3	-3	-3	-3	-3	-3	-3	-3	0.392873	-3	-0.636388	-0.419075	0.519959	-3	-3	-3	-3	-3	-3	-3	-3	-3	0.0648322	-3	-3
ENSMUSG00000005078	Jkamp	-3	-3	-3	2.65261	-3	-0.130182	0.328583	-3	-0.179799	1.77903	-0.0404816	1.84118	-0.243364	0.0132587	-0.308919	-3	1.65869	2.6465	-0.793174	-3	1.49096	0.0338257	0.519959	-3	0.130655	-3	0.294687	-3	0.76723	0.804208	-3	0.75366	-3	-3	-3
ENSMUSG00000005087	Cd44	1.42961	0.253096	0.514681	0.499824	1.78477	-0.430626	0.410102	-0.793174	-1.09151	-0.075204	1.61406	2.54779	1.45638	2.92403	-0.266803	0.309843	2.1835	0.721068	1.77489	-0.995679	1.638	-0.467246	2.17418	-0.50724	0.933031	-0.636388	-0.675718	0.16465	2.77766	0.324488	1.92403	0.245759	1.61184	1.44903	0.748266
ENSMUSG00000005089	Slc1a2	-3	-3	-3	-3	-3	-3	-3	-3	-3	-3	-3	-3	-3	-3	-3	-3	-3	-3	-3	-3	-3	-3	-3	-3	-3	-3	-3	-0.742321	-3	-3	-3	-3	-3	-3	-3
ENSMUSG00000005102	Eif2ak4	-3	-3	-3	-3	-3	-3	-3	-3	-3	0.973174	-3	-3	-3	-3	-3	-3	-3	-3	-3	-3	-0.850781	-3	-3	-3	-3	-3	-3	-3	-3	-3	-3	-3	-3	-3	-0.442493
ENSMUSG00000005103	Wdr1	2.53585	1.32224	1.77816	2.31209	2.2443	1.94389	2.29739	2.1819	2.81503	2.28019	3.1798	1.88053	2.72149	3.30332	0.490099	2.77619	2.60919	2.90693	1.3088	2.69228	2.46162	1.2448	3.21791	1.59946	2.25787	1.47786	2.91681	2.43185	1.88734	2.69543	2.3072	2.20344	2.7527	2.62191	2.19852
ENSMUSG00000005107	Slc2a9	-3	-3	-3	0.40671	-3	-3	-3	-3	-3	-3	-3	-3	-3	-3	-3	-3	-3	-3	-3	1.62635	-3	-3	-3	-3	-3	-3	-3	-3	-3	-3	-3	0.387568	-3	-3	-3
ENSMUSG00000005125	Ndrg1	-3	-3	-3	-3	-3	-3	-3	-3	-3	-3	-3	0.3485	-3	-3	-3	-3	-0.173277	-3	-3	-3	-3	-3	-3	-3	-3	-3	-3	-3	-3	-3	-3	-3	-3	-3	-3
ENSMUSG00000005142	Man2b1	1.57819	-3	-3	0.0572856	-3	-0.954677	-0.480172	-3	-3	-0.407823	1.58059	0.326541	-3	1.83816	-3	0.37858	-1.50864	-0.742321	2.14089	-0.954677	-1.38722	-0.0963675	-3	-3	-3	-0.583359	0.696444	-3	0.560026	1.52259	-3	1.2679	-3	0.079543	-3
ENSMUSG00000005150	Wdr83	0.00902574	-3	-3	0.267406	-3	-3	-3	-3	-3	-3	-3	-0.396856	-3	-3	0.624385	-3	0.895478	-3	-3	-3	-0.655608	-3	0.245759	-3	-0.12436	-3	1.08923	0.212454	-3	0.888236	-3	0.439491	-0.655608	-3	0.507991
ENSMUSG00000005161	Prdx2	0.606489	0.555215	2.06461	0.587823	-3	0.551572	1.05808	2.31366	-0.0909791	-0.235824	-3	2.64409	2.18941	1.59978	0.555215	1.13453	2.14971	2.40269	0.352375	-0.317855	-0.467246	3.15888	-3	0.0132587	2.93259	-0.243364	-3	0.127429	1.79401	2.85451	-0.467246	1.02453	1.39657	-0.493495	2.26024
ENSMUSG00000005198	Polr2a	2.14092	0.382197	0.358125	1.85914	-0.767004	-0.675718	1.2925	-0.636388	0.857393	-0.199971	2.09385	-0.821023	2.12412	0.770189	-0.882729	0.484442	1.63418	1.83633	-0.882729	0.00475116	2.04984	1.06859	1.72877	-0.636388	1.07522	-0.767004	2.31171	1.38204	1.76359	0.775319	0.230704	2.23641	1.55195	2.40374	2.44912
ENSMUSG00000005204	Senp3	0.0174507	1.20766	-3	0.276692	-3	-3	-3	-0.154282	1.98458	-3	-3	-0.243364	-3	-3	-3	-3	1.45226	-3	-3	-0.12436	-0.430626	-3	2.68144	0.541704	-0.954677	0.581039	-0.266803	3.11769	1.04458	0.61289	1.40741	-3	-3	-0.655608	2.03771
ENSMUSG00000005225	Plekha8	-3	-3	-3	-3	-3	-3	-3	-3	-3	-3	-1.09151	-3	-3	-3	-3	-3	-3	-3	-3	-3	-3	-3	-3	-3	-3	-3	-3	-3	-0.336299	-3	-3	-3	-1.14874	-3	-0.583359
ENSMUSG00000005233	Spc25	1.52609	0.859198	1.39183	0.81697	0.31618	0.0937718	0.585574	0.991713	-0.0856568	-0.12436	0.930491	0.107549	3.06095	3.46377	0.684935	1.18444	2.4941	-0.396856	-3	-0.336299	2.71975	0.0648322	0.871631	2.03958	2.71257	0.30771	-0.50724	3.06714	1.58162	1.83741	0.540455	0.676785	0.193403	3.13462	1.50516
ENSMUSG00000005262	Ufd1l	2.5604	0.483016	-3	1.37127	-0.186419	-3	0.5636	3.0854	1.67734	-3	-0.551294	1.38131	-3	1.67432	0.0937718	0.972249	1.90223	-0.567031	-3	0.222976	0.0648322	-0.101824	0.182129	-0.50724	0.100715	-0.235824	-3	0.158664	0.954291	-3	1.89427	-3	1.36344	1.8313	2.97545
ENSMUSG00000005267	Zfp287	-0.173277	0.0610753	0.551572	0.642563	-3	-0.521434	-3	-3	-3	-0.266803	-0.080399	0.676785	-3	-0.0963675	0.00902574	3.01242	0.803525	1.78782	-0.882729	2.13644	-3	-3	0.44576	-3	0.791761	-0.493495	-0.954677	-3	0.722716	-3	-3	2.72338	0.350442	2.25547	0.472903
ENSMUSG00000005268	Prlr	-3	-3	-3	-3	-3	-3	-3	-3	-3	-3	-3	-3	-3	-3	-3	-3	-3	-0.0452752	-3	-3	-3	-3	-3	-3	-3	-3	-3	-3	-3	-0.567031	-3	-3	-3	-3	-3
ENSMUSG00000005299	Letm1	0.747489	-0.467246	-3	-0.326979	-0.882729	-0.821023	-3	-0.521434	-3	-0.793174	-0.675718	0.485863	-3	-0.206908	-3	0.354301	1.48545	0.257918	-0.258848	-3	0.848251	-3	0.167613	-1.14874	-3	-1.04096	-1.14874	-3	0.376759	-3	-1.04096	-3	-3	-3	-0.0357404
ENSMUSG00000005312	Ubqln1	2.52411	-0.300162	-3	0.0132587	0.782544	-3	0.604334	-0.179799	0.945025	-3	1.91207	-0.917215	-3	-3	-3	-0.0172766	1.33043	-3	1.1035	1.47423	-1.29243	2.26797	-0.0310503	-3	-3	-3	-0.995679	-3	0.720242	0.170555	-0.850781	-3	1.43315	-0.882729	0.294687
ENSMUSG00000005354	Txn2	2.25409	2.9474	1.45103	0.744371	-0.213959	-3	0.948462	-0.206908	0.278982	-0.173277	0.532882	1.58525	-0.0599818	1.23982	0.196176	1.00393	1.9509	-0.493495	-0.283162	0.3485	-3	0.000434077	-3	-3	0.290257	-0.075204	2.99112	-3	1.16587	2.93175	1.89087	-3	1.09486	-0.430626	0.786822
ENSMUSG00000005360	Slc1a3	-3	-3	-3	-3	-3	-3	-3	-3	-3	-3	-3	-3	-3	-3	-3	-3	-3	-3	-3	-3	-3	-3	-3	-3	-3	-3	-3	-3	-3	-3	-3	-3	-0.954677	-3	-3
ENSMUSG00000005362	Crbn	2.76657	0.653309	1.68351	0.880299	-0.251037	-0.221126	0.607562	-0.112946	1.79057	0.146438	0.285782	-0.696804	2.47047	0.690285	0.646502	0.900968	0.868703	1.94394	2.36637	1.34224	2.00437	-0.336299	0.420121	3.17781	0.495683	0.346549	1.08318	-0.375718	0.768712	1.66456	1.39166	-0.14813	2.45535	-0.767004	0.662852
ENSMUSG00000005370	Msh6	-3	-3	-0.136083	-3	-1.04096	-3	-0.467246	-0.430626	-3	-0.396856	-3	-1.29243	-3	0.880299	-3	-3	1.10961	-1.29243	-1.14874	-3	-3	2.72565	-3	-3	-0.767004	-3	-3	-3	0.346549	0.0972573	-1.21467	2.30767	-1.50864	-0.173277	0.318272
ENSMUSG00000005371	Fbxo11	-0.266803	-3	0.190612	-3	-0.995679	-0.326979	1.39078	-0.675718	-0.655608	2.85055	-0.179799	-0.954677	-0.995679	0.403292	-0.617983	-3	0.866346	-3	-1.09151	1.19758	1.96009	-0.536107	-0.521434	-3	-0.917215	-0.467246	-3	0.595606	1.41499	0.127429	-0.600326	2.66291	-1.38722	1.1052	0.518646
ENSMUSG00000005373	Mlxipl	-3	-3	-3	-3	-3	-3	-3	-3	-3	-3	-3	-3	-3	-3	-3	-3	-0.821023	-3	-3	-3	-3	-3	-3	-3	-3	-3	-3	-3	-3	-3	-3	-3	-3	-3	-3
ENSMUSG00000005374	Tbl2	-3	-3	-3	-3	-3	-3	-3	-3	-3	-3	-3	-3	-3	-3	-3	-3	-1.09151	-3	-3	-3	-3	-3	-3	-3	-3	-3	-3	-3	-3	-3	-3	-3	-3	-3	-3
ENSMUSG00000005378	Wbscr22	0.296884	2.00433	1.21725	0.817631	-3	0.0572856	-3	0.283527	-3	0.305566	0.456518	-0.419075	-0.675718	1.12388	-3	0.75823	2.07613	0.158664	1.77809	-0.50724	2.36635	-3	-3	-3	-0.567031	-3	-0.228413	-3	1.35124	1.75596	2.90951	-3	-3	0.0534626	0.711048
ENSMUSG00000005410	Mcm5	0.20167	0.502564	2.10572	2.69276	-0.0404816	-0.0856568	0.529045	0.3638	2.34371	0.0937718	0.44576	2.41824	1.67971	0.523876	0.0257154	2.93615	1.96647	2.7375	-1.04096	-3	2.10978	1.12159	0.514681	-0.467246	1.8101	0.371253	-0.206908	2.46757	1.34441	2.22163	1.40348	0.0174507	-0.283162	-3	1.98628
ENSMUSG00000005413	Hmox1	-3	-3	-3	-3	-3	-3	-3	-3	-3	-3	-3	-3	-3	-3	-3	-3	0.215109	-3	-3	0.230704	-3	-3	0.338656	-3	-3	-3	-3	-3	-3	-3	-3	-3	-3	-3	1.87541
ENSMUSG00000005417	Mprip	0.633569	-0.243364	-0.154282	-0.551294	-1.38722	-1.29243	-3	-1.04096	2.25344	-3	-0.0357404	-1.29243	-1.67778	-0.655608	-3	0.99743	1.31494	-1.67778	-1.14874	-0.954677	-1.21467	-0.882729	1.97964	-1.38722	-1.21467	-0.583359	-3	2.23302	-0.112946	0.204391	-1.50864	-0.355561	-3	-3	0.107549
ENSMUSG00000005442	Cic	-3	0.85315	-3	0.778224	-0.793174	1.27326	1.68584	-3	-3	-3	2.78453	-0.107349	-3	2.81591	-3	1.06337	1.97044	-1.38722	-3	-0.995679	0.133858	-3	-0.193142	2.5183	-0.0856568	-3	-0.995679	1.61438	2.00355	2.25382	-1.29243	1.5468	-0.442493	1.71967	0.30771
ENSMUSG00000005447	Pafah1b3	-3	0.755189	-3	-3	-3	-3	0.356217	-3	-3	-3	-3	-0.480172	2.65927	-3	0.146438	-3	-3	-3	-0.336299	-3	-3	-3	0.537945	-3	-3	-3	-3	-3	-3	-3	-3	-3	-0.636388	-3	-3
ENSMUSG00000005465	Il27ra	1.23047	1.159	0.76723	0.748266	-3	0.326541	0.340642	0.0759118	-0.793174	-0.0172766	0.0257154	-0.308919	-0.235824	0.334655	-3	0.717754	-1.04096	-0.419075	1.27602	-1.04096	1.82892	0.517328	0.530328	-0.521434	1.58604	2.97014	0.842047	-0.396856	1.84684	0.305566	-0.251037	0.30771	-0.0501223	-0.742321	0.428297
ENSMUSG00000005469	Prkaca	-3	-0.0963675	0.133858	-3	-3	0.215109	0.706803	-3	0.212454	-3	-0.600326	1.57819	1.45425	-0.075204	-0.396856	0.481586	0.564784	-3	-3	-3	1.01624	-3	-0.308919	-3	2.57066	-0.600326	-0.793174	-0.336299	0.442637	0.0722499	1.63559	0.196176	1.38005	-0.675718	0.369401
ENSMUSG00000005470	Asf1b	0.909074	0.857995	1.58264	1.71409	0.124178	0.267406	0.914396	1.96713	2.0761	2.90827	2.70562	1.24007	2.37693	1.37146	0.616055	1.32881	2.5845	-0.206908	2.68229	-0.118615	2.94877	3.34552	0.802842	2.72988	0.838912	2.83643	-0.0963675	3.07957	1.83341	2.3906	0.822233	0.908539	2.6607	2.65256	1.73465
ENSMUSG00000005481	Ddx39	2.63884	0.678609	0.785401	2.427	0.687618	-0.0357404	0.932017	0.0457141	2.24321	0.561221	0.712734	-0.154282	1.47525	2.52665	0.3485	0.684037	1.6375	2.81404	1.35259	2.16915	2.67131	-0.419075	0.644537	-0.345823	2.82316	-0.0963675	-0.600326	-0.186419	1.39499	2.5811	0.389343	0.699057	2.43567	0.190612	2.25402
ENSMUSG00000005483	Dnajb1	-0.0404816	0.209783	1.80216	0.518646	-0.767004	-0.206908	0.763503	0.149527	2.00359	0.0534626	-3	-3	1.02698	0.706803	-3	-3	2.45603	-1.04096	-0.882729	-3	0.918083	-0.283162	0.176381	-0.454693	1.87379	-0.193142	-3	-0.326979	1.4481	0.775319	0.761251	2.37918	-3	-3	0.851931
ENSMUSG00000005501	Usp40	-3	-3	-3	-3	-3	-3	-3	-3	-3	-3	-3	-3	-3	-3	-3	-3	0.133858	-3	-3	-3	-3	-0.954677	-3	-3	-3	-1.21467	-3	0.795949	-3	-3	-3	-3	-3	-3	-3
ENSMUSG00000005505	Kbtbd4	0.204391	-3	-3	0.0257154	-3	-0.696804	0.692053	-3	-3	-3	0.120903	-0.080399	1.85528	-3	-3	-3	-0.821023	-3	-3	-0.954677	-1.14874	-3	-3	-0.767004	-3	-3	-3	-3	-3	0.0610753	0.807603	-3	-0.454693	-3	-3
ENSMUSG00000005506	Celf1	1.30279	0.0902581	2.03583	0.398114	-1.29243	0.965249	2.15652	-0.283162	-1.04096	-0.480172	0.791059	-3	2.0004	-3	-0.617983	-0.0452752	1.82718	-1.29243	0.245759	2.16179	0.0685569	-3	0.245759	-1.04096	-0.954677	1.10622	1.51853	2.08842	0.657152	0.257918	-0.882729	0.834484	1.11431	-0.365523	0.320354
ENSMUSG00000005510	Ndufs3	2.41489	1.10826	0.979138	2.68311	0.369401	0.322426	0.454997	0.0722499	-0.0310503	0.367542	-0.0649968	2.70094	-0.419075	0.718585	0.253096	0.714414	1.68342	-3	-3	-0.480172	0.860398	-0.0501223	0.537945	3.20686	-3	-0.101824	-3	-3	1.57762	1.3243	-0.112946	-3	-0.655608	-0.0310503	0.902057
ENSMUSG00000005514	Por	2.20895	-3	0.0759118	-3	-3	-0.742321	-0.251037	-3	1.43315	2.44872	0.0902581	-0.300162	0.173478	-3	-3	-3	-0.193142	-3	-0.917215	-3	-3	-3	-0.365523	-0.821023	1.33828	-0.954677	-3	2.12876	0.385785	-3	-0.407823	-0.160522	-0.675718	-3	0.699924
ENSMUSG00000005533	Igf1r	-0.118615	-3	-0.160522	-3	-3	-3	-0.493495	-3	-3	-3	-3	-3	-1.38722	-3	-3	-3	-3	-3	-3	-3	-1.38722	-3	-3	-3	-3	-3	2.33181	-3	-0.154282	-3	-0.258848	-3	-3	-3	-3
ENSMUSG00000005534	Insr	-0.112946	0.0417873	-3	-3	-3	-3	-3	-1.09151	-0.882729	-3	-3	-3	-3	-0.696804	-3	-3	-3	-3	-1.50864	-3	-3	1.94974	-0.0963675	-3	-1.50864	-3	-1.38722	-3	-3	0.209783	-3	-3	-1.04096	2.53443	0.33264
ENSMUSG00000005540	Fcer2a	-3	-3	-3	-3	-3	-3	-3	-3	-3	-3	-3	-3	-3	-3	-3	-3	-3	-3	-3	-3	-3	-3	-0.300162	-3	-3	-3	-3	-3	-3	-3	-3	-3	-3	-3	-3
ENSMUSG00000005566	Trim28	0.957176	-3	-3	-3	-3	-3	0.44576	0.179264	-3	-3	0.509337	-0.419075	-0.430626	-3	-3	0.81961	1.88287	-3	1.45042	-3	-0.179799	-3	0.330617	-3	-3	-0.407823	-3	3.16462	-3	-3	-3	-3	-3	1.91662	-0.258848
ENSMUSG00000005575	Ube2m	0.428297	-3	-3	-3	-3	-0.107349	-3	0.0174507	-3	-3	-3	-3	1.04809	0.579898	-3	0.837652	0.401573	-3	-3	-0.493495	-3	-3	-3	-0.107349	0.429914	-3	-3	0.42341	-3	0.545431	2.69341	0.551572	0.0457141	-3	-3
ENSMUSG00000005580	Adcy9	-3	-3	-3	-3	-3	-3	-3	-3	-3	-3	-3	-3	-3	-3	-3	-3	-3	-3	-3	-1.29243	-3	-3	-3	-3	-3	-3	-3	-3	-3	-3	-3	-3	-3	-3	-3
ENSMUSG00000005609	Ctr9	-0.0264104	3.2359	0.33264	0.92947	-1.04096	-3	1.88964	0.274389	-3	3.10829	-3	0.411788	1.5642	-0.355561	-0.375718	0.914396	-1.50864	-3	-3	-1.21467	0.879153	-0.882729	-0.583359	-0.882729	-3	-0.136083	-3	0.674034	0.63759	-0.206908	0.0257154	-0.386158	-1.04096	0.0534626	0.843295
ENSMUSG00000005610	Eif4g2	1.34106	0.513351	1.35547	1.97109	2.86325	1.84863	0.876853	2.97627	2.66987	0.768712	0.790356	1.6395	2.38441	0.996993	3.68603	1.14925	2.419	1.94007	2.39895	2.72083	1.28827	0.579898	2.23419	1.20197	1.90157	0.418467	1.05158	0.847017	2.63875	3.25875	2.9836	3.32963	2.43043	3.21794	1.39709
ENSMUSG00000005615	Pcyt1a	-0.317855	-3	-0.136083	-0.536107	-3	-3	-3	-0.430626	-0.718967	-0.696804	0.198932	-3	-0.850781	-0.0501223	-3	-0.0909791	-1.09151	-3	-3	-0.336299	2.40739	1.50039	-0.101824	-3	-1.21467	-3	-0.718967	-3	-0.130182	-3	0.146438	-3	-0.767004	-0.345823	0.318272
ENSMUSG00000005621	Zfp592	-3	-3	-3	-3	-3	-3	0.525174	-3	-3	-3	-3	-3	-3	-3	-3	2.10759	-3	-1.50864	-3	-1.50864	-3	-3	-3	-3	-3	-3	-3	-3	-0.0649968	-3	-3	0.464042	-1.38722	-3	-3
ENSMUSG00000005625	Psmd4	0.706803	2.78701	1.57195	1.3766	1.54346	2.42284	1.08066	0.382197	2.80552	3.34347	0.622318	1.33084	0.726809	2.98223	0.791059	0.744371	2.33361	-0.793174	-0.617983	-0.407823	2.08465	2.05089	0.976396	0.16465	-0.00833099	-0.0550241	1.22663	2.21479	1.63408	2.93943	0.301247	-3	2.45448	0.360025	1.33588
ENSMUSG00000005656	Snx6	2.84722	0.281261	1.38687	0.588944	3.04112	0.535421	0.358125	1.52596	2.09989	-0.345823	0.549126	-3	-0.696804	1.34205	-0.317855	0.257918	1.49152	-0.375718	2.1793	-0.583359	1.47438	2.62605	0.245759	-0.0856568	0.89878	-0.12436	-0.718967	0.890477	1.17263	0.925879	-0.186419	1.77809	-0.407823	1.68125	2.88614
ENSMUSG00000005667	Mthfd2	2.42488	1.26977	1.83715	1.22688	3.27015	0.679519	1.29603	1.24405	2.42802	0.965719	0.882012	1.77328	0.420121	1.29028	0.79386	1.90434	2.23404	2.87203	0.976396	1.66211	1.52545	0.695569	2.30374	2.46369	0.732474	1.91026	0.558829	1.03467	1.93506	2.41792	1.35297	2.59162	0.655235	0.686726	1.95828
ENSMUSG00000005674	Tomm40l	0.00902574	-0.0452752	-3	-3	-3	-3	0.0257154	1.49639	-0.995679	-3	-3	-3	-1.14874	-0.160522	0.124178	-3	1.9527	-3	-3	-3	-1.04096	-3	-3	-3	-3	-3	-3	-3	0.758988	-0.00833099	0.705094	-3	-3	-3	0.110926
ENSMUSG00000005677	Nr1i3	-3	-3	-3	-0.00392635	-3	-3	-3	-3	-3	-3	-3	-3	-3	-3	-3	-3	-0.365523	-0.493495	-3	-3	-3	-3	-3	-3	2.33419	-3	-3	-3	-3	-3	-0.821023	-3	-3	-3	-3
ENSMUSG00000005682	Pan2	-3	-3	1.99931	-3	0.575303	-3	-3	-3	-3	-3	-3	-3	-3	-3	-3	-3	-0.118615	-3	-3	-3	-3	-3	-3	-3	-3	-3	-3	-3	-0.14813	-3	-3	-3	-0.696804	-3	-3
ENSMUSG00000005683	Cs	1.68007	0.411788	2.30548	2.2266	-0.0127808	-0.080399	0.752125	1.71701	2.63162	1.82537	0.475816	0.713575	1.13612	0.783975	0.288026	0.786822	2.40233	3.07623	1.9469	-0.365523	2.34282	0.428297	0.20167	1.58139	0.4929	-0.50724	-3	-0.430626	1.53972	1.43982	0.464042	3.03051	1.57693	-0.075204	2.23636
ENSMUSG00000005687	Bcas2	2.14851	2.40264	0.647481	1.30214	-0.251037	2.67986	0.769451	0.75366	2.47016	-3	0.684037	-0.0357404	2.63677	0.743588	0.299071	0.694693	1.95862	-0.386158	1.59252	0.665675	2.36035	-3	0.50664	-0.251037	2.02008	0.824841	-0.583359	0.33264	1.50025	1.2831	0.0378248	1.162	1.58219	-0.166853	1.18358
ENSMUSG00000005696	Sh2d1a	0.885418	1.46747	1.04104	0.842047	1.43634	0.505286	1.43586	2.79086	1.16557	-3	1.81044	2.88454	1.7814	2.20804	0.389343	2.74338	2.29971	2.93004	2.11972	-0.0599818	2.88619	2.55843	1.10109	3.39554	2.6597	1.7593	-0.0218195	0.574147	1.55012	1.99101	1.94856	0.952356	1.87035	-3	2.14126
ENSMUSG00000005698	Ctcf	-0.142065	0.158664	0.30771	2.34288	-0.50724	-0.0172766	-0.419075	1.34735	0.993921	1.91903	0.0759118	1.57566	0.947483	2.19123	-0.142065	0.354301	1.86321	-3	2.10017	-3	2.01608	-3	2.28778	3.42286	-0.0264104	-0.228413	2.17243	1.01414	1.11364	2.29113	-0.101824	0.623353	0.222976	-0.00833099	0.863977
ENSMUSG00000005699	Pard6a	-3	-3	-3	-3	-0.493495	-3	-3	-3	-0.767004	-3	-3	-3	-3	-3	-3	-3	-3	-3	-3	-3	-3	-3	0.560026	-3	-3	-3	-3	-3	-3	0.33666	-3	-3	-3	-3	-3
ENSMUSG00000005718	Tfap4	-3	-3	-3	-3	-3	-3	-3	-3	-3	-3	-3	-3	-3	-0.0404816	-3	-3	-3	-3	-3	-3	-3	-3	-3	-3	-3	-3	-3	-3	-3	1.38545	-3	-3	-3	-3	1.48417
ENSMUSG00000005732	Ranbp1	2.62328	2.99934	0.844539	2.945	-3	0.835754	0.514681	-0.0501223	2.77223	0.484442	1.91116	2.21495	2.57113	0.633569	0.212454	-3	2.01808	-3	0.712734	2.15051	2.47492	-3	0.583312	-3	-0.0856568	0.114277	-0.0963675	3.15984	1.39622	2.72066	0.228144	-3	2.3351	0.683137	1.14647
ENSMUSG00000005763	Cd247	2.37057	2.96077	3.08235	2.72814	3.06753	1.01916	1.48659	2.5271	2.46425	1.83823	2.01457	0.369401	3.36204	1.42326	0.74123	1.5752	2.66095	3.20787	2.89842	1.2036	3.07461	0.977312	1.0864	1.52493	3.08639	0.518646	2.3492	0.436322	1.82452	3.08157	2.21325	2.79208	1.32369	2.87169	1.41096
ENSMUSG00000005774	Rfx5	-3	-3	-3	-3	-3	-3	-3	2.50817	-3	-3	-3	-3	-3	-3	-3	-3	-3	-3	-3	-3	-3	-0.850781	-3	-3	-3	-3	-3	-3	0.179264	-3	-3	-3	-3	-3	-3
ENSMUSG00000005779	Psmb4	1.48517	1.61806	0.995679	0.957655	0.283527	0.617105	2.09258	0.114277	3.01855	0.143327	0.721068	1.21646	0.311966	1.03627	0.173478	1.44872	2.4956	2.20515	2.6849	2.44936	1.92527	-3	2.2621	-3	0.594503	0.215109	-3	-3	2.7704	1.61921	1.26129	2.40472	2.65145	2.67791	0.972249
ENSMUSG00000005803	Sqrdl	-3	-3	-3	-3	-3	-3	-3	-3	-3	-3	-0.308919	-3	-3	-3	0.114277	3.02957	-3	-3	-3	-0.454693	-0.600326	-0.080399	-3	-3	-3	-3	-3	-3	0.652343	-3	-3	-3	-3	-3	-3
ENSMUSG00000005804	Bloc1s6	0.879726	0.245759	-3	-3	-3	-3	-3	-0.118615	-3	-0.0856568	-3	0.89878	-3	-3	-3	-3	1.92013	0.0648322	-3	-0.917215	-3	-3	-3	-3	-0.617983	-0.850781	-3	-3	1.00907	2.20184	-0.213959	2.87739	-3	-3	0.410102
ENSMUSG00000005813	Metap1	2.25799	0.456518	2.49992	1.06748	-3	0.110926	-0.243364	-0.0310503	-0.480172	3.19662	-0.355561	-1.09151	-0.821023	0.176381	0.0338257	0.735679	-1.38722	-0.793174	-0.917215	1.55146	-0.675718	0.0572856	-0.0550241	-0.50724	-0.718967	-0.467246	-3	-3	1.04848	-3	-0.407823	0.149527	-0.454693	0.550351	0.622318
ENSMUSG00000005823	Gpr108	2.52672	0.420121	-3	0.250664	-0.718967	-0.345823	-3	-0.419075	-0.995679	-3	0.387568	-3	-0.718967	-0.0357404	0.120903	-3	1.0774	-3	-3	-3	2.4915	-3	0.334655	-3	-0.917215	-0.258848	-0.166853	-3	1.43666	-3	-0.075204	-3	-0.454693	-3	0.63053
ENSMUSG00000005824	Tnfsf14	-3	-3	-3	-3	-3	-3	-3	-3	-3	-3	-3	-3	-3	-3	-3	-3	-3	-3	-3	-3	-3	-3	-3	-3	-3	-3	-3	-3	-3	-3	-3	0.988157	-3	-3	-3
ENSMUSG00000005846	Rsl1d1	1.86339	1.27047	2.45229	1.00949	0.0297895	1.89138	0.777499	1.60671	-0.243364	-3	0.276692	-0.480172	0.204391	1.06562	0.0972573	1.27763	2.24366	2.82446	-0.793174	3.17426	-0.317855	0.204391	0.788239	3.39086	0.483016	-0.521434	-0.0127808	-3	1.59473	1.71173	-0.467246	0.692935	1.57265	0.114277	1.86783
ENSMUSG00000005871	Apc	-0.221126	1.3185	-0.300162	0.410102	1.48346	-1.38722	-0.186419	-0.583359	-1.50864	2.18938	-1.29243	1.65611	2.12251	1.46599	-0.355561	-0.551294	1.60033	-1.67778	0.830653	-0.954677	-0.882729	-0.655608	-0.442493	-0.345823	-0.718967	-0.655608	-1.50864	-0.454693	1.90887	-0.221126	-0.742321	-3	-0.954677	-0.742321	0.130655
ENSMUSG00000005873	Reep5	1.97086	0.577607	1.79387	2.36814	1.80673	-0.0127808	2.55758	0.667546	-0.442493	-0.536107	1.49333	2.04341	1.33788	0.664736	0.401573	0.679519	2.07233	1.00949	1.78973	2.28506	2.07493	-0.221126	1.12061	-0.386158	2.46782	-0.154282	1.99132	-0.430626	1.21434	0.569491	0.0174507	-0.206908	2.07041	1.8418	0.902601
ENSMUSG00000005881	Ergic3	0.607562	0.636588	-3	2.49213	-3	1.23404	0.633569	0.837652	-0.467246	0.3638	0.724358	2.87308	0.269746	0.752125	0.394627	1.27279	2.77099	-3	2.48126	-0.154282	2.0532	-3	3.37397	0.0297895	0.0257154	0.30771	0.0216027	0.240799	1.83785	0.945025	0.0297895	0.708506	0.30771	0.340642	1.22843
ENSMUSG00000005882	Uqcc	-3	-3	-3	-3	-3	-0.821023	0.0831441	-3	-3	-3	-0.326979	-3	-1.21467	0.20167	-3	-3	-3	-3	-3	-1.09151	-3	-3	-0.430626	-3	-3	-3	-3	-3	-3	-3	-3	-3	-3	2.10941	-3
ENSMUSG00000005886	Ncoa2	-0.600326	-0.655608	0.198932	0.079543	-3	-3	-3	-0.995679	-1.29243	2.43653	-3	0.149527	-1.67778	2.11681	-0.467246	0.398114	1.11697	2.02243	-3	1.47394	1.39934	0.198932	-0.850781	-3	-0.407823	0.465532	-0.430626	1.14554	1.4518	0.696444	-0.308919	2.24453	-1.38722	0.130655	-0.179799
ENSMUSG00000005893	Nr2c2	0.0457141	1.16289	0.519959	0.597805	-0.551294	0.0496056	-3	2.20295	-1.09151	-0.0404816	-0.821023	2.31165	0.238297	-0.14813	-0.493495	0.540455	2.05166	2.09937	-0.742321	-3	-0.266803	-0.386158	-0.235824	-0.375718	0.993921	1.93717	-3	-0.193142	1.74013	0.458033	2.50092	0.527759	-1.29243	-3	0.718585
ENSMUSG00000005899	Smpd4	-3	-3	-3	-3	-0.793174	-3	-3	-3	-3	-3	-3	-1.04096	-3	-3	-3	-3	-3	-3	-0.718967	-0.173277	0.167613	-3	-3	-3	1.14117	-0.821023	-3	-0.636388	-3	2.0957	-0.793174	-3	-1.21467	-3	-3
ENSMUSG00000005907	Pex1	-0.0172766	-0.386158	0.641573	0.243286	-0.258848	-0.179799	0.324488	-3	-3	0.387568	0.207096	-0.521434	0.944532	-3	0.110926	3.25276	-0.454693	-0.243364	-0.365523	-0.442493	-0.600326	-3	0.705949	0.222976	0.140194	-0.0909791	-3	-3	0.661907	-3	0.0257154	0.403292	-0.345823	0.16465	0.729246
ENSMUSG00000005936	Kctd20	-3	-0.326979	-3	-0.193142	-0.365523	-3	0.420121	-0.442493	0.946992	-3	-3	-3	2.85308	0.324488	-3	0.583312	-0.493495	-0.0501223	1.01498	1.34027	-0.407823	-0.583359	0.728435	-0.742321	-0.567031	-0.882729	-3	0.184975	0.658107	0.472903	-0.258848	-0.0909791	0.655235	0.179264	0.770926
ENSMUSG00000005947	Itgae	-3	-3	-3	-3	-3	-3	-3	-3	-3	-3	-3	-3	-3	-3	-3	-3	-3	-3	-3	-3	-3	-3	-3	-3	-3	-3	-3	-0.080399	-3	-3	-3	-3	-3	-3	-3
ENSMUSG00000005951	Shpk	-3	-3	-3	-3	-3	-3	-3	-3	-3	-3	-3	-3	-3	-3	-3	-3	-3	-3	-3	-3	-3	-3	-3	-3	-3	-3	-3	-3	-3	-3	-3	-0.193142	-3	-3	-3
ENSMUSG00000005973	Rcn1	-0.0310503	-3	-3	-0.336299	-0.850781	-3	-3	-3	-3	-3	-3	-3	-3	-3	-3	-3	-3	-3	-3	-3	-3	0.745933	-3	-3	-3	-3	-3	-3	-3	-3	-3	-3	-3	-3	-3
ENSMUSG00000005981	Trap1	0.161667	-3	0.127429	0.484442	-0.0172766	-0.696804	-3	-0.467246	-0.0550241	-3	0.143327	-1.04096	-1.09151	1.51163	-3	1.16794	0.797337	-3	2.23533	-3	1.93359	0.0937718	-0.308919	-3	-3	-0.917215	0.170555	-0.336299	0.137037	1.77438	-0.274905	-0.107349	1.56099	-0.0856568	1.11863
ENSMUSG00000005982	Nat15	1.69976	2.12222	-3	0.334655	-0.467246	2.02152	0.104146	-0.160522	0.920176	0.269746	-0.600326	-3	-3	1.43903	0.340642	-3	2.40276	1.02861	1.04887	0.733278	-1.09151	-3	1.54309	-0.291579	1.64553	-0.419075	-0.283162	-3	1.27	0.507991	-0.521434	0.369401	-3	1.25746	0.588944
ENSMUSG00000005983	1700037C18Rik	-3	-3	-3	-3	-3	-3	-3	-3	-0.154282	1.06487	-3	-3	-3	-3	-3	-3	-3	-3	-3	0.107549	-3	-3	-3	-3	-3	-3	-3	-3	-3	-3	-3	-3	-3	-0.567031	-3
ENSMUSG00000005986	Ankrd13d	0.143327	3.05795	-3	-3	-3	-3	0.521269	0.207096	-3	-0.396856	-3	-3	-3	-3	-3	-3	-1.29243	-3	-3	-0.300162	-0.536107	-3	-3	-3	-3	-3	0.00902574	-0.300162	0.173478	-3	-0.251037	-3	-0.193142	-3	-3
ENSMUSG00000006005	Tpr	2.43753	1.81757	2.49741	1.39657	2.28713	2.8895	2.42694	0.472903	1.23378	2.18339	1.91866	2.22092	2.4464	0.800098	0.687618	3.48212	2.63492	1.61942	2.3385	3.29442	2.56058	3.05453	3.17372	2.91212	1.54507	2.20869	0.0534626	1.80353	1.58996	2.55951	0.783975	2.68765	2.47076	1.79651	1.97846
ENSMUSG00000006010	BC003331	2.17363	0.505286	-3	-3	-3	0.0610753	0.730863	0.403292	2.58874	-3	0.0759118	-0.396856	-0.850781	-3	-3	0.509337	-1.09151	-3	0.0496056	-0.767004	-3	-0.696804	1.61712	-3	-1.04096	-0.995679	-0.917215	-0.430626	2.42501	0.632559	-3	-3	2.24694	-3	0.818951
ENSMUSG00000006014	Prg4	-3	-3	-3	-3	-3	-3	-3	-3	-3	-3	-3	-3	-3	-3	-3	-3	-3	-3	1.33788	-3	-3	-3	-3	-3	-3	-3	-3	-3	-3	-3	-3	-3	-3	-3	-3
ENSMUSG00000006019	Dhx34	-3	-3	-3	-3	-3	-3	-3	-3	-1.29243	-3	-3	-3	-3	-3	-3	-3	-3	-3	-3	-3	-3	-3	-3	-3	-3	-3	-3	-3	-3	-3	-3	-3	-3	-3	-3
ENSMUSG00000006021	Kptn	-3	-3	-3	-3	-3	-0.442493	0.0496056	-3	1.41532	-3	-0.454693	-0.767004	-3	-3	-3	-3	-3	-0.600326	2.14211	-3	-3	-3	0.240799	-0.317855	-3	-3	-3	-0.0856568	-3	-3	-3	-3	-3	-3	-3
ENSMUSG00000006024	Napa	-3	0.971786	1.31829	1.68754	-3	-3	-3	0.215109	1.21593	-3	0.465532	1.23353	-0.300162	0.399847	-3	0.854974	2.17508	-3	2.26797	-0.995679	-0.345823	-0.636388	1.09135	-0.283162	0.124178	-0.179799	-0.551294	0.656194	1.38598	1.76133	-0.258848	1.54358	2.8291	0.481586	1.04261
ENSMUSG00000006050	Sra1	1.27441	2.75076	2.5915	2.54504	0.0867157	0.225568	0.540455	2.86477	2.49463	0.0378248	0.731669	2.51513	0.746712	3.11673	0.842047	0.721893	2.56425	0.441066	1.39657	-0.430626	2.60791	0.143327	0.127429	-0.221126	2.95526	0.120903	0.0831441	0.207096	1.48088	1.08888	0.465532	2.52397	0.866937	-0.243364	1.30257
ENSMUSG00000006057	Atp5g1	2.82659	-3	1.04809	2.86813	-3	1.72885	-3	-3	1.82211	2.93928	0.85132	-1.29243	2.90193	1.8931	-3	-3	2.53306	0.90961	2.48356	-3	2.25624	-3	-3	-3	0.120903	2.02326	2.30049	-3	1.69967	2.86294	1.84124	-0.386158	-3	0.23325	0.975018
ENSMUSG00000006058	Snf8	0.281261	2.25351	0.685831	1.21961	0.0867157	0.326541	0.656194	0.352375	-0.917215	0.383995	2.08487	0.942058	-3	0.516006	0.0496056	0.629512	2.4772	-0.50724	-3	-0.251037	1.89824	-3	3.17365	0.0417873	0.722716	-3	-3	0.664736	1.38131	-3	-0.213959	0.644537	2.42154	-3	0.444201
ENSMUSG00000006095	Tbcb	0.288026	0.713575	1.9432	2.94825	2.74859	-3	0.499824	2.82151	2.41411	0.267406	0.389343	2.57594	1.15506	1.97983	0.117603	-3	2.27942	0.756712	-0.179799	-0.274905	2.06618	-0.375718	0.804889	-0.551294	1.62419	1.97521	1.82152	-3	1.25409	2.45619	0.212454	0.706803	-0.375718	2.19321	1.43234
ENSMUSG00000006127	Inpp5k	1.84869	0.328583	0.838912	0.740442	-0.136083	2.04552	0.579898	0.0937718	-0.995679	0.871631	-0.355561	1.96647	-1.09151	-0.0310503	-0.355561	0.588944	2.04116	-0.50724	-0.536107	-0.536107	-0.767004	1.03707	0.117603	-0.118615	0.107549	-0.493495	-0.467246	0.0132587	1.19593	0.798029	1.26743	0.416807	-0.407823	-0.228413	1.22196
ENSMUSG00000006134	Crkl	-3	-3	1.93253	-3	0.816308	-3	-3	-3	-3	-3	-3	-3	-3	-3	-3	-3	-3	-3	-3	-3	-3	-3	-3	-3	-3	-3	-3	-3	-3	-3	-3	-3	-3	-3	-3
ENSMUSG00000006154	Eps8l1	-3	-3	-3	-3	-3	-3	-3	-3	-3	-3	-3	-3	-3	-3	-3	-3	-3	-3	-3	-3	1.04731	-3	-3	-3	-3	-3	-3	-3	-3	-3	-3	-3	-3	-3	-3
ENSMUSG00000006169	Clint1	1.52324	1.69854	1.52738	0.893817	1.53607	2.33325	0.98322	0.420121	1.53657	0.0132587	0.376759	1.37605	1.00091	2.84906	-0.0856568	1.01833	2.13991	-0.375718	1.56621	1.98246	1.77859	0.146438	1.47901	2.53055	0.146438	2.58315	-0.493495	-0.193142	1.35891	1.7999	-0.080399	0.431525	-0.396856	-0.243364	1.03024
ENSMUSG00000006191	Cdkal1	-3	-3	-3	-3	-3	-3	-3	-0.00833099	-3	0.742018	-3	1.55788	-3	-0.0218195	-3	-3	-3	0.31618	2.07229	-3	-0.396856	-3	-3	-3	-3	-3	-0.850781	-3	0.198932	0.00902574	-3	-3	-3	-3	-3
ENSMUSG00000006215	Zbtb17	0.269746	-3	0.571825	0.173478	-3	-3	-3	-3	-0.600326	1.97901	2.28818	0.984122	0.979138	-3	-3	-3	-0.600326	-3	-3	-3	-0.675718	-3	0.130655	-0.266803	2.12107	-0.454693	-3	-3	1.35585	-3	-3	0.33264	1.94211	-3	0.330617
ENSMUSG00000006262	Mob1b	-3	-3	-3	1.63186	-3	-3	-0.675718	-3	-3	-3	-0.675718	-3	-3	-3	-3	-3	-1.67778	-0.617983	-3	-3	0.0902581	-1.09151	-0.793174	-1.21467	-3	-3	-3	-3	-3	-3	-1.38722	-3	-3	-3	-3
ENSMUSG00000006273	Atp6v1b2	0.288026	-3	0.518646	-3	-3	1.90048	-3	-3	0.885983	-3	-0.696804	-3	-0.493495	0.418467	-3	-3	0.434729	-3	2.35382	-3	-0.50724	-3	0.294687	-3	-0.480172	-0.317855	2.81989	-0.419075	1.42912	-3	0.428297	-3	-3	2.55024	0.100715
ENSMUSG00000006276	Eps15l1	-3	-3	2.52192	-3	-3	-3	-3	-3	-3	-3	-3	-3	-3	-3	-0.536107	-3	-3	-1.21467	-3	-3	0.0457141	-3	1.15476	-0.882729	-3	-3	-3	-3	0.000434077	-3	1.16912	-0.243364	-3	-0.821023	0.0534626
ENSMUSG00000006281	Tep1	-3	-3	-3	1.06187	-3	-1.21467	-3	-0.995679	-3	-3	-3	0.797337	-3	-0.636388	-3	-3	-3	-3	-3	-3	-3	-3	-0.850781	-3	0.928447	-3	-3	-3	-3	-3	0.143327	-0.655608	-3	-3	-3
ENSMUSG00000006288	Ttc5	-3	0.602169	0.230704	0.609701	-0.675718	-0.291579	0.37858	1.79949	-0.954677	-3	0.921738	0.812312	-0.274905	0.798029	-0.300162	0.278982	-0.917215	-3	1.96643	0.0338257	1.70681	-0.493495	0.0902581	1.26884	-0.882729	-0.493495	-3	-3	0.540455	1.37219	0.0417873	3.05193	2.66569	2.58441	2.93716
ENSMUSG00000006289	Osgep	0.30771	-3	-3	-3	-0.0127808	-3	-3	-3	-0.419075	-3	0.0132587	-0.493495	-3	0.544192	-0.112946	-3	-3	1.90228	-3	-3	2.162	-3	-3	-3	-0.345823	-0.274905	0.0216027	-3	0.762754	-3	-0.0127808	-3	-1.09151	-3	-3
ENSMUSG00000006299	Aamp	0.278982	0.483016	2.15097	0.616055	-0.365523	0.737272	1.57899	0.245759	0.929981	0.152594	0.274389	-0.317855	2.28885	0.928959	-0.291579	0.886547	0.26031	-0.251037	2.65513	-3	1.59485	-0.493495	0.398114	2.23391	2.56804	-0.193142	3.26553	-3	0.944038	1.1738	0.62024	0.599992	0.494294	-3	0.597805
ENSMUSG00000006301	Tmbim1	-3	0.656194	-3	-3	-1.14874	-3	-3	-3	-3	-0.442493	-0.617983	-3	-3	0.676785	-3	-3	0.648458	-3	-3	-3	-3	-3	-3	-3	-3	-3	-3	-3	-3	-3	-3	-3	-3	-3	-3
ENSMUSG00000006304	Arpc2	3.15232	3.31419	3.27981	3.18509	1.63338	2.85363	1.5913	2.98648	2.99523	0.926394	3.45254	1.78867	2.51021	2.08476	2.0604	2.02572	2.90854	2.98578	3.0864	2.93272	2.55336	3.19596	2.86021	0.222976	3.13785	2.79895	3.59226	3.26891	2.71687	2.65014	2.94067	1.36004	2.78456	1.21141	1.82394
ENSMUSG00000006307	Wbp7	-0.954677	-3	-3	0.311966	-0.193142	-3	-3	-3	-3	-3	0.597805	-3	-3	-0.0501223	2.07148	1.06036	-3	-3	0.651375	-0.386158	-3	-1.04096	-3	-3	-1.38722	-1.38722	2.90881	-3	0.720242	-3	0.3638	0.292478	-3	-3	-3
ENSMUSG00000006310	Zbtb32	1.3755	1.25069	0.578754	1.93445	-0.0172766	-3	-3	-0.0127808	1.87111	-3	-0.160522	-0.583359	-3	0.367542	0.525174	0.927422	1.15109	2.71662	-0.767004	-3	-0.193142	0.328583	0.439491	-3	-0.221126	-0.154282	2.18367	-3	1.2858	1.11797	-0.551294	0.641573	2.94207	-0.235824	0.638589
ENSMUSG00000006315	Tmem147	-3	0.641573	-3	0.950414	-3	-3	0.240799	-3	-0.600326	-3	-3	-3	2.4429	0.360025	-3	-3	1.6216	-3	-3	-3	-3	-3	-3	-3	-0.536107	-0.454693	2.88707	-3	-3	0.809627	1.94394	0.633569	-0.454693	-3	0.63053
ENSMUSG00000006333	Rps9	3.16978	3.27192	3.18539	3.25825	0.856789	2.93486	1.66774	3.59286	3.47641	3.24267	2.05637	2.89596	2.51388	3.56625	1.97369	2.1554	3.2452	2.72056	3.42547	0.866346	3.01911	3.21768	2.87387	0.780389	3.10486	3.61377	3.33997	2.41009	2.63882	3.45272	3.1427	2.94517	2.75337	0.820924	2.22022
ENSMUSG00000006335	Tfpt	-3	-3	0.965719	-3	-3	-3	-3	-3	-3	-3	0.514681	-0.206908	-0.0649968	0.5636	-3	-3	1.96821	-3	-3	-3	2.00549	-3	-3	-3	-3	-3	-3	-3	-3	-3	0.225568	-3	-3	-3	0.833848
ENSMUSG00000006345	Ggt1	-3	-3	-3	-3	-3	-3	1.04575	-3	-3	-3	-3	-3	-3	-3	-3	-3	-0.767004	-3	1.92377	-3	-3	-3	0.15564	0.797337	-3	-0.430626	-3	0.858597	1.28264	-3	-3	-3	-3	-0.142065	0.374932
ENSMUSG00000006356	Crip2	-3	1.8742	-3	-3	-0.551294	-3	0.314078	-3	-3	-3	-3	-3	0.73886	-3	-3	-3	-3	-3	1.25938	-3	1.23757	-3	-0.0963675	-3	-3	-3	-3	-3	-3	-3	-0.742321	-3	-3	-3	0.100715
ENSMUSG00000006360	Crip1	3.34844	3.38296	3.4453	3.3742	2.68373	1.86523	2.0761	2.67116	2.73175	3.13301	3.73418	3.8941	3.67355	3.64603	2.32455	2.58818	3.67569	3.34988	3.98216	2.73255	3.63805	3.36461	1.92346	0.990827	3.40656	3.23499	3.46261	3.52494	3.19871	3.49571	2.94243	3.24449	3.54517	3.34531	2.92676
ENSMUSG00000006373	Pgrmc1	0.745933	-3	-3	2.62101	-0.675718	-0.600326	-0.101824	-0.365523	2.38306	-0.336299	-0.213959	-0.917215	-3	0.318272	-0.00392635	0.274389	0.536685	2.2078	1.01456	-0.882729	-0.551294	-3	0.0867157	-3	2.27617	-0.50724	-3	-3	0.235781	0.16465	-0.850781	0.290257	-0.396856	-0.583359	-0.0127808
ENSMUSG00000006378	Gcat	0.634578	0.190612	0.949439	0.754425	-0.173277	-0.266803	-0.080399	1.48346	-0.326979	-0.308919	0.110926	0.799409	2.45787	0.510679	0.196176	0.775319	-0.235824	-0.917215	-3	-0.075204	0.361917	0.50664	0.411788	-0.636388	-0.154282	-0.480172	-0.696804	0.483016	1.1614	0.901513	0.000434077	0.613947	1.7659	-3	0.853759
ENSMUSG00000006390	Elovl1	1.81058	2.29822	1.05542	1.18727	-0.0172766	0.23325	1.04379	0.290257	0.0902581	0.170555	0.490099	3.03566	-0.454693	0.67219	0.541704	1.05503	2.46635	1.47072	2.25933	2.62803	2.36875	0.0216027	1.06748	-0.14813	2.36226	2.94912	-3	0.458033	1.43919	1.12094	0.382197	0.209783	-0.274905	0.161667	3.06122
ENSMUSG00000006392	Med8	-3	0.518646	0.960518	1.05003	-0.419075	0.104146	0.152594	0.158664	1.52726	-0.075204	0.485863	-0.154282	1.50176	-3	2.71695	1.05158	2.71031	-0.636388	-3	-3	-0.617983	-0.243364	2.29164	-3	-0.317855	-0.551294	-0.454693	-3	0.96853	2.35021	-0.345823	0.512017	-0.396856	-0.326979	0.683137
ENSMUSG00000006395	Hyi	-3	-3	-3	-3	1.6	-3	-3	-0.0404816	-3	-3	-3	-3	-3	-3	-3	-3	-3	-3	-3	-3	-0.600326	-3	-3	-3	-3	-3	-3	-3	-3	-3	-3	-3	-3	-3	-3
ENSMUSG00000006398	Cdc20	2.50319	0.941064	1.05235	0.54295	-3	-0.193142	0.296884	0.215109	-0.0700704	0.0648322	0.37858	0.290257	-0.274905	0.892707	0.274389	0.923814	1.86794	-0.0172766	2.14861	-3	2.77263	0.079543	-0.166853	0.130655	2.81776	-0.228413	-0.675718	-3	1.41898	2.78851	0.490099	-3	-0.166853	0.711048	1.14832
ENSMUSG00000006403	Adamts4	-3	-3	-3	-3	-3	-3	-3	-3	-3	-3	-3	-3	-3	-3	-3	-3	-3	-3	-3	-3	-3	-3	-3	-3	-3	-3	-3	-3	-3	-3	-0.882729	-3	-3	-3	-3
ENSMUSG00000006411	Pvrl4	-0.675718	-3	-3	-3	-3	-3	-3	-3	-3	-3	-3	-3	-3	-3	-3	-3	-3	-3	-3	-3	-3	-3	-3	-3	-3	-3	-3	-3	-3	-3	-3	-3	-3	-3	-3
ENSMUSG00000006412	Pfdn2	2.57064	-3	0.562412	0.464042	0.265054	0.932524	0.534153	1.42571	0.340642	-3	-0.179799	2.81977	-0.345823	-3	-3	-3	0.655235	-3	-0.14813	-3	-0.0856568	1.13675	0.421768	1.90114	0.889918	-0.166853	-3	-3	-3	0.499824	-3	-3	-0.767004	-3	0.615003
ENSMUSG00000006418	Rnf114	1.55329	1.1123	0.800098	1.00221	0.0759118	2.57446	0.909074	2.55194	2.71512	1.52816	0.456518	2.27259	1.22996	1.69409	-0.0310503	1.8577	2.13169	2.80661	2.54562	-0.0599818	0.152594	0.0722499	0.534153	0.000434077	0.371253	0.16465	2.72307	-0.266803	1.35162	1.24849	0.425045	0.26031	2.86382	-0.142065	1.27786
ENSMUSG00000006423	C330007P06Rik	-0.742321	0.338656	0.42341	0.503927	-0.636388	-0.375718	-3	1.75374	-0.617983	-0.291579	0.857995	-0.718967	-0.283162	0.454997	-0.567031	0.616055	1.7097	2.75919	-1.04096	-0.536107	2.21559	-0.154282	-0.467246	-0.454693	0.198932	-0.213959	1.57704	-3	1.12746	2.12143	-0.221126	-0.266803	-0.882729	-0.101824	0.425045
ENSMUSG00000006442	Srm	-3	-3	-3	-3	-3	-3	-3	-3	-3	-3	-3	-3	-3	-3	-3	-3	-3	-3	-3	-3	-3	-3	-3	-0.221126	-3	-3	-3	-3	-3	1.62594	-3	-3	-3	-3	-3
ENSMUSG00000006445	Epha2	-3	-3	-3	-3	-3	-3	-3	-3	-3	-3	-3	-3	-0.675718	-3	-3	-3	-3	-3	-3	-3	-3	-3	-3	-3	-3	-3	-3	-3	-3	-3	-3	-3	-3	-3	-3
ENSMUSG00000006456	Rbm14	1.10041	-3	2.20145	-0.107349	-0.917215	-0.521434	-0.336299	-3	-3	-0.567031	-0.442493	-3	-3	-3	-3	-3	1.34774	0.960994	-0.995679	-1.09151	1.47292	-3	-0.454693	-0.206908	-1.09151	-3	-0.655608	-3	-3	0.405005	-0.793174	-3	-0.551294	-3	-0.251037
ENSMUSG00000006463	Zdhhc24	-0.521434	-0.0909791	-3	-0.258848	-3	-3	-0.193142	-3	-0.493495	-0.419075	-3	-0.995679	-3	-3	-3	0.184975	-1.29243	-3	-3	-3	-3	-3	-3	-3	-0.493495	1.46703	-3	-3	-3	0.0759118	-3	-3	-3	-3	-0.101824
ENSMUSG00000006464	Bbs1	-3	-3	-3	-3	-3	-3	-3	-3	-3	-3	-3	-3	-3	-3	-3	-3	-3	-3	-3	-3	-3	-3	-3	-3	-3	-3	-3	-3	-3	-3	-3	-3	-3	-0.118615	-3
ENSMUSG00000006471	Ndor1	-3	-3	-3	-3	-0.917215	-3	-3	-3	-3	-3	-0.0963675	-3	-0.636388	-3	-3	-3	-0.193142	-3	-3	-3	-3	-3	-3	1.00307	-3	-3	-3	-3	-3	0.583312	-3	-3	-3	-3	0.0457141
ENSMUSG00000006476	Nelf	0.625415	-3	-3	-3	-3	-3	-3	-3	0.84578	-3	-3	-3	-3	-3	-3	-3	-3	-3	-3	-3	-3	-3	-3	-3	-3	-3	-3	-3	-3	-3	-3	-3	-3	-3	-3
ENSMUSG00000006494	Pdk1	-3	-3	-3	2.341	-3	-3	-3	-3	-3	-3	-0.718967	-1.14874	-3	-3	-3	-3	-1.38722	-3	-3	-3	0.578754	-3	-0.419075	-3	-3	-0.258848	-3	-3	-3	-0.0452752	-0.850781	-3	-3	-3	0.253096
ENSMUSG00000006498	Ptbp1	2.16903	2.56573	0.944038	2.8261	-0.0310503	0.534153	0.986817	1.16379	2.19318	0.4929	2.74284	-0.179799	2.69236	0.871631	-0.355561	0.79872	2.14289	2.00247	0.212454	2.77126	1.64029	-0.467246	2.18356	-0.221126	2.55712	-0.166853	-3	3.43482	1.38794	2.45663	0.269746	0.405005	0.143327	1.10927	1.41063
ENSMUSG00000006517	Mvd	2.22326	0.0216027	-3	-0.14813	-0.345823	-3	-3	-0.345823	-3	-3	0.464042	-3	-0.954677	0.0417873	-3	0.299071	-3	-3	-3	-0.850781	2.2302	-3	-3	-3	-3	-3	-0.696804	0.0867157	0.257918	0.187803	0.110926	-3	-1.09151	-3	0.00902574
ENSMUSG00000006519	Cyba	2.52114	1.68152	2.70254	3.03487	3.15112	3.39655	1.30408	2.69437	3.05279	2.85159	3.40154	2.89615	2.84343	1.50244	0.947973	2.06176	3.03796	2.99038	3.16438	2.72557	2.98041	1.97179	1.55462	0.436322	2.85375	3.43805	-0.00833099	3.33294	2.35809	2.72339	2.96154	2.8188	3.1794	3.0775	2.14048
ENSMUSG00000006526	Tmem110	-0.136083	-3	-3	-3	-3	-3	-3	-3	-3	-3	-3	-3	-3	-3	-3	-3	-3	-0.655608	-1.04096	-3	-3	-3	-3	-3	-3	-3	-3	0.248219	-3	-3	-3	-3	-3	-3	-3
ENSMUSG00000006527	Sfmbt1	-3	-3	-3	-0.793174	-3	-0.655608	-0.742321	-3	-0.995679	-3	-0.675718	-1.50864	-1.67778	2.11388	-0.375718	-3	-3	-3	-3	-3	-3	-0.567031	-3	-3	-3	-3	-3	-3	-3	-3	-3	-3	-3	0.303412	1.65678
ENSMUSG00000006585	Cdt1	0.727623	-0.075204	-3	0.0572856	-3	-0.675718	-3	-0.442493	1.71735	2.43201	1.42162	-3	-3	-0.0550241	-0.375718	0.502564	-0.50724	0.267406	-3	-3	1.4057	-3	-0.283162	-0.742321	-3	-0.396856	-3	1.66979	0.462548	-3	-0.954677	1.5875	-0.696804	2.4653	0.514681
ENSMUSG00000006587	Snai3	-3	0.0648322	-3	-3	-3	-3	-3	-3	-3	-3	-3	-3	-3	0.0867157	-3	-3	-3	-3	-3	-3	-3	-3	-3	-3	-3	-3	-3	-3	-3	-3	2.20039	-3	-3	-3	-3
ENSMUSG00000006589	Aprt	2.52288	0.818292	0.87396	2.40618	-0.0264104	0.450403	0.719414	0.582177	2.14604	0.488692	0.676785	2.68257	-0.326979	1.20658	0.518646	1.22196	2.60893	2.65798	2.58447	1.73768	2.59529	-3	2.99811	0.152594	1.10178	2.01536	-0.365523	0.107549	1.8592	2.41253	0.876276	1.58918	1.04926	0.235781	2.36807
ENSMUSG00000006599	Gtf2h1	-0.0127808	-3	-3	-3	-3	-3	-3	-3	-3	-3	-3	-3	-3	-3	-3	-3	-3	-3	-3	0.544192	1.45226	-0.675718	1.78555	-3	-0.454693	-0.386158	-3	-3	-3	-3	-0.442493	-3	-3	-3	-3
ENSMUSG00000006638	Abhd1	-3	-3	-3	-3	-3	-3	-3	-3	-3	-3	-0.655608	0.480151	-3	-3	-3	-3	-3	-3	-3	-3	-3	-3	-3	-3	-3	-3	-3	-3	-3	-3	-3	3.1286	-3	-3	-3
ENSMUSG00000006673	Qrich1	-3	1.89851	1.75175	-0.118615	-3	-0.850781	-3	-3	-3	-0.583359	0.716921	-0.396856	0.398114	1.27487	-3	0.328583	0.411788	-3	1.76306	1.57762	1.65061	-0.142065	0.143327	2.40773	-0.636388	-0.454693	-3	-0.480172	0.591176	1.33266	-0.419075	-0.258848	1.7886	1.3088	0.340642
ENSMUSG00000006676	Usp19	0.987711	-0.112946	-3	-0.567031	1.05273	-3	-0.0310503	-0.767004	-3	-0.742321	-0.917215	-3	1.99809	-0.0856568	-0.718967	-3	-1.29243	-3	0.757472	-1.29243	-0.583359	-3	-3	1.58412	-1.29243	-3	1.33427	-0.655608	0.910144	-0.243364	1.48446	-0.419075	0.590061	-3	0.0496056
ENSMUSG00000006678	Pola1	0.322426	0.618153	0.802158	0.616055	-0.160522	1.19868	3.3364	0.0867157	1.47728	0.173478	0.713575	-0.14813	-0.600326	2.60426	0.204391	1.5623	-0.300162	-0.583359	0.391112	-0.365523	1.83728	-0.317855	0.0972573	-0.160522	-0.266803	-0.118615	-0.480172	2.03731	0.809627	0.776774	-0.0856568	0.299071	-0.0649968	-0.454693	2.69861
ENSMUSG00000006699	Cdc42	2.98539	1.84249	2.887	3.28622	2.90709	2.77439	2.00428	2.89725	2.91537	2.84912	1.89659	3.4177	3.08338	2.1529	1.00091	2.34197	3.03773	2.52807	2.81282	3.11568	3.08338	2.28946	3.22654	3.20457	3.14474	3.09063	2.50609	1.91361	2.40656	3.32147	3.10159	3.15719	3.23535	3.18491	2.53094
ENSMUSG00000006705	Pknox1	2.11886	-0.0599818	0.980049	0.167613	-0.718967	0.00475116	0.0174507	-3	-0.521434	0.117603	0.638589	-0.454693	-0.336299	0.658107	0.117603	0.631545	0.941064	-1.29243	1.30602	-0.742321	2.54952	-0.850781	-0.266803	-0.419075	1.5586	-0.221126	-0.258848	-3	1.01749	0.40841	2.43262	-0.0700704	0.00475116	0.501196	0.773128
ENSMUSG00000006715	Gmnn	2.6548	1.54766	1.13357	2.25686	0.0572856	0.311966	1.03866	0.931	3.15063	0.571825	1.06149	2.3867	0.0534626	1.42669	0.799409	1.70356	2.72514	-0.228413	2.73355	1.14616	2.90906	-0.199971	2.8406	-0.375718	-0.274905	0.394627	1.91207	2.9375	1.64563	1.49556	0.605413	0.762003	2.36418	2.01679	3.35083
ENSMUSG00000006717	Acot13	0.954773	0.726809	0.958612	0.257918	3.24441	2.36339	-3	-3	1.28738	-3	-3	1.60864	-0.551294	1.04848	0.127429	1.00608	1.64563	-3	-3	-0.442493	1.99896	-3	0.217747	-3	0.15564	-0.075204	2.92009	-3	1.14242	0.594503	0.16465	0.418467	-3	-3	0.716921
ENSMUSG00000006728	Cdk4	2.56588	3.51675	-3	1.8604	0.217747	0.387568	0.833848	0.534153	0.996117	0.716087	3.39475	-0.291579	0.513351	2.67734	0.862191	1.11331	3.00275	2.75039	0.385785	1.91164	1.79401	0.0378248	0.908539	0.170555	0.820924	0.802842	0.176381	2.65561	2.03238	1.56183	2.53533	1.03866	3.04596	0.318272	1.44484
ENSMUSG00000006731	B4galnt1	1.78895	1.62419	1.24603	0.176381	-3	2.43054	1.32595	0.868703	1.07595	0.714414	2.71429	-1.04096	1.30752	1.49081	-3	2.56534	1.15415	2.17438	1.01204	-3	1.78952	-3	0.137037	1.96554	2.17088	0.765743	2.56125	-0.0649968	1.10758	0.81498	1.62748	2.8177	1.05119	1.639	0.761251
ENSMUSG00000006736	Tspan31	2.03371	0.114277	0.318272	2.43581	-0.283162	-3	0.290257	0.679519	2.8835	-0.243364	0.0610753	-0.850781	1.64533	0.516006	-3	-3	0.687618	1.62584	-0.696804	-0.742321	2.40817	-0.407823	0.575303	-3	2.56008	-3	-0.617983	0.152594	1.02494	1.0952	-0.166853	-3	-0.396856	-0.0172766	1.10075
ENSMUSG00000006740	Kif5b	2.07515	0.739651	-3	0.739651	3.1571	1.76359	1.56456	1.70321	0.133858	1.63307	1.90537	3.00166	-0.300162	1.74695	0.140194	0.842047	2.45335	1.41616	0.90531	2.48342	2.44758	0.891593	2.77667	2.98281	2.48995	2.1813	0.722716	3.06069	1.87286	2.07423	1.71793	3.31649	2.25506	1.59496	1.33286
ENSMUSG00000006763	Saal1	-0.12436	0.908539	1.46256	0.740442	0.283527	-0.583359	0.809627	1.44996	-0.0357404	2.51497	-0.0357404	-0.636388	2.54946	0.495683	-3	0.843295	0.656194	-0.0501223	-3	0.0378248	0.190612	-0.493495	-3	0.243286	0.456518	-0.326979	-0.718967	-3	0.714414	0.167613	-0.118615	0.901513	-0.317855	1.64287	1.19896
ENSMUSG00000006782	Cnp	2.19965	2.49937	2.55776	2.60455	0.938069	3.09746	0.913337	0.872215	0.257918	0.768712	0.827434	1.44609	0.0610753	1.40159	0.367542	1.44733	1.36719	0.161667	2.46774	0.391112	2.37933	0.562412	1.56633	3.28378	2.71566	0.512017	2.88607	3.22364	2.01557	1.50462	0.889918	1.52596	2.38874	1.74092	1.67174
ENSMUSG00000006784	Ttc25	-3	-0.375718	-0.14813	-3	-3	-3	-3	-3	-0.551294	-0.696804	-3	-3	-3	-3	-3	-3	-1.09151	-1.29243	-0.850781	-1.21467	-0.442493	-3	-3	-3	-0.655608	-1.14874	-3	-3	-3	-3	-3	-0.386158	-3	-0.655608	-0.386158
ENSMUSG00000006818	Sod2	0.330617	-0.0218195	-0.0909791	0.285782	-0.386158	2.09044	-3	-0.206908	1.92763	-0.655608	-0.228413	-1.21467	-1.29243	-0.300162	-3	0.556423	1.40056	-0.995679	1.71876	-1.21467	-0.300162	-3	-0.536107	0.124178	-0.882729	-0.345823	-3	-3	0.693815	0.146438	-0.882729	0.146438	-1.09151	-3	0.143327
ENSMUSG00000006850	Tmco6	-3	-3	-3	-3	-3	-3	-3	-3	-3	-3	-3	-3	-3	-3	-3	-3	-3	-3	-3	-3	-3	-3	-3	-3	-3	-3	-3	-3	-3	-3	-3	-3	-0.793174	-3	-3
ENSMUSG00000006906	Stambp	-3	-3	-3	-3	-0.742321	-0.655608	-3	-3	-3	2.38369	-3	-0.696804	-1.04096	-3	-3	-3	-3	-3	-3	1.86202	-3	-3	-3	-3	-3	-0.882729	-3	-3	-3	-3	-0.636388	-3	-3	-3	0.22037
ENSMUSG00000006920	Ezh1	0.678609	-3	-3	-0.166853	-3	-3	-3	-3	1.88299	-3	0.550351	-3	-3	0.48728	-3	-3	-1.50864	-3	0.763503	-3	-3	-3	1.6365	-3	1.67294	-0.850781	0.468495	0.130655	0.176381	0.890477	-3	-0.308919	-3	-3	0.454997
ENSMUSG00000006931	Leprel4	-3	-3	-3	-0.243364	-3	-3	-3	-3	-3	-3	-3	-3	-0.136083	-0.0550241	-3	-3	-3	2.64535	-3	-3	-3	-3	-3	-3	-0.467246	-3	-3	-3	-3	0.0937718	-3	-3	-3	-3	-0.0856568
ENSMUSG00000006932	Ctnnb1	2.22217	0.20167	2.40829	2.17293	-0.336299	-3	0.228144	0.405005	2.09311	-0.300162	0.314078	-0.0218195	-0.636388	2.47772	-0.274905	2.03415	1.28961	1.99079	0.152594	-0.442493	-0.442493	0.706803	-0.186419	-0.336299	-0.243364	-0.107349	-0.675718	-3	1.5205	0.495683	-0.821023	-3	-0.767004	0.734079	0.79386
ENSMUSG00000006941	Eif1b	0.190612	3.38669	2.70171	1.59407	0.124178	0.20167	3.73176	0.429914	2.34171	-3	-3	2.10024	-0.355561	0.636588	-3	0.593397	0.687618	-0.636388	1.06562	0.0457141	-3	-0.179799	0.582177	0.250664	-0.258848	-0.00833099	-3	0.079543	1.03145	0.960518	0.45194	0.30771	-0.480172	-0.266803	1.41832
ENSMUSG00000006998	Psmd2	1.46688	0.90585	1.1377	1.55535	1.44061	2.81768	0.389343	0.540455	-0.336299	2.00894	2.3179	-0.186419	2.94209	1.7039	0.568319	0.84578	1.43218	1.53353	1.72066	0.0338257	0.791059	-0.193142	0.62024	1.98785	-0.386158	1.85108	3.08817	1.88207	1.45941	2.40492	0.519959	2.68938	1.28196	-0.274905	0.992598
ENSMUSG00000007021	Syngr3	-3	-3	-3	-3	-3	-3	-3	-3	-3	-3	-3	-3	-3	-3	-3	-3	-3	-3	-3	-3	-3	-3	-3	-3	-3	-3	-3	-3	-3	-3	-3	-3	-1.09151	-3	-3
ENSMUSG00000007029	Vars	-3	0.724358	0.594503	-3	-3	-3	-3	-0.675718	-0.767004	-3	-3	-3	-0.675718	-3	-3	0.641573	-0.291579	-3	2.60098	-0.50724	0.769451	0.0534626	0.755189	-3	-0.0700704	-3	-3	-3	-3	-3	-0.493495	-0.317855	1.71257	-3	0.745933
ENSMUSG00000007030	Vwa7	-3	-3	-3	-3	-3	-3	-3	-3	-1.29243	-3	-3	-3	-3	-3	-3	-3	-3	-3	-3	-3	-3	-3	-3	-3	-3	-3	-3	-3	-3	-3	-3	-3	-3	-3	-3
ENSMUSG00000007035	Msh5	-3	-3	-3	-3	-0.173277	-0.742321	-3	0.158664	-3	-3	-3	-0.0357404	-3	-3	-3	-3	2.22596	-3	-3	-3	-3	-3	-0.0357404	-3	-3	-3	-3	-3	0.73488	-3	-0.365523	-3	-0.567031	-3	-3
ENSMUSG00000007036	Abhd16a	-0.454693	0.582177	0.764998	0.40841	-0.0856568	-0.0218195	-3	0.22037	2.24487	-3	1.78104	-0.917215	-3	-3	0.281261	-3	1.94082	-0.386158	-0.767004	-3	-0.345823	-3	-3	-0.655608	-0.00392635	-3	-0.696804	-3	1.30127	0.73488	2.05254	-3	-3	-0.0501223	0.824191
ENSMUSG00000007038	Neu1	-0.258848	-3	-3	-0.300162	1.06636	-3	-3	-3	-3	-3	1.08282	-3	0.517328	-3	-3	0.74904	0.33264	0.292478	-3	-3	-3	-3	-3	-3	-3	-0.917215	-3	-3	-3	-3	-3	-3	1.0535	-3	0.703377
ENSMUSG00000007039	Ddah2	-3	-3	-3	-3	-3	-3	-3	-3	-3	-3	-3	-3	-3	-3	-3	-3	-3	-3	-3	-3	-3	-3	-3	-3	-3	-3	-3	-3	-3	-3	-3	-3	0.929981	-3	-3
ENSMUSG00000007041	Clic1	2.72802	1.13165	1.50948	0.888236	0.0378248	2.12526	0.303412	2.30788	2.73361	-0.228413	2.73824	2.10769	-0.882729	1.07631	0.104146	1.22559	2.23147	2.73953	1.76351	-0.767004	2.08483	-0.396856	0.494294	0.137037	2.48633	-0.396856	2.6415	2.83961	1.57149	1.73248	0.937568	0.823539	1.24603	2.30434	1.54717
ENSMUSG00000007050	Lsm2	-3	0.367542	-3	0.663795	-3	-3	0.350442	-3	-0.193142	0.117603	1.30901	-0.179799	-0.221126	0.852541	-3	0.646502	1.47219	1.34988	-3	-3	2.56248	0.0831441	1.35278	-3	-3	-3	0.0417873	-3	0.989939	1.80625	0.238297	-3	1.79997	-0.213959	0.713575
ENSMUSG00000007080	Pole	-3	-0.396856	-3	0.410102	-3	-0.179799	-3	-3	2.16717	-0.718967	0.616055	-3	-3	-3	-3	-3	1.49361	-0.243364	-3	-3	1.37823	-3	-0.600326	-3	-1.29243	-3	-3	-3	0.625415	-0.221126	-0.767004	2.74894	1.284	1.74672	-3
ENSMUSG00000007097	Atp1a2	-3	-3	-3	-3	-0.12436	-3	-3	-3	-3	-3	-3	-3	-3	-3	-3	-3	-3	-3	-3	-3	-3	-0.080399	-0.742321	0.0534626	-1.38722	-3	-3	-3	-3	-3	-3	-3	-1.67778	0.0534626	-3
ENSMUSG00000007216	Zfp775	-3	-3	-3	-0.221126	-3	-3	3.10073	-0.718967	-3	-3	-0.567031	-3	-0.850781	-3	-3	-0.075204	-0.718967	-3	-3	-1.21467	-1.38722	-3	-0.258848	-3	-0.917215	-3	-1.04096	-0.583359	0.187803	0.117603	-1.21467	-0.355561	-1.38722	-3	0.41514
ENSMUSG00000007338	Mrpl49	-3	0.0297895	-3	0.764998	-0.636388	-3	-0.0700704	0.146438	-0.917215	-0.300162	-0.179799	0.946501	-3	-3	0.207096	0.30771	2.06588	-0.917215	-3	-3	1.33246	-3	0.120903	-3	-0.365523	-3	1.50922	-3	1.04692	2.42062	-3	0.0216027	-1.04096	-3	0.495683
ENSMUSG00000007379	Dennd2c	-3	0.0972573	-3	-3	-0.375718	-3	-3	-3	-3	-3	-3	-0.821023	-0.882729	-3	-3	-3	-3	-3	-3	-1.04096	-0.258848	-0.396856	-3	-3	-3	-0.407823	-3	-0.136083	-3	-3	-3	0.391112	-0.850781	0.114277	-3
ENSMUSG00000007411	Mark3	1.63378	-3	1.60033	1.50679	-3	-0.850781	1.06785	2.07861	-3	-3	-3	-3	-1.21467	-3	-3	0.31618	-0.0550241	-0.375718	0.416807	-3	-1.29243	-3	0.972712	-0.917215	-3	-3	-3	1.53758	-3	-3	-1.14874	-3	0.747489	-3	-3
ENSMUSG00000007415	Gatad1	2.50007	-0.142065	2.67394	0.16465	1.81412	-0.430626	0.0572856	-0.206908	1.12584	-0.173277	0.250664	0.439491	-3	0.176381	0.0338257	0.133858	1.80251	1.02617	1.19232	-0.718967	-0.258848	-3	-0.355561	-3	0.526469	-3	-3	-3	1.00004	0.722716	1.53429	-0.14813	-0.326979	-0.718967	0.544192
ENSMUSG00000007458	M6pr	0.879153	0.462548	2.67091	2.64721	0.146438	0.943049	0.729246	1.72469	2.42398	3.03492	3.19883	2.83718	2.8603	0.881442	3.01553	0.918083	1.91382	2.61347	1.48002	-0.12436	1.34323	-0.107349	0.99348	0.100715	0.352375	0.243286	1.19176	0.228144	1.51069	2.68811	0.269746	1.33568	2.08483	-0.142065	2.75953
ENSMUSG00000007476	Lrrc8a	1.90429	0.624385	2.72041	1.35394	2.2017	-0.173277	0.578754	-0.0264104	1.38347	-0.0909791	-0.0264104	2.15867	1.42539	0.354301	1.20496	0.602169	1.45865	2.20488	1.12192	1.09311	2.06956	-0.160522	0.124178	-0.326979	1.75106	2.55162	-0.767004	-0.600326	2.72035	2.1964	-0.199971	-0.0700704	2.06127	1.86623	0.892707
ENSMUSG00000007564	Ppp2r1a	1.04536	0.708506	0.713575	0.982316	0.179264	1.85534	1.04143	3.19777	-0.160522	0.34262	0.75366	0.272074	0.750586	0.729246	0.373096	1.11297	1.62035	-0.228413	2.54711	1.58761	2.06536	-0.0127808	0.674953	-0.480172	0.314078	0.338656	2.65722	0.55279	1.26531	2.55376	0.296884	1.09937	-0.080399	0.124178	1.35143
ENSMUSG00000007570	Fance	-3	-3	-3	-3	-3	-3	-3	-3	-3	-3	-3	-3	-3	-3	-3	-3	-3	-3	-3	-3	-3	-3	-3	-3	-3	-3	-3	-3	-3	-3	-0.118615	-3	-3	-3	-3
ENSMUSG00000007589	Tinf2	0.44576	0.725176	0.257918	1.77182	-0.636388	-0.258848	0.228144	1.07922	-3	-3	2.52407	-0.600326	-0.636388	2.87758	2.3428	-3	2.01708	-3	-3	-0.536107	1.56171	-3	0.117603	-0.636388	-0.365523	-0.767004	-3	-3	1.11029	0.671265	0.485863	2.90409	1.7135	-0.551294	0.714414
ENSMUSG00000007603	Dus3l	1.83226	1.04614	-3	-3	-3	-0.696804	-3	-3	-1.04096	-3	-3	-3	-1.09151	-3	-3	0.179264	-3	-1.04096	-3	-3	1.02698	2.02264	-3	-3	-0.954677	-3	-3	-0.336299	1.25336	-3	-0.118615	-3	-1.21467	-0.675718	-0.107349
ENSMUSG00000007610	Gtpbp3	-3	-3	-3	-3	-3	-0.345823	-3	-3	-0.995679	-3	-0.567031	-0.995679	-1.14874	-3	-3	-3	-0.954677	-3	-0.850781	-0.917215	-0.375718	-0.551294	-0.266803	-3	-0.917215	-0.567031	-0.467246	-3	-3	-3	-0.917215	-3	-1.14874	-3	-3
ENSMUSG00000007613	Tgfbr1	-0.917215	-3	-0.274905	-3	-3	-0.480172	-0.600326	-3	-3	-3	-0.536107	-3	-0.954677	-3	-3	-3	-3	-3	-1.29243	-3	-1.50864	-3	-3	-3	-0.882729	-0.995679	-3	-3	-0.266803	-3	-3	0.719414	-1.09151	2.08796	-0.213959
ENSMUSG00000007617	Homer1	0.245759	-0.179799	-3	-0.345823	-3	-3	0.278982	0.634578	3.08387	0.0610753	-3	-3	-3	0.398114	-3	-3	-3	-0.583359	-3	-3	-0.617983	-0.419075	-3	-3	-0.493495	-3	2.27124	-3	0.633569	0.89878	-1.04096	0.371253	-0.696804	0.107549	0.684037
ENSMUSG00000007646	Rad51c	-0.467246	-3	-3	-3	-3	-3	-3	-3	-3	-3	-3	-3	-3	-3	-0.345823	0.33264	-1.21467	-3	-3	-3	-3	1.79121	-3	-3	-0.917215	-3	-3	-3	-3	-3	-3	-3	-3	-3	-3
ENSMUSG00000007656	Arpp19	2.52902	2.96259	2.84176	2.69995	-3	1.38491	1.85297	1.61354	2.66662	0.702517	2.27759	2.7815	2.43114	2.74765	-3	1.61248	2.81301	2.60147	2.49474	-0.365523	2.77547	-0.821023	0.822887	0.309843	2.85072	0.301247	-0.0357404	1.95458	1.89681	3.19605	2.65343	0.666612	0.592288	2.95508	3.09111
ENSMUSG00000007659	Bcl2l1	-0.50724	-3	2.34369	0.760498	-0.793174	-3	-0.221126	-3	0.110926	-3	0.117603	-0.636388	-3	0.900968	-0.00833099	0.728435	-3	-0.655608	-3	2.13957	1.07155	-3	0.346549	2.27321	-0.396856	-0.882729	-3	-3	0.866937	-3	0.535421	-3	-3	-3	-3
ENSMUSG00000007670	Khsrp	1.14554	0.436322	1.45714	1.72494	2.26096	1.92128	0.161667	1.81292	1.51734	0.950414	2.23404	1.77729	1.52829	0.853759	1.52454	1.0154	1.63044	-0.995679	1.22092	-1.21467	1.66371	2.04724	1.7051	-0.308919	1.47641	1.04887	2.0167	2.49559	0.896581	1.41666	0.639586	1.85692	1.46256	2.23073	1.3282
ENSMUSG00000007721	Ccdc124	1.77859	0.318272	2.33472	0.450403	-3	-0.274905	0.22037	0.43313	2.30748	-0.0127808	0.285782	1.50367	2.67851	0.639586	-3	0.596707	1.60779	-3	0.74123	-0.075204	2.12976	-3	0.40841	2.20504	0.485863	-3	1.49361	0.560026	1.25602	2.48613	0.23325	-3	1.25191	-3	0.90961
ENSMUSG00000007739	Cct4	0.468495	0.593397	0.285782	2.95644	-0.075204	-0.235824	-0.228413	0.996117	1.28625	-0.274905	0.925364	-0.274905	1.25215	0.547898	0.309843	0.934044	0.632559	1.81225	2.49414	0.274389	1.55884	-0.442493	0.399847	-3	-0.283162	-0.206908	3.20466	-3	1.13325	2.52985	0.74904	0.603253	-0.493495	1.36886	2.66994
ENSMUSG00000007777	0610009B22Rik	2.25732	0.671265	0.903144	2.94269	-0.300162	2.8544	0.572988	0.309843	1.54606	0.517328	-3	-0.551294	-0.600326	0.992598	0.0722499	0.649432	2.10975	-3	-0.407823	-3	-0.345823	0.176381	0.461048	3.20095	-0.0264104	-3	-0.336299	3.373	1.5127	1.14085	2.51672	3.37716	1.93887	-0.213959	0.83702
ENSMUSG00000007812	Zfp655	-0.767004	0.918083	-0.12436	0.625415	-1.04096	2.50573	-0.454693	0.173478	-1.29243	1.84634	-3	-0.995679	-3	-3	-3	-3	2.28771	0.230704	-0.243364	0.86457	-0.0357404	-3	2.88087	0.170555	2.02408	2.55461	-3	-0.583359	1.12778	-3	-0.326979	0.527759	-0.954677	2.76163	1.01957
ENSMUSG00000007815	Rhoa	1.74289	2.33179	1.12159	2.8533	2.50767	0.706803	1.66305	2.56696	2.27317	0.305566	0.944532	2.8096	2.62612	1.03507	0.413467	1.36042	2.43287	2.93881	2.17771	2.1012	2.38645	0.140194	1.6988	0.176381	2.11731	0.806248	2.64015	0.607562	1.81836	2.10823	2.06469	0.83512	2.91754	0.255514	2.31779
ENSMUSG00000007817	Zmiz1	-1.04096	-3	-3	-0.793174	0.954291	-3	-3	-0.995679	-0.521434	0.281261	1.42113	-1.38722	-3	0.137037	-3	-0.336299	0.739651	-3	-0.0963675	0.747489	-1.29243	-1.09151	-3	0.884852	-1.38722	1.93516	-3	-3	0.193403	-0.14813	-1.21467	-3	-1.50864	-0.718967	-0.326979
ENSMUSG00000007827	Ankrd26	-3	-3	-3	-0.655608	-3	-0.308919	-3	0.971322	-3	-3	-0.995679	-3	-3	-0.480172	-3	-3	-1.67778	-3	-3	-3	-3	-3	-3	-1.14874	0.863382	-3	0.603253	-0.130182	-3	-0.326979	-1.38722	1.73625	-3	-1.09151	2.21588
ENSMUSG00000007833	Aldh16a1	2.21922	-3	-3	1.00949	-3	-3	-3	-3	-3	-3	-3	-3	0.346549	-3	-3	-3	-3	-3	0.872797	-3	-3	-3	-3	-3	-3	-3	-3	-3	-3	-3	-3	-3	-3	-3	-3
ENSMUSG00000007836	Hnrnpa0	1.88891	1.87064	0.910144	1.29866	2.41516	-0.154282	1.38776	-0.521434	1.34323	-0.493495	2.05435	-0.793174	-0.850781	0.456518	0.875698	1.01498	1.49138	1.6383	0.933538	2.11641	2.1831	-0.355561	-0.075204	-0.821023	0.540455	2.39347	1.02576	-0.396856	0.771661	2.67268	-0.12436	-3	-0.480172	1.14179	0.725993
ENSMUSG00000007850	Hnrnph1	2.43926	1.06748	1.62015	1.21328	-0.718967	1.51866	1.14367	0.633569	1.71392	0.426674	0.998739	1.22585	3.31501	3.34611	0.618153	1.7039	2.20793	2.98499	2.72684	-0.075204	2.05327	0.841422	1.15017	0.0297895	1.18101	2.41034	-0.186419	3.21263	1.74005	2.52813	2.83278	3.09654	2.44422	0.434729	3.2834
ENSMUSG00000007872	Id3	-3	-3	-3	-3	-3	-3	-3	-3	-3	-3	-3	-3	-3	-3	-3	1.04458	-3	-3	-3	-3	-3	-3	0.204391	-3	-3	-3	-0.551294	-3	0.403292	0.33264	-3	-3	-0.917215	-3	-3
ENSMUSG00000007880	Arid1a	1.67312	0.579898	1.20793	1.35985	1.70962	2.35232	1.90785	-0.235824	1.97534	-0.386158	1.05388	-1.29243	-0.793174	2.06989	-0.179799	0.320354	1.70209	-0.600326	0.847634	-1.21467	1.57877	1.76344	0.595606	0.823539	0.560026	0.3485	2.54283	-0.493495	1.26366	0.512017	0.484442	1.92459	1.78697	2.13201	1.99061
ENSMUSG00000007891	Ctsd	2.72441	2.3171	2.24559	2.1234	0.167613	0.546666	2.40726	3.31264	2.78589	0.562412	0.75823	2.45019	2.06611	1.62191	0.534153	3.33028	2.52179	2.82276	2.59926	0.158664	1.61184	2.49282	2.57469	0.296884	2.82997	0.868703	-0.193142	0.230704	1.77211	2.70497	1.90315	2.05702	2.75517	0.30771	2.97003
ENSMUSG00000007892	Rplp1	3.04392	3.01521	2.94257	3.06328	0.539202	0.616055	1.20469	3.15698	3.1203	2.70725	1.04926	2.43215	3.04455	3.28134	3.53522	3.2836	2.84805	2.48219	2.90263	0.207096	2.91424	0.187803	3.18366	0.418467	3.11791	1.50854	3.21213	-3	2.12356	2.98597	2.43446	1.86166	2.1087	-3	1.9162
ENSMUSG00000007950	Abhd8	-3	0.267406	-3	0.399847	-3	-3	-3	1.1608	1.43458	-3	-3	-3	-3	-3	-3	-3	-1.21467	1.75282	2.04396	-3	-3	-3	-0.243364	1.37623	-0.917215	-3	-3	-3	0.682235	-3	-3	-3	-3	-3	-3
ENSMUSG00000007987	Rabl5	-3	-3	-3	-3	-3	-3	-3	-3	-3	-3	-3	-3	-3	-3	-3	-3	-3	-3	-3	-3	-3	-3	-3	-3	-3	-3	-3	-3	0.557627	-3	-3	-3	-3	-3	-3
ENSMUSG00000008035	Mid1ip1	-0.467246	-3	0.190612	0.0902581	-0.696804	-0.636388	0.161667	-0.101824	-3	1.83322	-0.251037	-3	-0.300162	0.281261	-0.336299	-3	1.96511	-3	-0.521434	-0.917215	1.19923	-3	-3	-0.696804	-3	-3	-0.742321	-3	0.198932	0.428297	-0.430626	-0.0501223	-0.655608	-3	0.725993
ENSMUSG00000008036	Ap2s1	1.59063	1.05846	2.86729	2.92447	-0.00833099	1.4735	2.49142	1.33868	0.776774	-3	0.549126	1.94665	3.06145	1.91435	1.13865	2.79973	2.51999	-0.291579	0.0572856	2.66207	1.17929	3.31156	1.10384	-0.00392635	1.55486	-0.442493	0.426674	0.124178	1.82937	0.828724	0.84578	1.13069	-0.0310503	2.5021	3.0711
ENSMUSG00000008136	Fhl2	1.00907	0.374932	0.305566	-0.0963675	-3	-3	1.94281	-3	0.719414	-3	-3	-3	-3	0.0937718	-3	-3	-1.14874	-0.407823	-3	-3	-0.636388	1.06896	-0.136083	-0.583359	-0.793174	-3	-3	-3	-3	-3	0.532882	-3	2.17255	-0.50724	0.0610753
ENSMUSG00000008140	Emc10	-3	0.346549	0.276692	1.39604	-0.317855	0.15564	-3	0.798029	-0.600326	-3	-0.467246	-0.882729	-0.454693	-3	-0.251037	0.625415	0.952356	-0.130182	-0.742321	-0.821023	-0.375718	0.152594	2.69947	-3	1.67634	1.94528	-0.655608	0.956697	1.12972	0.514681	-0.821023	0.76723	-1.04096	-0.536107	0.33666
ENSMUSG00000008167	Fbxw9	-3	-3	-3	-3	1.45134	-3	-3	0.15564	-3	-3	-3	-3	-3	-3	-3	-3	-3	-3	-3	-3	-3	-3	-3	-3	-3	-3	-3	-3	-3	-3	-3	-3	-3	-3	-3
ENSMUSG00000008200	Fnbp4	0.352375	-0.12436	0.117603	1.29338	3.09553	-0.995679	2.745	-0.467246	2.2552	0.15564	0.133858	0.557627	-1.09151	1.69872	0.184975	1.22663	0.735679	-3	-3	-1.29243	0.248219	1.7461	2.79755	0.383995	-0.995679	-0.0218195	0.871047	-3	0.939569	1.64661	-0.375718	1.62819	-1.50864	2.40873	0.530328
ENSMUSG00000008206	Lass4	-3	0.505286	0.0902581	0.167613	-0.326979	-3	-3	2.43149	-3	-0.567031	-0.821023	-0.583359	-1.09151	-0.235824	-3	2.20181	-0.995679	-1.21467	-0.567031	-3	1.05003	-0.742321	0.428297	-3	0.82808	-0.467246	-3	0.604334	0.575303	-3	-0.521434	2.70886	-3	-3	0.326541
ENSMUSG00000008226	Scrn3	-3	-3	-3	-0.179799	-0.917215	-3	-3	3.08355	-3	-3	-3	2.50481	-3	-3	-3	-3	-1.21467	-3	-3	-3	-3	-3	0.294687	-3	-0.696804	0.179264	-0.206908	0.269746	0.743588	-3	-3	-3	-3	-3	0.276692
ENSMUSG00000008301	Phax	0.0257154	0.40671	-3	0.436322	-3	-3	0.30771	3.03979	2.71585	0.0759118	-3	-0.521434	-3	0.428297	-3	0.255514	-3	1.62222	-0.375718	-0.467246	1.80278	-0.521434	0.394627	-0.258848	0.693815	-0.345823	-0.583359	-3	0.516006	0.994361	0.0216027	0.399847	-0.480172	-3	2.16747
ENSMUSG00000008305	Tle1	-3	-3	-3	-3	-3	-3	-3	-3	-3	-3	-3	-3	-3	1.49846	-3	-3	-3	-3	-3	-3	-3	-3	-3	-3	-3	-3	-3	-3	-3	-3	-3	-3	-3	-3	-3
ENSMUSG00000008307	1700109H08Rik	-3	-3	-3	-3	-3	-3	-3	-3	-3	-3	-3	-3	-3	-3	-3	-3	-3	-3	-3	-3	-3	-3	-3	-3	-3	-3	-3	-3	-3	-3	-0.696804	-3	-3	-3	-3
ENSMUSG00000008318	Relt	-3	-3	-3	-3	-0.718967	-3	-3	0.921218	-3	-3	2.1705	-3	-3	-0.173277	-3	-3	-3	-3	-3	-3	-3	-3	-3	-3	-3	-3	-3	-3	-3	-3	-3	-3	-1.29243	-0.080399	-3
ENSMUSG00000008333	Snrpb2	2.26503	0.852541	2.90413	1.25239	0.149527	1.6037	-0.0963675	0.456518	0.718585	0.664736	1.12094	1.10758	2.01001	2.35797	-0.300162	1.09694	2.58898	0.648458	2.0157	-3	2.35405	0.808953	0.90961	-0.14813	1.73014	0.0174507	-3	-3	1.7979	2.01326	2.54921	0.810971	2.07434	-0.0649968	1.40978
ENSMUSG00000008348	Ubc	2.69143	2.65212	2.39072	1.55085	2.70014	2.54179	3.60737	3.01373	2.29671	1.43856	2.77467	1.16498	2.91954	2.98616	1.23681	1.59913	2.95067	2.56047	3.01429	2.73996	2.62803	0.494294	3.15971	3.34568	1.60488	2.92641	2.76592	0.656194	2.91884	3.04626	1.10724	1.34126	2.77699	3.06652	2.8054
ENSMUSG00000008373	Prpf31	-0.0649968	0.311966	0.699057	0.781109	-3	0.354301	0.631545	-0.0501223	-0.0172766	-3	0.501196	2.94154	-3	1.0774	0.187803	0.290257	1.70596	-3	-3	1.0278	2.87665	2.3498	0.276692	-0.179799	-0.407823	-0.493495	-0.186419	-0.221126	0.948462	0.480151	0.425045	-3	-0.454693	-0.221126	0.93857
ENSMUSG00000008384	Sertad1	2.20745	0.179264	-3	-3	-3	-3	0.0831441	-0.179799	1.67907	-3	-0.0264104	-3	-3	-3	-3	-3	-3	-3	-3	-3	-0.365523	-0.317855	-0.0310503	-3	-0.696804	-3	-3	-3	0.418467	0.3485	-0.675718	0.173478	2.2153	-3	0.742804
ENSMUSG00000008393	Carhsp1	1.40468	-3	0.0378248	1.57899	-3	-0.655608	-0.173277	-3	1.70919	-3	0.140194	0.204391	0.0685569	-3	-0.0700704	0.491502	1.14148	-3	-3	-3	1.14461	-3	-0.101824	-3	-3	-3	-3	-3	0.468495	-3	-0.917215	-3	1.61554	-3	1.90591
ENSMUSG00000008398	Elk3	1.74563	-3	-3	-3	-0.355561	-3	-0.0501223	-3	-3	0.716921	1.46881	-3	1.00178	1.91929	-3	-3	0.361917	-3	1.65457	-3	-3	-3	-3	-3	-0.266803	-3	-3	-3	-3	-3	-3	-3	-3	-3	-3
ENSMUSG00000008429	Herpud2	1.78234	-3	-3	-3	-0.14813	-3	-0.274905	-0.536107	-3	-3	-3	1.33205	-3	-3	-3	-3	-3	-3	0.597805	-3	-3	-3	-3	-3	-1.04096	-3	-0.0404816	-0.407823	0.0610753	-3	-3	-0.186419	-1.29243	1.39429	-3
ENSMUSG00000008435	Rdh13	2.2048	0.079543	-3	-3	-0.882729	-0.50724	-0.0172766	-3	2.43881	-3	-0.251037	-1.14874	-3	0.100715	-3	0.358125	-3	-3	1.6954	-3	1.93597	-3	-0.430626	-0.882729	-0.617983	-0.718967	-0.636388	-3	0.0174507	0.791761	-0.386158	-3	-0.142065	-0.793174	0.61289
ENSMUSG00000008450	Nutf2	0.262688	-3	-3	0.887674	0.387568	-3	-3	-0.14813	0.928447	-3	-0.300162	0.894925	1.17088	-3	-3	0.483016	0.0831441	0.458033	0.130655	-3	0.269746	-3	0.301247	-3	0.37858	-3	0.755189	-3	-3	0.680426	0.4929	-3	-0.179799	-0.375718	-3
ENSMUSG00000008475	Arpc5	2.82123	3.44612	2.97257	2.6855	2.70798	3.01287	2.12847	2.40916	2.81608	3.79193	2.47044	3.23904	2.32216	3.3508	0.912806	3.10033	3.01846	3.04926	1.93962	0.938069	2.59962	2.94313	1.61512	1.5288	3.10946	3.41892	2.47553	1.2154	2.74299	2.43599	3.2068	1.84684	2.41569	2.67652	1.82472
ENSMUSG00000008496	Pou2f2	-3	-3	-3	-3	-3	-3	0.0685569	-3	0.469969	-3	-3	-3	-3	-3	-3	-3	-3	-3	-3	-3	-3	-3	-3	-3	-3	-3	-3	-3	-3	-3	-0.258848	-3	-3	-3	-3
ENSMUSG00000008604	Ubqln4	-3	-3	-3	-3	-3	-3	-3	-3	-3	-3	-3	-3	-3	-3	-3	-3	-0.995679	-3	-1.04096	-3	-3	-3	-3	-3	-3	-3	-3	-3	-3	-0.101824	-3	-3	-3	-3	-3
ENSMUSG00000008668	Rps18	3.40357	3.28741	3.62194	3.73816	1.98825	3.0039	2.17511	3.2936	3.31672	1.31536	2.6409	3.48449	3.1404	3.14318	3.79491	2.02028	3.5284	3.52593	3.59747	3.07172	3.24831	1.69558	2.10908	0.973174	3.06858	3.2947	3.05824	3.18909	2.68604	3.41313	3.10715	3.08134	3.25824	3.00739	3.03324
ENSMUSG00000008682	Rpl10	1.52089	1.93151	1.7778	2.5747	1.61024	2.45234	2.05983	2.67501	2.33068	-3	1.94528	1.79071	2.48833	2.70652	3.36444	3.66671	2.12327	2.20205	2.23893	2.11754	2.05304	-3	0.416807	-3	2.47015	2.48303	2.13663	2.12025	-3	2.482	1.57922	2.80462	1.8183	1.3883	1.39865
ENSMUSG00000008683	Rps15a	2.75079	3.37387	2.38629	2.70106	1.33828	2.28908	1.23857	3.29071	2.65213	1.03627	3.19641	3.02858	2.6776	3.17565	0.651375	1.55499	2.82696	2.56753	2.39307	1.12225	2.39249	2.80288	1.05042	0.985471	3.08463	3.44827	2.50914	1.79303	2.36717	2.49538	3.17787	2.39412	2.33282	1.6394	2.62181
ENSMUSG00000008690	Ncaph2	0.782544	3.26927	1.15262	0.805569	0.33264	0.491502	0.792462	0.5636	0.23325	0.301247	3.171	-0.430626	2.62711	0.680426	-3	1.33165	2.32299	-0.600326	2.50799	0.0722499	2.80092	-0.136083	3.18549	0.324488	0.253096	0.124178	-0.767004	1.32307	1.44422	2.90484	0.529045	1.37495	2.31781	3.18054	2.10613
ENSMUSG00000008730	Hipk1	1.73425	0.398114	2.61349	0.301247	1.53098	1.90908	0.923814	0.33666	-0.995679	0.605413	-0.0404816	-0.536107	-1.14874	0.22037	-0.243364	2.72796	1.7727	0.554004	-0.718967	0.399847	1.33347	-0.850781	1.15017	1.94876	2.42035	-0.954677	0.124178	1.11197	0.636588	0.802842	0.356217	1.65697	0.217747	1.87478	2.47176
ENSMUSG00000008763	Man1a2	0.786112	0.78326	0.3638	0.850707	1.72592	-3	-3	-3	1.9264	-3	-3	-0.407823	-1.67778	-3	-0.954677	0.871047	-0.675718	-0.136083	-3	-0.274905	-3	2.48275	0.5636	1.46001	3.17388	2.10653	-3	-0.882729	2.87656	3.21269	-1.50864	-3	-3	-0.274905	-3
ENSMUSG00000008822	Acyp1	-3	0.953325	1.00864	-3	-3	-3	-3	-3	2.02404	2.81906	-0.0218195	-3	-0.480172	-3	-3	-3	0.44576	2.85573	-3	-3	-3	-3	-3	-3	0.448861	-3	-3	-3	1.02657	1.12225	-3	-3	-3	-3	-3
ENSMUSG00000008855	Hdac5	-3	-3	-3	-3	-3	-3	-3	-3	-3	-3	-3	-3	-3	-3	-3	-3	-0.266803	-3	-3	-3	-3	-3	-3	-3	-3	-3	-1.04096	-3	-3	-3	-3	-3	-3	-3	-3
ENSMUSG00000008859	Rala	-3	-3	-3	-3	-3	-3	-3	-3	-3	-3	-0.675718	-3	-3	-3	-3	-3	-3	-3	-3	-3	-3	-3	-3	-3	-3	-3	-0.882729	-3	0.373096	0.477266	-3	-3	-3	-3	-3
ENSMUSG00000008892	Vdac3	2.62183	-3	-3	2.6636	0.448861	-3	-3	0.532882	2.16611	-3	-3	-3	2.3006	2.27951	0.418467	-3	1.37146	-0.536107	3.03192	2.67001	2.30186	-3	0.684037	0.0534626	0.243286	2.49421	0.00902574	-3	1.2006	1.06262	0.207096	-3	-0.193142	2.03097	3.25062
ENSMUSG00000008932	Slc1a7	-3	-3	-3	-3	-3	-3	-3	-3	-3	-3	-3	-3	-3	0.00902574	-3	-3	-3	-3	-3	-3	-3	-0.50724	-3	-3	-3	-3	-3	-3	-3	-3	-3	-3	-3	-3	-3
ENSMUSG00000008958	Vps72	0.679519	-3	-3	0.228144	-3	-0.291579	-3	0.398114	2.23203	-0.0357404	-0.213959	-3	-3	0.416807	-3	-3	0.62024	2.49782	-3	-3	-3	1.9117	-3	-3	2.63329	-3	-3	-3	0.936061	0.5636	0.000434077	0.387568	-0.493495	-0.283162	1.0508
ENSMUSG00000008976	Gabpa	-0.50724	0.523876	0.755189	0.356217	-3	1.52441	-3	0.161667	-3	2.39363	-0.583359	-0.675718	-1.38722	0.544192	-3	-3	-1.29243	2.54998	-3	-3	-3	-3	-0.291579	-0.442493	-0.954677	-0.882729	-0.186419	1.67835	-0.199971	-0.274905	-0.821023	-3	-3	2.11046	0.786112
ENSMUSG00000008999	Bmp7	-3	-3	-3	-3	-3	-3	-3	-3	-3	-3	-3	-3	-3	-3	-3	-3	-3	-3	-3	-1.14874	-3	-3	-3	-3	-3	-3	-3	-3	-3	-3	-3	-3	-3	-3	-3
ENSMUSG00000009013	Dynll1	3.38394	1.58761	2.13752	3.05487	1.30343	1.21408	1.44717	1.76828	2.57241	1.35336	0.937066	3.49177	3.07742	1.50217	0.962417	1.49138	3.11109	3.18267	2.77372	2.95908	2.91674	0.399847	1.43935	2.5116	2.51001	2.20613	2.0753	2.1428	2.24719	3.10113	3.291	3.22935	2.71169	2.88861	1.72066
ENSMUSG00000009030	Pdcl	1.00949	-0.193142	0.0378248	-3	-0.850781	-3	-0.291579	-3	-0.493495	-0.521434	-0.696804	-1.09151	-1.14874	-3	-0.493495	-3	-3	-3	-3	-3	-3	-0.696804	-0.407823	2.70964	-1.04096	-0.995679	-3	-3	0.521269	-3	-3	-3	-1.29243	-0.767004	-0.206908
ENSMUSG00000009035	Tmem184b	-3	-3	-3	-3	-3	-3	1.303	-3	-3	-0.583359	-3	0.0902581	-3	-3	-3	-3	-3	-3	0.62128	-3	-0.995679	1.29647	-3	-3	-1.14874	-3	-3	2.51879	0.278982	0.209783	-3	-3	-3	-3	-3
ENSMUSG00000009073	Nf2	1.05235	0.292478	-3	-0.583359	-3	-3	-3	-3	-0.407823	-3	-3	-1.29243	1.04379	-3	-3	0.16465	-3	-1.38722	-3	-3	-3	-3	-3	-0.793174	-0.0856568	-3	-3	-3	-3	-0.251037	-1.29243	-3	1.33488	-0.375718	-3
ENSMUSG00000009075	Cabp7	-3	-3	-3	-3	-3	-3	-3	-3	-3	-3	-3	-3	-3	-3	-3	-3	-0.317855	-3	-0.419075	-3	-3	-3	-3	-3	-3	-3	-3	-3	0.137037	-3	-0.954677	-3	-3	-3	0.187803
ENSMUSG00000009076	Zmat5	0.0867157	0.513351	2.17029	0.646502	-0.154282	0.0937718	-3	-3	-3	0.182129	-0.12436	-3	-3	0.833211	0.383995	0.962417	2.34653	-3	1.36998	-0.493495	-0.636388	-3	-3	-0.154282	1.71901	-0.419075	2.67001	-3	2.91366	0.851931	2.91173	0.852541	-0.583359	1.29161	2.56705
ENSMUSG00000009079	Ewsr1	2.04533	0.776774	2.04938	2.03097	-0.454693	-0.080399	1.29931	0.944532	1.08675	1.62243	0.230704	1.17438	1.59052	1.93977	1.25722	2.93669	2.51882	0.755951	1.33548	1.92983	1.41516	0.0132587	0.265054	1.86202	1.30105	2.14622	0.0297895	1.84162	1.49291	3.34441	1.73296	1.82989	1.19036	-0.199971	2.29586
ENSMUSG00000009090	Ap1b1	0.968062	2.37724	0.762754	-0.00392635	-0.50724	-0.300162	-0.112946	0.90477	1.0535	0.0378248	0.217747	1.15385	1.76088	3.20455	0.431525	0.646502	0.579898	1.67762	0.485863	-0.107349	0.941064	-0.50724	0.431525	-0.50724	1.04887	1.26884	1.19064	-0.0700704	0.968996	2.15903	-0.430626	0.720242	-0.551294	-0.213959	1.10724
ENSMUSG00000009092	Derl3	-3	-3	-3	-3	-3	-3	-3	-3	-0.793174	-0.186419	-3	-3	-3	-3	-3	-3	-3	-3	-3	-3	-3	-3	-3	-3	-3	-3	-3	-3	-3	-3	-3	-3	-3	-3	-3
ENSMUSG00000009112	Bcl2l13	-0.696804	-0.396856	-3	0.418467	-3	-3	-3	-0.954677	-1.04096	-0.917215	0.124178	-1.21467	-1.09151	-0.0550241	-0.882729	-0.00392635	-1.50864	-3	-1.04096	-3	2.22534	-3	-0.317855	-1.21467	-0.419075	2.2017	-1.09151	-3	0.255514	-0.0700704	-0.199971	-0.583359	-1.21467	-0.696804	0.403292
ENSMUSG00000009145	Dqx1	-3	-3	-3	-3	0.509337	-3	-3	-3	-3	-3	-3	-3	-3	-3	-3	-3	-0.954677	-3	0.127429	-1.09151	-3	-3	-3	-3	-3	-3	-3	-3	-3	-3	-3	-3	-3	-3	-0.251037
ENSMUSG00000009207	Lnp	0.778947	0.413467	2.59097	0.324488	-0.0501223	-0.251037	-3	0.0534626	-0.454693	0.426674	-0.0172766	-0.696804	2.29106	1.10995	0.114277	0.215109	0.952356	-0.551294	1.56432	-0.454693	2.07712	-0.442493	0.127429	-0.600326	2.20477	0.999174	0.856185	-3	1.02123	2.07526	2.58393	0.834484	2.53785	-0.345823	2.91935
ENSMUSG00000009291	Pttg1ip	0.416807	-0.0963675	2.20184	0.546666	-3	0.184975	0.581039	-3	-3	-3	-0.600326	-3	-3	-3	0.474362	-3	1.83455	-3	-0.00392635	-3	-3	-3	0.505286	-0.193142	-3	-3	-0.793174	-3	-3	-3	-3	1.95526	-0.882729	-3	0.462548
ENSMUSG00000009292	Trpm2	-3	-3	-3	-3	-3	-3	-3	-3	-3	-3	-3	-3	-3	-3	-3	-3	-1.67778	-3	-3	-3	-3	-3	-3	-3	-3	-3	-3	-3	-3	-3	-3	-3	-0.995679	-3	-3
ENSMUSG00000009293	Ube2g2	-0.166853	0.704236	1.63469	0.788239	-3	-0.636388	0.777499	-0.407823	-3	-0.375718	2.3986	-3	2.36397	-0.0218195	-0.345823	0.235781	0.100715	-0.995679	1.77946	0.00475116	-0.317855	3.03247	0.795254	-0.407823	-0.617983	2.73279	-3	-3	1.04025	1.12421	-0.160522	-3	-0.419075	-3	1.59869
ENSMUSG00000009406	Elk1	-3	-3	-3	-3	-3	-3	-3	-3	-3	-3	0.0457141	-3	-3	-3	-3	-3	-3	-3	-3	-3	-3	-3	-3	-3	-3	-3	-3	-3	-3	-3	1.51443	-3	-3	-3	-3
ENSMUSG00000009418	Nav1	-3	-3	-3	-3	-3	-3	-3	-3	-3	-3	-3	-1.14874	-3	-3	-3	-3	-3	-3	-3	-3	-3	-3	-3	-3	-3	-3	-3	-3	-3	-3	-3	-3	-3	-3	-3
ENSMUSG00000009470	Tnpo1	1.21275	-0.675718	-3	-3	-1.29243	0.117603	-3	-0.430626	-0.50724	1.84074	0.309843	-1.04096	0.079543	-0.655608	-3	-3	1.37219	1.47365	-0.454693	0.207096	-1.67778	-3	-3	-1.29243	-1.21467	-1.50864	-3	0.556423	-0.430626	-0.50724	0.555215	-0.675718	-1.67778	-1.21467	0.152594
ENSMUSG00000009535	Rnmt	-0.186419	0.996117	2.70535	2.41155	-3	-0.118615	1.2082	1.78541	-0.467246	-3	-0.213959	-3	-0.882729	2.63169	-0.130182	0.448861	1.98994	-0.536107	-3	-0.696804	0.314078	-0.617983	0.383995	-0.493495	1.80496	-0.954677	-0.850781	2.44209	1.298	1.21088	-0.850781	0.385785	2.09399	1.29822	0.158664
ENSMUSG00000009549	Srp14	2.80419	2.00801	0.754425	1.51203	3.21132	0.66941	0.757472	1.61417	2.85266	0.230704	0.86929	1.53047	-0.112946	1.02082	0.26031	1.31683	2.67855	3.15343	1.81352	2.16447	2.73579	-3	3.17804	-0.101824	3.1301	0.838912	1.39429	0.464042	1.89697	2.72042	2.71696	1.15567	1.5767	3.05332	1.36849
ENSMUSG00000009555	Cdk9	2.30049	-3	0.303412	-3	-3	-0.213959	2.32257	0.0132587	-3	2.63443	-0.136083	1.54234	-0.355561	2.41709	-0.228413	-3	-0.430626	2.3362	1.55171	-3	1.17029	-3	-0.136083	-3	-0.213959	-0.718967	-3	0.536685	0.913867	0.825491	-0.080399	2.90213	-0.365523	-3	0.663795
ENSMUSG00000009563	Tor2a	-0.0501223	0.374932	-3	0.98592	-0.493495	-3	-3	0.0685569	-0.266803	-3	-0.136083	-0.742321	2.32648	-3	0.413467	0.708506	-3	-0.080399	-3	-0.696804	1.08282	-3	0.685831	-3	0.0648322	-3	-3	-3	0.41514	-3	-0.480172	0.519959	1.08782	-0.206908	-3
ENSMUSG00000009566	Fpgs	-3	-0.0909791	0.137037	-3	-3	-3	0.705949	2.90645	-3	0.356217	-3	-0.995679	-3	0.401573	0.120903	0.622318	-1.29243	-0.521434	-3	-3	-0.375718	-0.075204	-3	-3	-3	-0.326979	-3	-3	0.674953	-3	-0.521434	-3	-3	-3	-3
ENSMUSG00000009569	Mkl2	-3	-0.186419	-0.430626	-0.355561	-1.29243	-0.954677	-0.283162	-0.551294	1.81605	-0.696804	-0.467246	-1.09151	-1.29243	-0.0404816	-0.655608	0.314078	1.8297	-1.67778	1.93283	-1.21467	1.65235	0.00475116	-0.396856	-1.29243	-1.21467	1.42945	-0.882729	-0.600326	0.935054	1.06111	-0.375718	0.547898	1.53921	-0.551294	0.326541
ENSMUSG00000009575	Cbx5	0.615003	1.21672	1.44826	0.890477	0.373096	0.225568	0.942058	0.679519	-0.206908	0.360025	2.19193	2.22794	2.40717	1.36212	-0.0856568	1.39482	1.88491	0.0831441	1.57647	-0.0550241	0.198932	-0.793174	2.46922	-0.14813	1.47844	1.23932	-0.0218195	1.57067	1.7947	1.65216	0.575303	1.05158	1.87099	2.67878	2.20055
ENSMUSG00000009585	Apobec3	2.82632	1.2183	1.93957	2.40063	0.0610753	1.21619	0.937066	2.74025	2.66803	2.02003	1.47204	1.68584	2.88821	2.67961	0.607562	1.18387	2.75162	1.38419	2.43984	1.65821	2.51221	1.82576	0.866937	0.537945	2.56991	1.37238	0.857393	1.41765	1.80639	1.13229	2.80801	1.96242	2.14885	0.367542	1.74656
ENSMUSG00000009588	St6galnac1	-3	-3	-3	-3	-3	-3	-3	-3	-3	-3	-3	-3	-3	-3	-3	-3	-3	-3	-3	-3	-3	-3	-3	0.540455	-3	-3	-3	-3	-3	-3	-3	-3	-3	-3	-3
ENSMUSG00000009621	Vav2	-3	-3	-3	-3	-3	-3	-3	-3	-3	-3	-3	-3	-3	-3	-3	-3	-3	-3	-3	-0.130182	-3	-3	-3	-3	-3	-3	-3	-3	-3	-3	-3	-3	-3	-3	-3
ENSMUSG00000009628	Tex15	-3	-3	-3	0.265054	-3	-3	-3	-3	-3	-3	-3	-3	-3	-3	-3	-3	-3	-3	-3	-3	-0.567031	-3	-3	-3	-3	-3	-3	-3	-3	-3	-3	-3	-3	-3	-3
ENSMUSG00000009630	Ppp2cb	-0.419075	2.38477	0.536685	-3	-3	-3	0.382197	-0.186419	-0.954677	-3	1.86052	-3	0.745153	2.13002	0.00475116	0.583312	-1.21467	-0.655608	2.05896	-3	1.29161	2.50661	0.527759	-0.655608	2.30073	-3	-0.696804	-3	1.82485	0.170555	-0.850781	-3	-0.600326	-0.274905	0.680426
ENSMUSG00000009640	Dmap1	0.491502	-3	-3	-0.0963675	-3	-3	1.5568	-3	1.22066	-3	-3	1.44733	2.57596	3.18242	-3	0.596707	-1.14874	-3	-3	-3	-0.636388	-3	0.448861	-3	-0.365523	-0.430626	-3	-3	0.311966	0.240799	-0.206908	0.365675	-1.09151	-0.075204	0.361917
ENSMUSG00000009647	Ccdc109a	2.50527	0.405005	0.334655	0.413467	-0.386158	-0.308919	0.305566	0.140194	-0.536107	-3	1.47728	-0.655608	-0.696804	0.299071	-0.0218195	0.382197	2.05254	-0.850781	-0.199971	-0.467246	2.36547	-0.213959	0.546666	-0.386158	-0.600326	-0.995679	0.334655	-0.430626	1.12061	2.49303	0.0534626	-0.206908	2.29356	-0.480172	0.636588
ENSMUSG00000009681	Bcr	-3	-3	-3	-0.718967	-3	-3	-3	-3	-3	-3	-0.291579	-3	0.694693	-3	-3	-3	-3	-3	-3	-3	-3	-3	-3	-3	-0.821023	-3	-3	1.70123	-3	-3	-1.38722	-3	-3	-3	-3
ENSMUSG00000009687	Fxyd5	3.36055	3.40843	3.30468	3.86082	3.18011	3.76967	3.10363	3.41463	3.22921	1.2714	3.62394	3.28454	3.1539	1.97768	1.41532	2.20567	3.05715	3.03789	3.50612	3.2915	3.40171	0.913867	3.00596	0.911211	3.51887	0.913867	3.39647	3.37345	3.34771	2.87152	3.2703	1.85212	3.26977	0.972249	2.29964
ENSMUSG00000009733	Tfcp2	-3	-3	-3	-3	-3	-3	-3	-3	-3	-3	-3	-3	-3	-3	-3	-3	0.996993	-3	-3	-3	-1.29243	-3	-3	-3	-3	-1.04096	-3	-3	0.288026	-3	-3	-3	-0.850781	-3	-3
ENSMUSG00000009739	Pou6f1	-3	-3	-0.0700704	-3	-0.718967	-3	-3	-3	-3	-3	-3	-3	-3	-3	-3	2.62799	-3	-0.995679	-3	-3	-0.536107	-3	-3	-0.718967	-3	-3	-3	-3	-0.0649968	0.114277	-1.14874	-3	-3	-3	-0.0127808
ENSMUSG00000009741	Ubp1	1.79387	1.10995	-3	-3	-3	-3	-3	-3	-0.995679	1.39394	-0.266803	-3	-1.04096	-0.0404816	-0.355561	0.694693	1.01749	-3	-3	-3	0.609701	-3	-3	-3	-3	-3	-3	-3	0.225568	-3	-3	-0.317855	1.60175	-0.636388	0.230704
ENSMUSG00000009828	Ick	-0.266803	-3	-3	-3	-3	-3	-3	-3	-0.600326	-3	-3	-3	-3	-3	-3	-3	-3	-3	-3	-3	-3	-3	-3	-3	-3	-3	-3	-3	-3	-3	-3	-3	-3	-3	-3
ENSMUSG00000009863	Sdhb	2.49132	1.0596	1.17699	2.15725	3.20587	0.403292	2.5537	0.755951	3.07075	0.838912	0.705094	3.12657	3.05388	1.27648	0.692935	1.49333	2.52638	1.37842	2.88992	2.83814	2.46668	0.196176	1.04614	0.152594	3.14486	0.527759	0.204391	-0.0218195	1.88525	2.16824	2.78791	2.97004	2.59647	0.410102	1.58434
ENSMUSG00000009894	Snap47	0.26031	-0.0127808	0.519959	0.633569	0.0174507	-0.12436	0.190612	1.77416	-0.0550241	-0.345823	0.161667	-3	-0.386158	0.791761	0.137037	1.05003	1.6363	-0.675718	-0.0172766	0.20167	1.71114	-3	0.475816	-0.166853	-0.0404816	-0.0310503	-3	0.0534626	0.924848	0.756712	-0.0310503	0.456518	-0.600326	-0.386158	0.821579
ENSMUSG00000009905	Kdsr	-0.442493	-0.493495	0.217747	-0.655608	-3	-1.09151	-0.583359	2.24522	-3	-0.0404816	-0.696804	0.619198	-1.14874	-3	-3	-0.213959	-1.21467	-3	-1.29243	1.91577	-0.655608	-3	2.01687	0.225568	1.79721	-3	-1.21467	-0.718967	0.0496056	0.281261	-1.38722	-0.493495	-1.50864	0.324488	1.91106
ENSMUSG00000009907	Vps4b	1.9926	-0.396856	2.12701	0.745933	0.879726	0.104146	0.253096	1.49667	0.665675	0.540455	-0.160522	1.87967	-1.38722	1.57125	-3	0.176381	1.34027	1.97049	2.12571	0.742804	1.31431	2.47508	-0.308919	-0.308919	-0.675718	-0.14813	-3	1.84055	0.789651	0.903144	-0.50724	0.727623	-1.21467	-0.228413	0.340642
ENSMUSG00000009927	Rps25	2.80564	3.54392	2.81141	3.27105	2.01995	3.00189	2.31053	3.32414	2.79872	2.27307	3.24728	2.95852	3.01009	2.45326	2.01242	3.08722	3.00994	2.93169	3.42669	2.61484	2.96923	2.47355	3.1665	2.62084	2.58712	3.229	3.42251	3.40724	2.85682	2.9768	2.7321	2.80561	2.3921	2.46237	3.35697
ENSMUSG00000009995	Taz	-3	0.471438	0.702517	0.303412	-3	-0.567031	0.373096	0.919653	-3	-3	0.387568	-3	-3	0.491502	-3	-3	-3	-3	-3	-0.396856	-0.386158	-3	3.04033	-3	-0.243364	-0.767004	-3	-3	1.01161	0.824841	-0.386158	0.464042	-3	0.483016	-3
ENSMUSG00000010025	Aldh3a2	-3	-3	0.000434077	-3	-3	-0.345823	-0.326979	0.100715	-3	-3	-0.0452752	-0.850781	1.84486	1.09135	-3	0.0496056	-3	-3	-3	-3	-3	-3	-3	-3	-3	-3	-3	-3	-3	-3	-1.09151	-3	-1.29243	-3	-0.243364
ENSMUSG00000010045	Tmem115	-0.493495	-0.075204	-3	-0.243364	-0.742321	-0.655608	-3	-3	-0.718967	-3	0.0174507	-3	-3	-3	-3	-3	-3	-3	-3	-3	1.93349	-3	-3	-3	-0.954677	-3	-3	-3	0.16465	-3	-0.454693	-3	-1.14874	-3	-3
ENSMUSG00000010047	Hyal2	-3	-3	-3	-3	-3	1.11297	-3	-3	-3	-3	-3	-3	-0.995679	-3	-3	-3	-3	-3	-3	-3	-3	-3	-3	-3	-3	-3	-3	-3	-3	-3	-3	-3	-3	-3	-3
ENSMUSG00000010048	Ifrd2	-3	-3	-3	-3	-3	-3	-3	-3	-3	-3	-0.536107	-3	-3	-3	-3	-3	-3	-3	-3	-3	-3	-3	-3	-3	-3	-3	-3	-3	-3	-3	-3	-3	-3	-3	-3
ENSMUSG00000010051	Hyal1	-3	-3	-3	-3	-3	-3	-3	-3	-3	-3	-3	-3	-3	0.104146	-3	-3	-3	-3	-3	-3	-3	-3	-3	-3	-3	1.53226	-3	-3	-3	-3	-3	-3	-3	-3	-3
ENSMUSG00000010054	Tusc2	-3	-3	-3	1.3549	-3	-0.536107	-3	-3	2.25986	-3	-3	-3	-3	0.54295	-3	-3	-3	-3	-3	-3	-3	-3	-3	-3	-0.821023	-3	-3	-3	0.5867	0.215109	0.182129	-3	-3	-3	0.33666
ENSMUSG00000010057	Nprl2	-0.317855	2.53135	0.33666	0.413467	-0.567031	-0.00833099	2.70947	0.521269	-0.365523	-0.221126	-0.407823	-3	-0.567031	0.426674	-3	0.684935	1.37495	0.509337	1.93792	-0.467246	-0.0700704	0.0867157	0.373096	3.29684	-0.467246	-0.221126	-3	-3	1.29844	0.972249	3.09106	0.699924	-0.675718	-3	0.939569
ENSMUSG00000010067	Rassf1	0.503927	-3	-3	-3	-0.142065	-0.213959	-3	0.143327	-0.567031	2.61189	0.0534626	1.49722	-3	-3	-0.213959	0.663795	0.670339	-0.567031	1.63145	-0.480172	-0.917215	-3	-3	1.06412	-0.480172	-0.718967	-3	1.92049	1.02247	2.02383	-0.567031	-3	1.34165	-0.080399	0.944532
ENSMUSG00000010095	Slc3a2	2.00741	0.550351	0.560026	0.724358	-0.521434	0.0378248	0.354301	2.67357	-0.396856	0.299071	2.21243	-0.375718	2.6626	0.825491	0.0297895	0.731669	2.17208	-0.793174	-0.14813	-0.243364	-0.166853	0.0534626	0.595606	-0.112946	0.835754	-0.173277	-0.386158	-0.386158	1.23656	0.497068	0.0297895	0.146438	1.47409	-0.0310503	0.919653
ENSMUSG00000010097	Nxf1	-0.0452752	0.380392	0.61289	2.65086	2.64859	0.0937718	0.708506	0.656194	-0.567031	0.477266	-0.130182	-0.326979	2.34072	1.50408	0.207096	1.08568	2.50386	-0.742321	1.00992	0.0759118	1.78555	-0.291579	0.648458	-0.283162	-0.0649968	-0.118615	-0.326979	0.367542	1.68727	1.11364	1.39113	2.12457	-0.345823	0.0972573	2.31008
ENSMUSG00000010110	Stx5a	0.117603	-3	0.869877	0.344589	-0.274905	2.97384	2.20126	0.0338257	-3	0.707655	-0.0909791	-0.536107	-0.917215	0.0572856	0.207096	0.67219	0.619198	-0.221126	0.0457141	2.35902	-0.243364	0.0457141	0.33264	-0.636388	2.46925	2.71117	-3	-3	0.933538	1.02821	-0.199971	-3	2.16379	-0.186419	0.974097
ENSMUSG00000010142	Tnfrsf13b	1.1183	0.569491	-3	0.230704	-0.821023	1.66812	-0.243364	2.06157	-3	-3	-3	-3	-1.09151	-3	-3	0.133858	-3	-3	-3	-3	-1.14874	-3	-0.0550241	-0.199971	-3	-3	-3	-3	-3	0.0216027	-3	-0.154282	2.25096	-0.0127808	-3
ENSMUSG00000010205	Raver1	1.24132	0.301247	0.431525	0.253096	-3	-0.567031	0.468495	1.75013	1.9065	1.98803	2.30711	2.15761	2.29401	0.442637	-3	-3	1.6038	-1.21467	0.303412	-0.551294	1.78248	1.99582	-0.00833099	-0.954677	-1.14874	-1.09151	-0.50724	-3	0.865163	-0.107349	0.37858	-0.283162	1.70356	1.58637	0.666612
ENSMUSG00000010277	2610507B11Rik	2.50147	-0.617983	-3	0.217747	-1.29243	-0.206908	-0.718967	0.0257154	0.937568	-3	0.957176	-0.080399	-0.173277	0.40671	-3	-3	1.46001	-3	-3	-3	1.42977	2.6751	0.458033	-0.258848	-0.882729	-0.430626	-1.29243	-0.850781	0.926394	-3	-0.221126	0.37858	1.10894	-3	1.71868
ENSMUSG00000010307	Tmem86a	-3	-3	-3	-3	-3	-3	-3	-3	-3	-3	-3	-3	-3	-3	-3	-3	-3	-0.954677	-3	-3	-3	-3	-3	-3	-3	-3	-3	-3	-3	-3	-3	-3	-3	-3	-3
ENSMUSG00000010358	Ifi35	0.292478	2.63454	0.79872	1.04614	0.0338257	2.3815	0.33666	0.382197	0.0572856	0.107549	0.324488	2.5937	2.28621	0.854367	0.267406	0.996117	1.98173	-0.345823	1.07631	0.0417873	2.2292	2.85872	0.532882	2.31763	2.97441	-0.365523	-0.00833099	0.20167	1.54134	2.45139	1.65206	0.735679	2.67538	-0.0550241	1.8803
ENSMUSG00000010362	Rdm1	2.26444	0.636588	0.868703	0.801472	-3	-3	3.51503	0.398114	-0.308919	-3	0.625415	-3	-0.336299	-3	-3	-3	1.37458	-0.291579	2.64466	-0.235824	-3	1.98642	0.728435	-0.0264104	2.6142	0.120903	-0.430626	-3	1.35336	0.867526	-0.228413	1.58389	2.34481	0.0867157	1.1035
ENSMUSG00000010376	Nedd8	1.31557	1.55232	2.38591	1.32141	-3	2.61514	1.39078	2.73245	2.05881	1.02576	3.17791	2.98177	2.72564	1.60671	0.763503	2.06838	2.77761	0.0297895	2.16471	-0.0599818	3.06384	3.26348	1.07922	0.222976	2.32371	0.311966	1.92732	2.17889	2.31838	1.37823	2.64613	2.97224	2.56735	2.84478	2.16316
ENSMUSG00000010392	Gosr1	1.27533	1.29734	1.52893	3.06139	0.629512	0.804208	0.00475116	0.810971	0.529045	1.30837	0.787531	2.06127	0.526469	1.41466	0.394627	1.45119	0.488692	0.340642	1.15445	2.21208	2.02235	2.6134	1.78305	0.899875	1.6902	0.495683	2.07445	0.461048	2.01377	0.863977	1.53124	1.38705	0.558829	0.110926	3.61117
ENSMUSG00000010406	Mrpl52	1.30986	2.58061	0.925879	2.45559	0.326541	-3	-3	1.53657	1.52738	0.3638	3.08319	1.97823	0.0216027	2.78638	-3	1.57497	2.3209	2.55549	-3	-3	-0.326979	1.10178	-3	0.0297895	2.4773	-3	-3	-3	1.41046	2.53452	1.15324	0.686726	1.35104	-3	1.2858
ENSMUSG00000010453	Kansl3	0.694693	-3	0.120903	-3	-0.767004	-3	-0.206908	-0.291579	2.41206	-0.742321	1.07922	-3	-3	-0.386158	-3	-3	-3	-1.38722	-3	-3	-0.655608	-3	-3	-1.09151	-3	-0.742321	-1.09151	-3	-3	0.235781	0.689398	-3	-0.882729	0.0831441	0.179264
ENSMUSG00000010476	Ebf3	-3	-3	-3	-3	-3	-3	-3	-3	-3	-3	-3	-3	-3	-3	-3	-3	-3	-3	-3	-3	-3	-3	-3	-3	-3	-3	-3	-3	-3	-3	-3	-3	-3	-0.718967	-3
ENSMUSG00000010492	Gm16119	-3	-3	1.79665	-3	0.167613	-3	-3	-3	-3	-3	-3	-3	-3	-3	-3	-3	-3	-3	-3	-3	-3	-3	0.601082	-3	-3	-3	-3	-3	-3	-3	1.89532	-3	-3	2.08547	-3
ENSMUSG00000010517	Faf1	0.0937718	0.820924	0.140194	0.352375	-0.583359	-0.206908	0.120903	0.334655	-1.29243	-3	-0.882729	-0.617983	-0.454693	0.238297	-3	0.497068	-0.675718	2.87275	-0.696804	-0.655608	-0.793174	-0.583359	1.04301	3.23577	-0.00833099	-0.882729	-0.493495	0.285782	0.925879	0.989049	-0.636388	0.512017	-0.567031	-0.365523	0.8103
ENSMUSG00000010554	Mettl16	-0.228413	-3	-3	-3	-0.0172766	-3	-3	-3	-3	-3	-0.551294	-3	-3	-3	-3	-3	-0.14813	-3	-3	-0.917215	-3	-3	-3	-3	0.00475116	-3	-3	-3	-3	-3	-3	-3	-1.50864	-3	-3
ENSMUSG00000010607	Pigyl	0.0174507	0.757472	-3	1.47945	-3	1.48644	0.358125	2.79005	2.66189	-3	-0.0550241	-3	-3	0.477266	-3	0.73488	0.767972	2.56956	-3	-0.112946	0.20167	-3	0.547898	-0.206908	-0.419075	-0.345823	-3	-3	0.695569	2.29281	-3	-3	2.42012	-3	0.746712
ENSMUSG00000010608	Rbm25	1.99476	0.776047	0.764998	2.12215	2.54257	1.08533	1.67771	1.59902	1.68143	0.204391	1.11197	1.90048	2.82077	1.19454	3.1524	1.56219	1.84678	-0.718967	-0.675718	-0.536107	1.79247	2.64795	2.69259	1.11096	1.86718	-0.213959	-0.12436	2.60755	3.12668	2.26091	1.77321	2.13485	1.61184	2.53147	1.4585
ENSMUSG00000010609	Psen2	0.983671	0.865755	1.80768	2.28294	0.240799	0.45194	0.766487	0.804889	0.477266	0.235781	0.356217	-0.365523	1.59683	1.06187	0.565966	1.04731	2.28493	-0.0909791	1.85998	1.77071	-0.154282	0.0685569	1.0535	0.198932	0.391112	-3	3.20053	-3	1.58185	1.20981	0.780389	1.1593	0.173478	0.281261	2.44601
ENSMUSG00000010651	Acaa1b	-3	-3	-3	-3	-3	-3	-3	-3	-3	-3	-3	-3	-3	0.0572856	-3	-3	-3	-3	-3	-0.600326	-3	-3	-3	-3	-3	-3	-3	-0.193142	-3	-3	-0.821023	-3	-1.04096	-3	-3
ENSMUSG00000010663	Fads1	-3	-3	-3	-0.442493	-0.954677	-0.567031	0.222976	-0.160522	-1.21467	-3	-0.308919	-3	-1.21467	0.34262	-3	0.301247	1.81332	-3	-3	1.39025	2.01259	-3	-0.493495	-0.954677	-3	-3	-3	-3	0.738067	-3	-0.300162	-0.283162	-1.38722	-0.850781	0.40841
ENSMUSG00000010751	Tnfrsf22	-3	-3	-3	-3	-3	-3	-3	-3	-3	-3	-0.600326	-3	-3	-0.080399	-3	-3	-3	-3	-3	-3	-3	-3	-3	-3	-3	1.53417	-3	-3	-3	-3	-3	-0.107349	-3	-3	-3
ENSMUSG00000010755	Cars	-3	0.5636	-3	-3	-3	-3	-3	0.367542	-3	-3	-0.636388	-3	-3	-3	-3	-3	0.0297895	-3	-1.04096	-3	-0.193142	-3	-3	-3	-3	-3	-3	-3	0.110926	2.04352	-0.995679	-3	-3	-0.235824	-3
ENSMUSG00000010911	Apip	0.472903	0.894925	-3	0.429914	-3	-3	-3	-3	-3	-3	2.97296	-3	-3	-3	-3	-3	1.46659	-3	-3	-3	-0.655608	-3	-3	-3	-0.521434	-3	-3	-3	0.596707	1.63105	-3	0.887674	-3	-3	0.884285
ENSMUSG00000010914	Pdhx	-3	-3	-3	-3	-3	-3	-3	-3	-3	2.2017	-3	-3	-3	-3	-3	-3	-3	-3	-3	-3	-3	-3	-3	-3	0.20167	-3	-3	-3	-3	0.0297895	-0.995679	0.464042	-3	-3	-0.14813
ENSMUSG00000010936	Vac14	-3	-3	-3	-3	-3	-3	-3	-3	-3	-0.551294	-3	1.38365	-1.21467	-3	-3	-3	0.204391	-3	-3	-3	-3	-3	-3	-3	-3	-3	-3	-3	-3	-3	-3	-3	-1.29243	-3	-3
ENSMUSG00000011008	Mcoln2	2.54222	-0.136083	2.66023	0.305566	-3	-0.243364	-3	-3	-0.767004	-0.467246	-0.160522	-3	-0.199971	-0.112946	-3	-3	-3	-1.09151	0.568319	-3	-3	-3	0.730863	-0.193142	-0.995679	-0.636388	-0.365523	-3	0.104146	0.0338257	-3	-0.142065	-3	2.80758	0.15564
ENSMUSG00000011114	Tbrg1	1.72469	0.373096	2.87663	1.01833	1.82602	2.371	-0.0264104	0.556423	2.08067	1.7014	-3	2.77518	-0.882729	0.385785	-3	0.82808	1.97635	-3	1.93415	-3	0.30771	1.21035	3.11973	0.253096	-0.0218195	1.84653	-0.636388	-0.160522	1.55607	1.78477	2.92472	0.764251	-0.718967	1.2448	1.06187
ENSMUSG00000011148	Adssl1	-3	-3	-3	-3	-3	-3	-3	-3	-3	-3	-3	-3	-3	-3	-3	-3	-3	-3	-3	-3	-0.995679	-3	-3	-3	-3	-3	-3	-3	-3	-3	-3	-3	-3	-3	-3
ENSMUSG00000011158	Brf1	-3	-3	-3	-0.345823	1.89305	-3	-0.274905	-0.0649968	-3	-0.50724	2.52691	-1.09151	-3	-3	-3	-3	0.643551	-1.14874	-3	-3	0.96289	-3	-3	-3	-3	-3	-3	-3	0.361917	-3	-0.567031	-3	-3	-0.767004	0.288026
ENSMUSG00000011179	Odc1	-3	1.43522	-3	-0.308919	-3	-0.742321	-0.243364	0.193403	1.66643	-0.235824	-0.655608	-3	-0.882729	1.79491	0.0338257	-3	1.82621	-1.09151	-0.917215	2.09402	0.584444	-3	-3	-3	-0.767004	-3	-3	-0.375718	0.571825	0.501196	-3	0.149527	-0.917215	-3	2.64306
ENSMUSG00000011254	Thg1l	-0.50724	-0.080399	2.66874	-3	-3	-0.675718	-3	-3	-3	-3	-3	-3	-3	-3	-3	-3	-0.995679	-3	-3	-3	-3	-0.221126	-3	-3	-3	-3	-3	-3	-3	-3	-3	-3	-3	-3	-0.0909791
ENSMUSG00000011256	Adam19	0.920176	-0.243364	2.17415	1.40056	2.42954	1.31871	0.549126	0.748266	1.5222	1.77982	-0.243364	0.173478	2.26788	0.667546	2.28267	-0.266803	1.86977	2.10732	-0.375718	2.80547	1.85065	1.71122	0.530328	0.34262	-0.419075	-1.04096	-0.767004	0.914925	0.731669	1.76005	0.906389	-3	1.34323	-0.821023	0.394627
ENSMUSG00000011257	Pabpc4	-3	-3	-3	-3	-3	-3	0.346549	-3	-3	-3	0.776774	-3	-3	3.03858	-3	-3	-3	-3	0.130655	-3	-3	1.50989	-3	-3	-3	-3	-3	1.20847	-3	-3	-3	-3	-3	-3	-3
ENSMUSG00000011263	Exoc3l2	-3	-3	-3	-3	-3	-3	-3	-3	-3	-3	-3	-3	-3	-3	-3	-3	-3	-3	-3	-3	-3	-3	-3	-3	-3	-3	-3	-3	-3	-3	-3	-3	-1.14874	-3	-3
ENSMUSG00000011306	Sugp1	-3	-3	-3	-0.266803	1.77299	-3	-0.193142	-3	-0.742321	-0.430626	-0.600326	-3	-3	-3	-3	1.64435	1.81312	-0.742321	-3	-3	-1.09151	-3	-0.00392635	-3	-3	-0.882729	-0.793174	-3	0.744371	-3	-0.655608	-3	1.06487	-3	-0.107349
ENSMUSG00000011382	Dhdh	-3	-3	-3	-3	-3	-3	-3	-0.617983	-3	-3	-3	-3	-0.767004	-3	-3	-3	-1.14874	-3	-1.04096	-3	-3	-3	-3	-3	-0.821023	-3	-3	-3	-3	-3	-3	-3	-1.38722	-0.850781	-3
ENSMUSG00000011427	Zfp790	-3	-3	-3	-0.551294	-0.583359	-0.995679	-3	-0.742321	-3	-3	-0.600326	-3	-1.04096	-3	-3	-3	-1.29243	-3	-1.14874	-3	-1.09151	-3	-0.300162	-3	-0.954677	-3	-3	-3	-0.14813	1.1593	-3	-3	-1.14874	-3	-0.0963675
ENSMUSG00000011632	Pinlyp	-3	-3	-3	-3	-3	-3	-3	-3	-3	-3	-3	-3	-3	-3	-3	-3	-3	-3	-3	-3	-3	-3	-3	-3	-3	-3	-3	-3	-3	-3	-3	0.698188	-3	-3	-3
ENSMUSG00000011658	Fuz	-3	-3	-3	-3	-3	-3	-3	-3	-0.850781	-3	-3	-3	-3	-3	-3	-3	-3	-3	-3	-3	-3	-3	-3	-3	-3	-3	-3	-3	0.454997	-3	-3	-3	-3	-3	-3
ENSMUSG00000011752	Pgam1	-3	-3	-3	-3	-3	-3	-3	-3	-3	-3	0.514681	-3	-0.12436	-3	-3	-3	-3	-3	-3	-3	-3	-3	1.11962	-3	0.94601	-3	0.292478	1.10656	2.21917	-3	-0.336299	-3	2.04965	-3	-3
ENSMUSG00000011832	Evi5l	-3	0.079543	-3	-3	1.86285	-3	-3	2.83403	-3	-3	-3	-0.850781	-3	0.100715	-3	-3	-3	-3	-3	-3	-0.954677	-3	-0.130182	-3	-3	-3	-3	-3	-3	-3	-3	0.0722499	-0.718967	-3	0.0685569
ENSMUSG00000011837	Snapc2	-3	0.0867157	-3	-3	-3	-3	-3	-3	-3	-3	-3	-3	-3	-3	-3	-3	-3	-3	-3	-3	-3	-3	-3	-3	-3	-3	-3	-3	-3	-3	-3	-3	-3	-3	1.8253
ENSMUSG00000011877	Git1	-3	-3	-3	-0.14813	-3	-3	-3	-3	-3	-3	-3	-3	-3	-0.258848	-0.583359	-3	1.54209	-3	-3	-3	-0.521434	-3	-3	-3	-3	-3	-3	-3	0.257918	-3	-3	-0.291579	-3	-0.850781	-0.291579
ENSMUSG00000011884	Gltp	-0.101824	0.85558	1.01034	1.68512	1.65051	2.39966	0.699924	0.61289	2.38475	0.350442	1.19232	2.27268	2.4025	3.14513	0.576457	1.20252	1.76835	-0.235824	0.000434077	-0.551294	2.48357	2.77212	0.810971	0.190612	2.48087	2.22902	1.23932	2.1491	2.5054	2.22233	3.14527	0.490099	-0.375718	-0.206908	2.74809
ENSMUSG00000011958	Bnip2	1.62202	2.96709	2.56458	0.505286	0.117603	2.90471	0.495683	0.436322	2.05416	0.467016	1.39848	2.46663	-0.0357404	0.915453	0.657152	1.01916	0.966658	-0.130182	-0.0218195	-0.291579	0.862787	1.61733	0.66941	0.133858	2.17106	-0.130182	1.59119	0.110926	1.22326	1.14616	0.114277	1.36513	-0.166853	0.509337	1.03104
ENSMUSG00000011960	Ccnt1	0.0831441	0.0972573	-0.375718	-0.480172	-0.696804	1.68736	0.0457141	2.05366	1.71097	-0.954677	0.124178	0.120903	-1.29243	1.35643	0.0257154	-3	-1.14874	-0.995679	1.85824	-0.600326	1.82152	-0.235824	-0.251037	-3	-0.258848	-0.193142	-0.386158	-3	0.898231	2.22087	0.140194	-0.617983	-0.308919	0.469969	0.314078
ENSMUSG00000012076	Brms1l	-3	-3	-3	-0.317855	-3	-3	-3	-3	-3	-3	-3	-3	-3	-3	-3	-3	-0.0310503	-3	0.45194	-3	0.885983	2.0735	-3	-3	-0.995679	-3	-3	2.18755	0.994361	-3	-3	-3	-3	-3	-3
ENSMUSG00000012114	Med15	1.18952	0.0457141	-0.0218195	0.276692	-0.617983	-3	-3	-0.136083	-0.718967	-3	0.0831441	1.25818	0.152594	0.66941	-0.251037	-3	1.91403	-3	-1.04096	0.130655	2.03985	0.330617	-0.467246	-0.917215	-1.14874	-1.04096	-3	-3	1.13133	0.692053	-0.636388	-0.258848	-0.850781	-0.536107	0.513351
ENSMUSG00000012117	Dhdds	-3	-3	-3	-3	-3	-0.080399	0.758988	-3	-3	-3	-3	-3	-3	-3	-3	-3	-0.521434	-3	-0.821023	-3	-0.0599818	-3	-3	-3	-3	-0.386158	-0.101824	-3	-3	-3	-0.536107	-3	-3	-3	-3
ENSMUSG00000012123	Aim1l	-3	-3	-3	-3	-3	-3	0.821579	-3	-3	-3	-3	-3	-3	-3	-3	-3	-0.850781	-3	-3	-3	-3	-3	-3	-3	-3	2.29244	-3	-3	0.714414	-3	-3	-3	-3	-3	-3
ENSMUSG00000012126	Ubxn11	0.152594	1.11664	-3	1.49736	-0.675718	2.03105	-3	0.638589	-3	0.380392	0.989049	0.303412	-3	0.597805	-3	1.15688	2.64401	-3	-0.228413	-0.291579	-0.308919	0.0831441	0.844539	0.585574	-0.317855	3.5118	-3	0.34262	1.15232	0.745153	-0.154282	1.15688	-0.243364	-3	1.02576
ENSMUSG00000012296	Tjap1	-3	-3	-3	-3	-3	-3	-3	-3	-3	-3	-3	-3	-3	-3	-3	-3	-1.29243	-3	-3	-3	-3	0.537945	-3	-3	-3	-3	-3	-3	-3	-3	-3	-3	-3	-3	-3
ENSMUSG00000012396	Nanog	-3	-3	-3	-3	-3	-3	-3	-3	-3	-3	-3	-0.954677	-3	-3	-3	-3	-3	-3	-3	-3	-0.742321	-3	-3	-3	-3	-0.355561	-0.742321	-3	-3	-3	-3	-3	-0.821023	-3	-3
ENSMUSG00000012405	Rpl15	0.217747	-3	1.40639	1.61596	2.77845	-3	-3	1.41281	1.29338	-0.166853	-0.345823	-0.767004	0.882581	0.849481	-3	-3	0.693815	0.780389	0.560026	-3	0.472903	-3	0.257918	1.31029	1.29139	0.711892	0.960042	1.00907	-3	1.67816	0.933538	-3	0.238297	-3	-3
ENSMUSG00000012422	Tmem167	2.35864	0.681332	0.0257154	1.44733	2.78995	1.36644	0.583312	2.11737	2.44478	0.646502	-0.130182	2.11648	0.684935	0.707655	-0.118615	2.26241	2.02979	-0.396856	1.90715	-0.308919	2.00053	-0.308919	2.12228	-0.107349	2.24822	-0.118615	-0.0310503	-0.917215	1.16764	0.849481	1.07958	0.0722499	1.42815	1.46121	0.671265
ENSMUSG00000012429	2810021B07Rik	0.187803	-3	-3	-3	-3	-3	-3	-3	-3	-3	-3	-3	0.20167	-3	-3	-3	-0.521434	-3	-3	0.900422	-3	-3	-3	-3	-3	-0.954677	-0.882729	-3	-3	-3	-3	-3	-1.21467	-3	-0.173277
ENSMUSG00000012443	Kif11	2.04576	0.477266	1.96128	0.636588	-0.136083	0.0257154	0.37858	0.212454	1.57404	-0.0550241	0.344589	2.3843	1.9676	0.79872	-0.718967	0.55279	1.80639	2.52748	1.97295	-0.696804	2.22011	-0.317855	3.22728	-0.243364	1.42571	-0.228413	-0.536107	2.64466	1.24504	0.822233	0.127429	-0.130182	2.53511	0.0338257	2.96045
ENSMUSG00000012483	Rpa3	2.36139	1.41466	0.993039	1.79762	-3	2.14885	-3	0.576457	2.84823	-3	1.46925	-3	3.04503	-3	0.161667	1.21619	2.4086	-0.493495	-3	-0.107349	1.5484	-3	3.10301	0.272074	2.38755	2.0207	-3	1.71668	1.60283	2.56826	0.597805	-3	2.89835	0.179264	2.33076
ENSMUSG00000012519	Mlkl	-3	-3	-3	0.285782	-3	-3	-3	-3	-3	-3	-0.536107	-3	-3	-3	-3	-3	-1.21467	-3	-3	-3	-3	-3	-3	-0.696804	-0.917215	-3	-3	-3	0.757472	-3	2.65065	-3	-3	-3	0.507991
ENSMUSG00000012535	Tnpo3	1.28037	0.453471	0.276692	0.869877	-3	1.21487	-3	-3	1.1173	-3	-0.467246	-3	0.625415	-3	-0.600326	-3	1.71743	-3	0.893817	-1.04096	-0.130182	2.02796	-0.166853	-3	1.35833	-3	-3	1.28558	1.09937	1.79755	-3	-0.274905	-1.21467	-0.882729	0.575303
ENSMUSG00000012609	Ttll5	-3	0.471438	-3	0.146438	-3	-0.274905	0.0867157	-3	-0.917215	-0.14813	2.40858	-3	-1.14874	0.505286	-3	-0.0649968	0.382197	-3	-3	-3	-1.14874	-3	-3	1.86446	-3	-0.14813	-3	-3	-3	0.658107	2.58924	-3	1.73839	0.140194	0.00475116
ENSMUSG00000012640	Zfp715	-3	-3	-3	-3	-3	-0.954677	-0.467246	-3	-3	-3	-3	-3	-3	-3	-0.655608	-0.0856568	-1.50864	-3	-3	-3	-3	-3	-3	-3	-3	1.66942	-3	-3	-3	-3	-3	-3	-3	-3	-0.375718
ENSMUSG00000012777	Acpt	-3	-3	-3	-3	-0.617983	-3	-3	-3	-3	-3	-3	-3	-3	-3	-3	-3	-3	-3	-3	-3	-3	-3	-3	-3	-3	-3	-3	-3	-3	-3	-3	-3	-3	-3	-3
ENSMUSG00000012819	Cdh23	0.526469	-0.14813	0.0831441	0.161667	-3	-3	-3	-3	-1.09151	-3	-3	-3	2.56803	-0.130182	-3	0.429914	-0.882729	-3	-3	-0.718967	-0.567031	-3	-0.0599818	-0.821023	-3	-3	-3	-0.386158	-3	-3	-0.718967	-3	-0.536107	-3	0.140194
ENSMUSG00000012848	Rps5	2.84034	3.49368	2.50554	3.31291	0.636588	3.43241	1.44841	2.88935	3.62559	1.15869	2.37131	2.69117	2.8666	2.11153	1.21487	1.75892	3.28171	3.22189	3.11018	3.15898	2.51069	2.07868	3.25551	0.725993	2.11301	1.06187	0.389343	0.643551	2.39219	2.99201	1.48729	1.47292	2.95273	1.8469	2.63236
ENSMUSG00000012889	Podnl1	1.32286	1.48474	1.07777	0.383995	-3	0.75366	1.58491	0.184975	2.32638	1.13229	1.89747	-0.283162	1.73409	1.01791	0.120903	0.222976	1.63408	1.06187	0.66096	1.83373	0.442637	1.53493	0.733278	-0.419075	2.62431	0.346549	0.90477	1.29909	2.47822	0.840796	0.607562	0.945025	1.05618	-3	0.725176
ENSMUSG00000013033	Lphn1	-3	-3	-3	-3	-3	-3	-3	-3	-3	-3	-3	-3	-3	-3	-3	-3	-1.38722	-3	-3	-3	-3	-3	-3	0.330617	-3	-3	-3	-3	-3	-3	-3	0.140194	-3	-3	-3
ENSMUSG00000013076	Amotl1	-3	-3	-3	-3	-1.38722	-3	0.0496056	-3	-3	-3	-3	-3	-3	-3	-3	-3	-3	-3	0.701654	-3	-3	-3	-3	-3	-3	-3	-3	-3	-3	-3	-3	-3	-3	-1.29243	-3
ENSMUSG00000013150	Gfod2	-3	-3	-3	-0.243364	0.54295	0.143327	-3	-3	-3	-3	-3	-3	-3	-0.355561	-3	-3	-3	-3	-3	-3	-3	-3	-3	-3	-3	-0.00392635	-3	-0.617983	-3	-3	-3	-3	-3	-3	-3
ENSMUSG00000013155	Enkd1	0.81961	-3	-3	-0.00392635	-3	-3	-3	-3	1.87222	-3	-3	-3	-3	0.187803	-3	-3	-3	-3	-3	-3	0.561221	-3	-3	-3	-3	-3	-3	-3	0.405005	-3	-3	-3	-0.917215	-3	-3
ENSMUSG00000013160	Atp6v0d1	-0.0700704	0.601082	1.61035	-3	-3	-0.536107	0.257918	1.52532	-3	-3	-0.154282	-3	-3	0.376759	1.54668	0.634578	1.01204	-3	-0.718967	-0.821023	1.1813	-0.442493	0.322426	-0.617983	2.85538	2.05304	-0.655608	-3	2.35064	0.523876	-0.258848	0.523876	-0.493495	-0.521434	-3
ENSMUSG00000013236	Ptprs	-0.917215	-0.493495	0.0417873	-0.355561	-3	-1.09151	-3	0.0496056	0.676785	-0.821023	-3	-3	-3	0.00475116	-3	2.43403	-1.67778	-3	-3	-3	1.48474	-3	-0.696804	-3	0.639586	-0.821023	-3	-3	-0.251037	-3	-0.742321	1.00565	0.374932	1.64651	-0.50724
ENSMUSG00000013275	Slc41a1	0.773128	-3	-3	-3	-3	-3	-3	-3	-3	-3	-3	-3	-3	-3	-3	-3	-3	-3	-3	-3	-3	-3	0.836387	-0.600326	-3	-3	-3	-3	-3	-3	-3	-3	-3	-3	-3
ENSMUSG00000013465	Cobra1	-0.283162	0.971786	1.59007	0.502564	-0.0599818	-0.0856568	0.571825	-0.521434	-0.767004	-3	0.396374	0.104146	1.6377	3.30062	-0.118615	3.02399	1.59727	-3	2.26739	1.488	-0.345823	0.997867	-3	0.193403	-0.317855	-0.130182	0.853759	0.0831441	1.21115	0.838912	-3	1.24381	-0.0172766	0.0867157	0.170555
ENSMUSG00000013495	Tmem175	-3	-3	-3	-0.130182	2.72766	-0.228413	0.853759	0.294687	-3	2.82041	-3	-0.600326	-3	-3	0.0257154	0.285782	1.83168	-3	-3	-0.600326	1.0434	1.85649	-0.173277	-3	-0.850781	-3	-3	-0.228413	0.727623	-3	-0.493495	0.646502	-0.767004	0.780389	0.5989
ENSMUSG00000013523	Bcas1	2.03974	-3	-3	-0.251037	-3	-0.0700704	0.647481	0.15564	-3	-3	-3	-3	-3	-0.0649968	-3	-3	-3	-0.442493	-3	-3	-0.50724	-3	-3	-3	-3	-3	-3	-3	-3	0.685831	-3	-3	-3	-3	0.50664
ENSMUSG00000013539	D16H22S680E	0.198932	-3	1.01874	0.664736	-0.345823	-3	0.225568	-0.0357404	2.21331	-3	2.01875	-0.821023	-3	0.114277	-3	0.603253	0.354301	-3	2.35161	-1.21467	-0.0909791	-0.0404816	0.184975	-0.995679	0.0534626	0.877429	-3	-3	-3	1.47072	-0.345823	-3	-0.821023	-0.430626	0.781827
ENSMUSG00000013593	Ndufs2	-3	0.897682	2.67921	0.947483	-0.291579	-0.179799	0.367542	-3	-3	1.47072	0.644537	0.146438	-3	0.48728	-0.221126	-3	2.18747	1.75267	-3	-3	2.18817	-0.419075	0.255514	-0.583359	-3	-0.386158	-3	1.42799	1.37164	0.634578	-0.308919	-3	2.18056	0.0132587	1.0577
ENSMUSG00000013622	Atraid	-3	1.34735	-3	-3	-0.112946	-0.0357404	-3	2.9351	-3	0.389343	0.0457141	-0.375718	-3	-3	-3	-3	-0.480172	-0.396856	0.374932	-3	0.23325	-3	0.344589	-3	-0.228413	-0.243364	-3	-3	0.793162	-3	-0.308919	-3	-3	-3	0.545431
ENSMUSG00000013629	Cad	-0.551294	0.00475116	-0.326979	-3	-3	-0.850781	-0.355561	-3	-3	-3	-1.04096	-3	-1.21467	-0.536107	-3	-0.317855	-1.67778	-1.50864	-1.09151	-3	-3	-1.09151	0.560026	2.97985	-0.407823	-3	-1.29243	-3	0.382197	0.63759	-0.995679	-0.600326	-1.21467	-1.14874	-3
ENSMUSG00000013646	Sh3bp5l	0.683137	-3	0.62024	1.79741	-3	-3	-3	-3	-3	-3	-0.718967	-3	-3	-3	-0.0357404	-3	1.10554	-3	1.23073	-3	-3	-3	-3	-3	-3	-3	-3	-3	-3	-0.0452752	-3	-3	-3	-3	-3
ENSMUSG00000013662	Atad1	2.52998	0.114277	0.344589	2.46304	2.49275	-0.480172	-0.283162	-0.251037	2.18634	-0.521434	-0.696804	-0.821023	-0.675718	0.133858	-0.0127808	0.567144	2.071	-0.850781	-0.954677	-1.04096	0.436322	2.2002	-0.396856	1.96488	-0.160522	-0.995679	-3	0.99127	1.00522	0.582177	-0.442493	2.75213	-3	-3	0.800786
ENSMUSG00000013663	Pten	1.1898	-0.365523	0.609701	1.98322	-0.551294	1.9697	0.00475116	-0.326979	1.33104	-0.291579	-0.326979	2.07842	1.17987	0.635584	-0.266803	2.92686	-0.213959	-1.14874	0.198932	-0.917215	1.64029	-0.675718	0.127429	-0.0264104	2.11458	-0.50724	-1.09151	-0.600326	0.690285	1.90634	-0.221126	0.0297895	-0.718967	-0.551294	0.405005
ENSMUSG00000013698	Pea15a	-3	-3	-3	2.10881	-0.793174	-0.718967	0.079543	1.38276	-0.467246	0.0216027	0.0759118	-0.636388	2.52851	-0.101824	-3	0.15564	-1.29243	-1.09151	2.12882	-3	-0.850781	-3	0.143327	-3	-0.995679	-0.442493	-0.821023	-3	0.41514	0.0457141	-0.995679	-3	-0.617983	-3	0.34262
ENSMUSG00000013701	Timm23	0.75823	-3	1.21751	1.76246	-3	0.456518	0.928447	0.826787	0.851931	3.33288	0.42341	1.8598	2.84525	1.57497	0.754425	-3	2.12506	1.59858	1.49901	-3	-0.345823	3.33759	0.556423	2.5163	1.57149	0.495683	2.9695	2.64973	-3	0.585574	0.717754	-3	2.18364	3.42524	0.42341
ENSMUSG00000013707	Tnfaip8l2	0.495683	1.86612	2.85214	1.23073	0.253096	2.27377	0.968996	0.560026	-0.0218195	3.32101	0.917033	2.8075	2.90399	0.720242	0.62128	1.45562	0.638589	-0.430626	3.01685	2.8067	2.61224	-3	0.857995	0.512017	0.0496056	0.198932	1.05618	-0.0127808	1.50326	2.35942	0.360025	1.44593	0.245759	0.416807	1.51323
ENSMUSG00000013736	Trnt1	1.38989	0.679519	0.230704	0.655235	0.0417873	2.15631	1.00949	0.3638	-0.166853	-0.00833099	0.934044	2.43454	2.55933	0.723538	0.238297	0.475816	2.19338	-0.821023	-3	0.943544	2.48153	-0.521434	0.714414	2.0109	-0.636388	-0.675718	2.52077	-0.258848	1.35948	0.592288	0.303412	0.75823	1.10792	-0.228413	2.96269
ENSMUSG00000013787	Ehmt2	0.296884	0.448861	1.05884	0.872215	-0.536107	-3	0.623353	0.376759	-0.419075	-0.193142	3.28014	-0.793174	2.73938	2.41402	0.137037	1.21328	0.352375	-0.0856568	2.21482	-0.442493	-0.179799	0.441066	0.688509	-0.228413	0.595606	-0.266803	2.21812	-3	1.44686	0.948462	0.448861	-3	-0.0909791	-0.442493	1.3212
ENSMUSG00000013822	Elof1	0.518646	1.11995	0.572988	2.28767	2.48741	-3	0.720242	1.21061	-0.300162	0.0132587	0.531607	0.945025	0.0685569	2.95755	0.518646	3.23319	2.55607	2.40601	-0.442493	2.63211	2.62209	-3	0.910144	-0.326979	0.468495	-3	-0.365523	0.107549	1.69488	2.67833	2.22683	2.80425	2.59276	-0.243364	1.37256
ENSMUSG00000013833	Med16	-3	-3	0.0216027	0.832573	-3	-3	-0.345823	2.25227	1.45986	-0.536107	2.51302	-0.821023	-0.228413	1.25794	0.196176	0.0685569	1.71409	-3	-3	-1.09151	-0.336299	-3	1.01749	-0.882729	-1.09151	0.462548	1.28782	2.07792	0.50664	-0.0404816	-3	0.0831441	0.179264	-3	0.382197
ENSMUSG00000013846	St3gal1	-3	-0.442493	-0.206908	-3	-3	-1.04096	-0.536107	-3	-3	-3	-3	-3	-3	-3	-0.742321	-3	1.43347	-3	-3	-3	-3	-3	-3	-3	-3	-3	-3	-3	0.276692	-3	-3	-0.442493	-3	-3	-0.454693
ENSMUSG00000013858	ORF61	-3	-0.283162	-3	-0.454693	0.00475116	-0.396856	-3	-3	0.447313	-0.617983	-0.793174	-0.600326	-1.21467	-0.258848	-3	-0.00392635	-0.793174	-1.21467	-0.221126	-0.551294	-0.696804	0.176381	0.207096	0.198932	-3	-3	-0.995679	2.11962	-3	0.0831441	-3	0.311966	-0.199971	0.711892	-0.291579
ENSMUSG00000013878	Rnf170	-3	-3	-3	-3	2.49157	-0.130182	-0.228413	-3	-3	0.127429	-3	-3	-3	-3	-3	-3	-1.50864	-3	-3	-3	-3	-3	0.133858	-3	-0.718967	-3	-3	-3	-3	-3	-3	-3	-3	-3	0.747489
ENSMUSG00000013973	Dedd	2.33506	0.595606	0.127429	0.369401	-0.199971	0.823539	0.274389	-3	-3	0.521269	-3	-0.850781	-0.617983	0.0831441	3.30404	0.813648	2.01124	-3	-3	2.54316	-3	1.51628	-0.274905	-0.12436	1.59052	-3	-0.655608	-3	1.24898	0.537945	-0.454693	-0.112946	-0.551294	-3	2.66983
ENSMUSG00000013997	Nit1	0.523876	-3	-3	0.276692	-3	-3	-3	0.222976	2.57924	-3	-0.365523	-3	-0.821023	0.465532	-3	-3	0.0685569	2.32667	-3	-3	-0.567031	0.0902581	0.3638	-3	1.26129	-0.251037	-3	-3	0.823539	0.311966	-3	-3	-3	-3	0.574147
ENSMUSG00000014039	Prdm15	1.48274	-3	-3	-3	-3	-1.09151	-0.386158	1.17205	-1.50864	-3	-3	-3	-0.551294	-3	-3	-3	1.03306	-3	-0.0963675	-3	-3	-3	-3	-1.21467	0.495683	-1.09151	-1.21467	-3	-3	-3	-0.850781	-3	-3	1.41832	-0.300162
ENSMUSG00000014074	Rnf168	-3	-3	-0.101824	1.45956	-3	-3	2.42366	-3	-3	-0.154282	-3	-1.29243	-3	-3	-0.12436	-3	-1.21467	-3	-3	-3	-1.38722	0.283527	-3	-3	-3	-1.14874	-3	-3	-0.0963675	-3	-3	-0.345823	-3	-0.917215	2.50637
ENSMUSG00000014077	1500003O03Rik	1.8357	1.11431	1.68914	0.791059	3.08761	-0.142065	0.950414	2.19407	2.54199	0.562412	0.507991	2.1037	-0.080399	0.564784	0.893262	1.29603	1.98273	-0.536107	-0.336299	0.706803	2.00415	2.23672	0.334655	2.53226	-0.179799	0.215109	2.48471	-0.386158	1.19813	1.72909	2.12691	1.1069	2.18837	0.133858	2.78072
ENSMUSG00000014164	Klhl3	-3	-3	-3	-3	-3	-3	-3	-3	-3	-3	-3	-3	-3	-3	-3	-3	-1.38722	-3	-3	-3	-3	-3	-3	-3	-3	-0.850781	-3	-3	-3	-3	-0.14813	-3	-3	-0.821023	-3
ENSMUSG00000014177	Fam18b	1.14429	0.385785	-3	0.146438	3.05557	-0.274905	0.285782	1.7166	1.0133	1.14616	0.267406	-0.14813	-3	0.0338257	0.209783	0.292478	-0.419075	-0.636388	-3	-3	-3	-3	-0.193142	-0.655608	-0.850781	-3	-3	-3	1.72901	-3	-0.355561	0.00902574	-3	-3	2.46267
ENSMUSG00000014195	Dnajc7	0.267406	2.28432	0.623353	1.77174	2.30391	-0.0501223	1.96722	-0.467246	-0.173277	-3	0.582177	-3	-0.442493	0.726809	0.572988	0.474362	-0.308919	-3	-0.386158	-3	1.8811	-0.101824	0.204391	0.33264	-0.480172	0.891035	3.14894	2.51258	0.956697	-3	0.525174	-3	2.65344	-0.193142	1.17554
ENSMUSG00000014198	Zfp385c	-3	-3	-3	-3	-3	-3	-3	-3	-3	-3	-3	-3	-3	-3	-3	-3	-3	-3	-3	-3	-0.583359	-0.617983	-3	-3	-3	-3	-3	-3	-3	-3	-3	-3	-1.29243	0.140194	-3
ENSMUSG00000014226	Cacybp	0.554004	0.540455	2.13325	1.04887	0.225568	2.2168	0.918607	0.530328	0.0338257	0.721893	0.469969	3.05272	2.11939	0.861594	0.592288	1.21672	1.62962	1.24824	1.30322	0.146438	2.36358	1.28128	0.87396	0.0496056	2.72424	2.95481	0.00475116	0.179264	1.45593	1.28242	0.354301	0.708506	-0.075204	0.354301	1.22843
ENSMUSG00000014232	Cluap1	-3	2.62033	-3	0.31618	-3	0.37858	0.385785	-3	-3	-0.317855	-3	-3	-3	-3	-3	0.294687	1.95222	-3	-3	-3	-3	-0.480172	-0.193142	-0.655608	-0.551294	2.19449	-3	-0.221126	0.698188	0.184975	-0.850781	0.230704	-3	-3	0.00475116
ENSMUSG00000014245	Pigl	-3	-3	0.158664	-3	-3	-3	-3	0.469969	-3	-3	-3	-3	-3	-3	-3	-3	-0.995679	-3	-3	-3	-3	-3	-3	-3	-3	-0.882729	-3	-3	-3	-3	-3	-3	-3	-0.655608	-3
ENSMUSG00000014294	Ndufa2	2.6008	1.13739	2.21389	2.46758	2.92408	2.528	0.737272	1.95168	2.44341	0.50664	1.6383	0.78326	2.58259	1.50975	0.536685	0.813648	2.03827	2.35428	1.91877	1.48403	-0.480172	0.340642	2.15131	0.948951	2.61889	-0.266803	2.47479	0.301247	1.67752	1.95876	2.76415	2.50105	2.25472	-3	1.22378
ENSMUSG00000014301	Pam16	-3	-3	1.0133	2.26096	-3	-3	-3	-3	-3	0.299071	1.27186	-0.14813	-0.345823	-3	-3	-3	1.54544	-0.283162	-3	-3	-3	-3	-3	0.00475116	-3	-3	-3	-3	1.16882	-3	-3	-3	1.15262	-3	1.07229
ENSMUSG00000014313	Cox6c	3.12761	3.39106	2.91108	3.20277	2.90879	2.78015	1.82027	2.56902	3.17068	1.49708	3.10193	3.00402	3.06689	1.95952	1.61879	2.40789	3.15704	3.17386	3.13781	2.26347	2.99012	1.33688	3.47679	1.21566	2.65409	1.05808	3.26244	3.16713	2.67222	2.94973	3.25544	1.77189	2.83179	1.74571	2.43133
ENSMUSG00000014349	Ube2z	0.531607	-3	0.791059	-0.206908	-3	-3	-0.442493	1.60456	-3	-3	1.89355	-1.29243	-3	-3	-3	0.838282	-0.50724	-3	0.682235	0.127429	-3	-3	-0.551294	-3	-3	2.00894	-3	-3	-0.101824	-3	0.717754	-3	-0.954677	1.24922	0.124178
ENSMUSG00000014353	Tmem87b	-0.536107	-3	-3	-0.583359	-3	-0.995679	-0.50724	-3	-3	-0.742321	-3	0.582177	-3	-3	-3	-3	-3	-3	1.72207	-3	-0.655608	-3	-3	-3	-3	-1.21467	0.650405	-3	-3	-3	-3	-3	-3	-3	-3
ENSMUSG00000014355	Anapc1	1.63418	0.560026	1.21672	0.772395	-3	-1.29243	0.0902581	2.67142	0.137037	-0.0700704	0.554004	1.12584	1.7999	1.04143	-0.655608	0.360025	0.193403	-3	0.146438	2.25749	2.70484	0.711892	0.278982	-3	-0.326979	-0.386158	-0.300162	1.39587	2.77304	0.613947	2.30479	0.534153	1.76746	1.93887	0.401573
ENSMUSG00000014402	Tsg101	2.60132	0.907465	2.36423	2.03779	-0.0909791	0.245759	0.690285	0.711048	2.19976	-0.0550241	0.467016	-0.136083	-0.12436	1.57578	0.607562	0.953325	2.3735	2.81596	-0.50724	0.998303	2.67079	-0.521434	0.396374	0.63053	2.71031	-0.193142	-0.258848	-0.258848	1.11664	1.18415	0.521269	2.79046	1.20224	2.86683	1.29493
ENSMUSG00000014418	Hps5	-3	-3	-3	-3	-3	-0.954677	-3	-3	-3	-0.718967	-3	-3	-3	1.33104	-3	-3	-3	-3	-3	-3	-3	-0.917215	-3	-3	-3	-3	-3	-0.317855	-3	-3	-3	-3	-1.50864	-0.493495	-3
ENSMUSG00000014426	Map3k4	-3	-3	0.124178	-0.636388	-0.821023	-1.04096	-3	-3	-3	-3	-0.954677	-3	1.18755	0.756712	-3	-3	-1.67778	-3	-3	-3	0.290257	-3	-3	-3	1.85914	-3	-3	-3	-0.228413	-3	-1.04096	-3	-3	-3	-0.179799
ENSMUSG00000014444	Fam38a	0.758988	0.104146	0.0378248	0.346549	-3	2.88573	-3	-0.551294	0.622318	-3	-1.04096	-0.251037	-3	1.69959	-0.493495	1.70587	0.480151	-3	-3	-3	-0.430626	-0.386158	-0.101824	-0.221126	-3	-3	-3	-3	0.521269	0.609701	-3	-3	-0.0310503	2.97524	0.571825
ENSMUSG00000014470	Rnf166	0.190612	0.0132587	-3	0.441066	1.50135	0.0257154	0.693815	-3	2.23649	0.529045	1.75236	-3	-0.954677	0.0338257	-3	0.593397	0.429914	-0.467246	2.12091	1.83271	-0.0599818	0.89215	1.33568	2.40965	-0.258848	1.21248	-0.101824	-3	-3	0.483016	-0.850781	0.00902574	-1.09151	-3	-3
ENSMUSG00000014496	Ankrd28	-3	-3	-3	-0.326979	-3	-3	-3	-0.821023	-1.38722	-3	-3	-3	-3	-3	-3	-3	1.37532	-3	-3	-3	-3	-3	-3	-3	1.01204	-0.954677	-3	0.847634	-0.221126	-0.291579	-3	-0.467246	-1.50864	-3	-0.467246
ENSMUSG00000014498	Ankrd52	-3	-3	-3	-3	-3	-3	-0.355561	-3	-1.21467	-3	-3	-3	-0.696804	-3	-3	-3	-3	-3	-3	-3	-3	-3	-3	-3	-3	-3	-3	-3	-3	-3	-3	-3	-3	-3	-3
ENSMUSG00000014503	Pkd2l2	-3	-3	-3	-3	-3	-3	-3	-3	0.813648	-0.454693	-3	-3	-3	-3	-3	-3	-3	-3	-3	-3	-3	-3	-3	-3	-3	-3	-3	-3	-3	-3	-3	-3	-3	-3	-0.142065
ENSMUSG00000014504	Srp19	2.46142	1.78104	3.18597	3.23558	0.346549	0.42341	0.914925	2.04548	2.70345	3.06648	0.942554	1.52506	2.38572	0.833211	0.110926	1.5933	2.49783	0.146438	2.85136	-0.365523	2.52336	-3	0.904229	1.10792	2.4839	0.137037	1.69645	0.477266	1.74163	1.51575	2.78754	3.06652	2.87661	0.396374	1.35528
ENSMUSG00000014547	Wdfy2	0.137037	-3	-3	-3	-0.696804	-3	-3	-0.396856	-3	-3	-3	-3	-3	-3	-3	-3	1.64817	-3	-3	-3	-3	-3	-3	-3	-0.917215	-3	-3	-3	0.198932	0.127429	-3	-3	-3	-3	-3
ENSMUSG00000014550	Zfyve20	-3	-3	-3	-3	-3	-3	-3	-3	-3	-3	-3	-3	-3	0.396374	-3	-3	-3	-3	-3	-3	-3	-3	-3	-3	-3	-3	-3	-3	-3	-3	-3	-3	-3	-3	-3
ENSMUSG00000014551	Mrps25	0.000434077	1.02657	0.716921	2.5034	-0.12436	2.87716	-3	0.179264	-3	-3	-3	1.30192	-0.430626	1.86244	-3	-3	1.95333	-3	0.866346	-3	1.04104	-3	0.274389	1.97539	-0.326979	-1.14874	1.88168	2.09001	1.21804	-3	-0.317855	0.786822	-3	1.5139	0.530328
ENSMUSG00000014554	Dguok	0.146438	0.74904	-3	0.495683	-3	-0.228413	-3	0.301247	-3	0.567144	0.0216027	-3	-3	2.95461	-3	0.941561	1.39657	-0.600326	-3	2.99336	-0.655608	-0.266803	0.717754	-0.300162	0.0257154	-0.521434	-3	-3	1.07813	0.74123	-0.336299	-3	1.67294	0.079543	0.974097
ENSMUSG00000014592	Camta1	-3	-3	1.82543	-0.243364	2.29217	3.04504	-3	-3	-0.345823	-3	-3	-3	1.5642	0.915453	0.294687	0.872797	0.665675	1.8433	2.04356	-3	1.83544	-3	-3	-3	-3	-3	-3	-3	1.13421	0.762003	-0.266803	0.5867	0.803525	-3	-3
ENSMUSG00000014599	Csf1	-3	-3	-3	1.8619	-3	2.21522	1.58434	-3	-0.583359	-3	-3	-3	-3	-3	-3	-3	-1.38722	-0.882729	-3	0.140194	-3	-3	-3	-3	2.28614	-3	-3	-0.454693	0.491502	-0.0550241	-3	-0.228413	-3	-0.793174	-0.235824
ENSMUSG00000014601	Fam40a	-3	-3	-3	-3	-3	-3	-3	-0.308919	-0.882729	-3	-3	-1.14874	-3	0.0722499	-3	-3	1.68405	-3	-3	-3	-3	2.14073	-0.454693	-3	-3	-3	-3	2.3615	0.290257	-0.080399	-1.09151	-0.258848	-1.29243	-0.821023	-0.258848
ENSMUSG00000014606	Slc25a11	1.15079	0.634578	-3	0.642563	0.0297895	-3	1.10995	3.12577	-0.551294	0.537945	-3	1.88869	-0.954677	1.68629	0.389343	0.788239	-0.50724	-0.917215	-3	-3	0.428297	0.235781	0.667546	-0.326979	1.96469	2.49299	3.09136	-3	1.27186	0.677698	0.534153	2.63497	2.20807	-0.186419	1.00992
ENSMUSG00000014633	2310061C15Rik	2.22598	0.636588	2.02703	0.711048	-3	0.104146	1.80537	0.354301	-0.0649968	0.248219	0.684037	-0.345823	0.079543	1.07558	0.392873	1.44872	2.16188	2.85866	-3	-3	2.49418	-3	0.367542	0.527759	0.421768	0.369401	-3	0.34262	1.43266	1.33828	0.193403	-3	2.17109	-3	1.28445
ENSMUSG00000014668	Chfr	-0.655608	0.0610753	-3	1.8413	2.81651	-0.130182	0.83702	1.27256	-0.480172	1.46659	0.592288	1.79873	1.24898	-3	-3	0.514681	-0.336299	-1.21467	0.660011	1.23302	1.15839	-3	-3	-0.917215	1.06262	-1.04096	-0.173277	-0.480172	0.475816	0.772395	-0.199971	2.08846	0.962417	-0.821023	0.526469
ENSMUSG00000014686	Ceacam16	-3	-3	-3	-3	-3	-3	-3	-3	-3	-3	-3	-3	-3	-3	-3	-3	-3	-3	-3	-3	-3	-3	-3	-3	-3	-3	-3	-3	-3	-3	0.230704	-3	-3	-3	-3
ENSMUSG00000014725	Adam28	-3	-3	-3	-3	-3	-3	-3	-3	-3	-3	-3	-3	-3	-3	-3	-3	-3	-1.14874	-3	-3	-3	-3	-3	-3	-3	-3	-3	-3	-3	-3	-3	-3	-3	-3	-3
ENSMUSG00000014748	Tex261	0.481586	0.82614	0.891035	3.20011	-3	-0.793174	-0.308919	-0.274905	1.35604	0.31618	0.401573	-1.14874	-3	1.15718	-3	0.925364	1.03104	-0.882729	0.365675	-1.09151	-0.0700704	-3	0.274389	3.37616	-0.793174	-0.154282	3.05382	-3	1.19978	0.907465	1.63439	-0.101824	-0.228413	-0.493495	1.05312
ENSMUSG00000014763	Fam120b	-3	-0.396856	-3	-0.266803	-3	-0.675718	-3	-0.454693	-1.29243	-3	-3	-3	-3	-0.375718	-3	-0.118615	-3	2.09409	-3	-3	-3	-3	-0.600326	1.14398	-0.317855	-0.882729	-3	-0.636388	0.143327	2.40044	-3	1.28558	-3	1.06859	-3
ENSMUSG00000014767	Tbp	0.0572856	-0.375718	0.663795	0.314078	-0.186419	0.0496056	-0.0501223	-3	-0.300162	0.33666	0.681332	0.582177	1.81512	0.469969	0.182129	0.824191	2.34737	-0.521434	-3	-0.130182	2.56818	-3	0.458033	2.46355	-3	-0.0501223	-3	-3	1.29139	-0.675718	0.583312	-3	1.40417	2.14305	0.815644
ENSMUSG00000014769	Psmb1	2.85352	3.19542	3.12879	2.33403	3.20501	3.11496	1.36194	1.85157	1.91725	0.831934	1.0917	2.82317	3.01367	3.33814	0.436322	1.68387	2.90465	3.29912	3.08958	1.4414	2.7008	0.365675	2.49436	0.371253	2.4871	0.458033	2.36118	0.501196	1.98959	2.72829	2.92314	1.15476	3.31927	1.86303	1.85053
ENSMUSG00000014771	Pdcd2	-3	-3	-3	-3	-3	-3	-3	-3	1.07813	-3	1.20604	-3	-3	-3	-3	-3	0.759743	-3	-3	-3	1.46076	-3	-3	-3	0.403292	-3	-3	-3	-3	-3	-3	-3	1.96718	-3	0.396374
ENSMUSG00000014778	Fhod1	-3	-3	-3	-3	-3	-3	-0.130182	0.000434077	-0.583359	1.32982	-0.850781	-1.29243	-3	0.161667	-3	1.32327	-1.50864	-3	-0.821023	-3	-3	2.44682	-3	-3	-0.917215	-3	-3	-3	-3	-3	-1.21467	-3	-3	-0.917215	-0.0452752
ENSMUSG00000014786	Slc9a5	0.494294	-3	-3	-0.617983	-3	-3	-3	-3	-3	-3	0.521269	-3	-3	-3	-3	-3	-3	-3	-3	-3	-3	-3	-3	-3	-3	-3	-3	-3	-3	-3	-3	-3	-3	-3	-3
ENSMUSG00000014791	Elmo3	-0.345823	-3	-3	-0.396856	-3	-3	-0.326979	-0.583359	-3	-3	-3	-0.850781	-1.21467	-3	-3	0.0534626	-3	-3	0.961943	-3	-3	-3	-0.136083	-3	-3	-1.04096	-3	-3	0.314078	-3	-1.09151	-3	-1.29243	-3	0.0648322
ENSMUSG00000014837	4931428F04Rik	-3	-3	-3	-3	-3	-3	-3	-3	-3	-3	-3	-3	-3	-3	-3	-3	-3	-1.21467	1.64465	-3	-3	-3	-3	-3	-3	-3	-3	-3	-3	-3	-3	-3	-1.29243	-3	-3
ENSMUSG00000014846	Tppp3	1.86309	-3	-3	0.26031	-3	-0.467246	-3	0.764998	-3	-3	-3	-0.50724	-3	-3	-3	-3	-3	-3	-0.355561	-3	-0.882729	-3	-3	0.158664	0.648458	-3	-3	-0.112946	-3	-3	-3	-3	-0.365523	-0.160522	-3
ENSMUSG00000014850	Msh3	-0.283162	0.140194	-0.107349	-0.0264104	1.1898	-0.917215	-0.430626	0.079543	2.71047	-0.365523	-0.850781	-1.29243	-3	-0.0172766	-3	-0.0599818	0.534153	-0.995679	-1.09151	-3	-0.365523	-0.821023	-0.551294	-0.995679	-1.21467	0.829368	-3	-0.567031	0.503927	0.944532	2.02874	0.885418	1.97031	-0.142065	0.652343
ENSMUSG00000014852	Adamts13	-3	-3	-3	-3	-3	-3	-3	-3	-3	-3	-3	-3	-3	-3	-3	-3	-3	-3	-3	-3	-3	-3	-3	-3	-3	-1.09151	-3	-3	-3	-3	-3	-3	-3	-3	-3
ENSMUSG00000014856	Tmem208	1.35547	0.966189	2.63265	1.09937	-3	-3	0.867526	0.33264	0.0216027	1.55377	1.50962	-0.0599818	2.91497	2.74808	0.665675	1.14832	2.55858	0.309843	1.4754	3.03021	2.5226	-3	0.932524	0.699057	2.48768	-0.107349	-3	0.429914	1.40995	1.13453	0.43313	0.862191	0.079543	2.80922	1.35355
ENSMUSG00000014859	E2f4	1.01582	0.265054	0.497068	-0.199971	-0.396856	-0.326979	0.167613	-0.0963675	-0.995679	1.94201	-3	0.527759	2.37225	0.462548	-0.0357404	0.720242	1.98417	-3	-3	-0.600326	0.326541	-3	0.0572856	-3	2.85065	-0.536107	1.9306	1.23454	1.1069	0.911211	-0.419075	0.735679	0.65906	2.03145	0.431525
ENSMUSG00000014867	Surf4	-0.308919	1.08138	0.276692	2.36933	-0.917215	1.97782	-3	0.383995	2.29128	0.257918	1.86977	0.648458	1.01999	0.766487	-0.251037	0.694693	0.416807	1.23047	1.03507	-0.821023	1.8225	-0.258848	0.00902574	-3	-0.430626	-0.386158	2.99588	0.481586	1.13229	2.30272	0.594503	-3	0.100715	-3	0.735679
ENSMUSG00000014873	Surf2	0.474362	1.24157	-3	0.248219	-3	-3	0.31618	-0.617983	-0.345823	-3	2.05896	-3	1.14117	0.619198	-3	0.877429	-3	-0.0550241	0.447313	-3	-3	2.73499	-3	-3	-3	-1.38722	-3	-3	0.850707	-3	-3	-3	-3	-3	0.40671
ENSMUSG00000014905	Dnajb9	-0.430626	-0.00392635	-3	-0.173277	-3	-0.407823	-3	-0.173277	-3	-3	-0.50724	-0.917215	-0.675718	0.0132587	-0.00392635	0.574147	-0.917215	-3	-3	-3	-0.718967	-3	-0.213959	-0.480172	-0.882729	-0.793174	-3	-3	-3	0.161667	1.14367	-0.0127808	-3	-0.291579	-0.0172766
ENSMUSG00000014907	Naf1	-3	-3	0.970393	-3	-3	-3	-3	-3	-3	-3	-3	-3	-3	-3	-3	-3	-3	-3	-3	-3	-3	-3	-3	-3	-3	-3	-3	-3	-3	-3	-3	-3	-3	-3	-3
ENSMUSG00000014956	Ppp1cb	0.344589	-0.50724	1.86112	1.44014	0.238297	-0.396856	0.385785	-0.567031	-0.407823	-0.850781	1.36494	-0.396856	0.265054	0.510679	-0.107349	3.0317	1.3883	1.19204	1.19287	1.04848	1.98132	-3	0.274389	-0.567031	-0.675718	-0.696804	-1.21467	2.55871	0.809627	0.437909	-0.600326	-0.0404816	1.88065	2.14965	2.06581
ENSMUSG00000014959	Gorasp2	1.96105	0.849481	1.68843	-0.166853	-0.467246	0.751356	0.571825	2.98507	1.24455	0.184975	2.48936	-0.917215	-0.675718	0.497068	0.0902581	0.755189	2.14133	-0.179799	0.212454	-0.50724	1.67285	1.74155	0.0902581	-0.14813	-0.882729	1.18444	2.89871	-0.235824	1.08888	2.7661	0.465532	0.842672	-0.882729	-0.386158	0.838282
ENSMUSG00000014980	Tsen15	-3	-3	-3	-3	-3	-3	-3	-3	-3	-3	-3	-3	-3	-3	-3	-3	-3	-3	-3	-3	0.278982	-3	-3	-3	-3	-3	-3	-3	0.933031	2.68465	-3	-3	-0.396856	-3	2.13197
ENSMUSG00000015002	Efr3a	1.62222	2.39805	1.59085	0.578754	1.80168	-0.442493	0.243286	-0.0218195	-0.917215	-0.308919	-0.0649968	2.12571	2.21131	2.12717	0.0417873	1.94886	2.08786	2.27527	0.920697	0.130655	-0.0649968	0.442637	0.371253	-1.14874	1.66597	1.81605	1.64533	-3	1.18244	1.23957	1.92496	1.62285	-0.655608	-0.742321	2.29343
ENSMUSG00000015013	Trappc2l	2.34371	-3	1.03945	1.80141	-0.160522	-3	-3	0.146438	-0.442493	-3	2.18484	1.13516	0.99524	-3	0.207096	0.786112	2.14007	2.82497	-3	-3	1.12126	-3	-3	2.70544	0.235781	-3	-3	-3	1.22352	0.674953	-3	2.77619	-3	-3	0.973636
ENSMUSG00000015016	Acsf3	-3	-3	-3	-3	-3	-3	-3	-3	-3	-3	-3	-3	-3	-3	-3	0.198932	-3	-3	-3	-3	-3	-0.274905	-3	-3	-3	-3	-3	-3	-3	-3	-3	-3	-3	-3	-0.0909791
ENSMUSG00000015023	Ddx19a	0.127429	0.420121	0.0867157	0.55279	-3	0.770189	-0.243364	1.73184	-3	2.12304	-0.0909791	-3	-3	-3	0.964778	-3	1.3286	-3	0.79872	-3	-3	-3	-3	-3	-0.112946	-3	-3	-3	0.960042	0.587823	-0.995679	-3	1.45242	-3	1.75344
ENSMUSG00000015083	C8g	0.85558	-3	-3	-3	-3	-3	-3	0.230704	-3	-3	-3	-3	-3	-3	-3	-3	-3	-3	-3	-3	-3	-3	-3	-3	-3	-3	-3	-3	-3	-3	-3	-3	-3	-3	-3
ENSMUSG00000015087	Rabl6	-3	-3	-3	-3	-3	-3	-3	-3	-3	-3	-0.850781	-3	-3	2.04821	-0.636388	-3	-3	-3	-3	-0.917215	-3	0.556423	-3	-3	-3	-3	-0.258848	-3	-3	-3	-3	-3	-3	-3	-3
ENSMUSG00000015092	Edf1	2.69761	3.15921	2.77653	1.78966	2.25344	0.437909	0.683137	3.18902	3.18864	2.80556	1.11697	2.74807	2.11701	1.11531	0.434729	1.36137	2.30531	0.523876	-0.345823	1.96398	2.61612	3.08237	2.11318	0.81498	3.0885	0.582177	1.43266	0.546666	1.62285	2.97923	2.56058	1.55244	2.22492	-3	1.37311
ENSMUSG00000015095	Fbxw5	0.732474	1.42799	-3	-3	-0.130182	-3	-3	-3	-3	-3	-0.326979	-3	-3	-3	-3	-3	-0.317855	-3	-3	-3	-3	-3	-3	-3	-3	-0.136083	-3	0.250664	-3	-3	-3	1.92221	-3	-3	-3
ENSMUSG00000015112	Slc25a13	-0.228413	-0.107349	-3	2.06149	-3	-0.274905	-3	-3	-0.882729	-3	-0.317855	-3	-3	-3	-3	-3	-3	-1.04096	-3	-3	1.96502	-3	-3	1.59496	1.93233	-3	-3	-3	0.0132587	-3	-0.365523	-0.112946	-1.21467	-0.336299	0.184975
ENSMUSG00000015120	Ube2i	2.70424	2.69985	2.14386	2.49379	0.615003	2.90716	1.38077	0.967127	2.83534	0.647481	2.69954	2.85536	2.89589	2.62773	1.05656	1.60725	2.83057	2.20052	1.46091	1.1113	2.28477	3.02703	1.11863	0.662852	3.07229	0.561221	2.26062	3.06213	2.15257	2.34355	3.01942	1.34793	2.72876	0.477266	2.80031
ENSMUSG00000015126	0610007P22Rik	0.915453	-3	2.21206	0.0257154	-3	-3	-3	-3	-3	-3	2.051	-3	-3	-3	-3	-3	-0.995679	0.383995	-3	0.977769	-3	-3	-3	-0.467246	-3	1.44686	-3	2.24336	-3	0.3638	-0.675718	-3	-0.882729	-3	-3
ENSMUSG00000015127	Unkl	-3	-3	-3	-3	-3	1.2006	-3	-3	-3	0.079543	1.01246	-3	-3	-3	-3	0.689398	-3	-3	-3	-3	-3	-3	-3	0.204391	-3	-3	-3	-3	-3	-3	-3	-3	-3	-3	-3
ENSMUSG00000015133	Lrrk1	-3	-3	-3	-3	-3	-3	0.212454	-3	-3	-3	-3	-3	-3	-3	-0.228413	0.590061	-3	2.38773	-3	-3	-3	-0.419075	-3	-3	-0.258848	-3	-3	-3	0.550351	0.480151	-3	-3	-3	-3	-3
ENSMUSG00000015134	Aldh1a3	-3	-3	-3	-3	-0.274905	-3	-3	-3	-0.551294	-3	-3	-0.821023	-0.882729	-3	-3	-3	-3	-3	-3	-3	-0.617983	-0.396856	-3	-0.567031	-3	-3	-3	-3	-3	-3	-3	-3	-0.995679	-0.493495	-3
ENSMUSG00000015143	Actn1	-3	1.25409	-3	-0.179799	-3	-3	-3	0.253096	-3	-0.636388	-3	0.857995	-3	-3	-3	-3	1.399	1.11062	-0.0172766	-3	1.00949	-3	-3	-0.283162	-3	-3	-3	-3	0.225568	-0.14813	-0.326979	-0.317855	-3	0.65906	-0.0218195
ENSMUSG00000015149	Sirt2	2.08005	0.693815	0.278982	0.993921	-0.283162	-0.206908	0.595606	-0.0127808	1.11163	0.215109	0.579898	1.73071	1.832	0.890477	0.0496056	0.66096	2.20992	2.32379	1.29647	-0.821023	2.50586	-0.442493	0.31618	-0.617983	-0.00392635	-0.14813	-0.365523	-3	1.4918	2.38938	2.71383	0.385785	2.32317	2.45344	1.18358
ENSMUSG00000015165	Hnrnpl	2.75182	1.61375	2.03303	2.60284	2.52126	2.02776	1.59085	2.58312	2.63641	1.42993	2.95957	2.76774	2.5626	1.56857	1.27279	1.94191	2.42287	1.99074	2.38039	2.66003	2.75423	3.30108	1.59152	2.8943	1.95347	3.16418	2.61298	2.72773	2.91989	2.5024	2.18036	2.59168	2.3017	2.49677	2.42425
ENSMUSG00000015176	Nolc1	-3	1.04104	0.230704	0.00902574	-3	-3	-3	-0.365523	-1.21467	-0.636388	-0.821023	-1.21467	-1.29243	-3	-3	-3	0.803525	-3	-1.09151	-3	-3	-3	-0.50724	-3	1.85492	-3	-3	2.23714	-0.0599818	1.29822	-3	-3	-3	-0.882729	-0.308919
ENSMUSG00000015189	Casd1	-3	-3	-3	1.64817	-3	-3	-3	-3	-1.29243	-3	-0.442493	-1.29243	-3	-0.317855	-0.636388	-3	-3	-3	-3	-0.793174	-3	-3	-3	-3	-0.821023	-3	-3	-3	-0.101824	-3	-3	-3	-3	2.16519	0.0496056
ENSMUSG00000015214	Mtmr1	-3	-0.266803	-3	0.724358	-0.917215	-0.850781	-0.0649968	-3	1.21487	-3	0.837652	-0.850781	-0.767004	1.77838	-3	-3	-3	-3	-0.882729	-3	-0.583359	-0.454693	1.6509	-0.917215	-3	-1.21467	-0.954677	-3	0.945025	-3	0.514681	-3	1.23353	3.03934	0.0572856
ENSMUSG00000015217	Hmgb3	0.352375	0.856789	-3	0.755951	-0.291579	-3	0.582177	0.495683	2.65746	0.225568	2.96176	1.9861	2.62965	1.00221	0.149527	1.05618	1.06487	0.979138	-0.130182	-0.186419	2.24475	0.0610753	1.75367	-0.107349	-3	1.72877	-3	2.82429	1.34696	2.55789	0.100715	1.08138	0.0937718	3.3371	1.10927
ENSMUSG00000015243	Abca1	-3	-3	-3	-3	-3	-3	-3	-3	-3	-3	-3	-3	-3	-3	-3	-3	-3	-3	-3	-3	-3	-3	-3	-3	-3	-3	-1.50864	-3	-3	-3	0.640581	-3	-3	-3	-3
ENSMUSG00000015247	Nipsnap3b	0.604334	3.06599	0.888797	1.63549	-3	-0.50724	0.278982	1.66125	-0.567031	0.0216027	0.847017	2.66254	0.683137	0.848251	0.358125	0.656194	-0.551294	-3	1.60077	-0.793174	2.60103	-3	0.447313	0.161667	0.0496056	-0.718967	1.49584	-3	0.917558	0.245759	0.0572856	2.97417	-0.430626	-3	1.01999
ENSMUSG00000015289	Lage3	-3	-3	-3	1.41832	-3	-0.186419	-3	1.11863	-3	-3	-3	-3	0.85132	-3	0.411788	-3	2.23568	-3	-3	-3	-0.00833099	-3	-3	-0.251037	-3	-0.355561	-3	-3	0.950414	0.879726	-0.454693	-3	-3	-3	0.867526
ENSMUSG00000015290	Ubl4	2.17537	1.81285	-3	2.34092	0.133858	0.497068	0.655235	0.688509	1.80066	-3	0.685831	2.72064	0.768712	2.23664	-3	2.62633	2.20167	2.71512	1.5954	-3	0.99743	1.4231	-3	0.0831441	2.60072	1.21882	-0.206908	-0.317855	1.10486	2.38159	0.187803	0.742018	-0.0404816	0.281261	1.14398
ENSMUSG00000015291	Gdi1	2.62448	0.63759	2.55914	0.143327	-3	-0.101824	-3	1.16379	-0.617983	2.30651	0.604334	-3	-0.50724	2.0624	0.0132587	0.5989	0.77386	-3	-0.954677	-0.308919	-0.551294	-3	0.350442	-3	0.140194	-0.954677	-0.386158	3.23551	0.374932	1.00864	-0.536107	-0.173277	-0.375718	2.99069	0.627468
ENSMUSG00000015312	Gadd45b	2.28251	-3	0.876853	0.000434077	-3	1.98579	-3	-3	-3	0.31618	2.85304	-3	-3	0.665675	-0.130182	-3	-1.04096	-0.480172	1.03064	-3	0.294687	-3	-0.0404816	-0.493495	-3	-3	-3	-0.0649968	1.00907	0.33666	-3	-3	-0.0218195	-3	0.759743
ENSMUSG00000015314	Slamf6	1.65496	2.39372	0.104146	1.26224	2.31446	2.4281	0.474362	0.212454	-1.09151	0.243286	0.540455	1.46301	2.36226	0.497068	0.0496056	-3	1.89504	-0.767004	1.10588	2.19778	2.44442	-3	0.509337	-0.186419	0.996555	2.6196	2.35213	-0.355561	1.15445	0.34262	0.33264	1.07081	-0.375718	-0.228413	2.11381
ENSMUSG00000015316	Slamf1	2.14694	0.530328	2.78657	0.565966	-0.617983	0.0867157	0.0338257	-0.228413	-3	-0.493495	2.08572	-0.617983	-3	0.328583	-3	0.5867	0.785401	1.71021	-0.954677	-1.04096	-1.21467	-3	-0.075204	-0.821023	1.81058	2.64628	-0.655608	1.0133	0.90477	0.475816	1.2315	2.61518	1.35432	-0.742321	0.665675
ENSMUSG00000015335	Zdhhc12	0.382197	-3	-3	0.184975	-3	-3	0.40841	-3	-3	-3	-0.00392635	-3	-3	-3	-3	-3	2.00463	-3	-3	-3	-3	-3	0.143327	-3	-0.655608	-3	-3	-3	1.223	-3	-3	-3	-3	-3	0.340642
ENSMUSG00000015337	Endog	-3	-3	-3	-3	-3	-3	-3	-3	-3	-3	-3	-3	-3	-3	-3	-3	-3	-3	-3	-0.617983	-3	-3	-3	-3	-3	-3	-3	-3	-3	-3	-3	-3	-3	-3	-3
ENSMUSG00000015340	Cybb	-3	0.721068	0.952841	2.38711	-0.12436	-0.696804	0.622318	0.360025	-3	-0.742321	-3	-0.206908	-0.251037	-3	-0.718967	-3	-1.29243	2.15924	2.58548	-3	-3	-3	-0.636388	-3	-0.50724	-0.080399	-3	-0.655608	0.120903	-3	-0.995679	-3	1.54109	-0.995679	0.371253
ENSMUSG00000015341	Golga7	2.29024	1.58173	0.932524	2.89257	-0.300162	0.20167	2.47238	0.692935	2.24564	-0.228413	0.650405	2.82415	1.90623	0.812312	0.667546	0.949439	2.41603	0.110926	1.67998	-0.251037	1.76798	-0.0963675	0.882581	3.69229	2.43505	2.61828	-0.221126	0.340642	1.71518	2.89025	-0.0700704	0.663795	1.93922	-0.00833099	1.43443
ENSMUSG00000015342	Xk	-0.0963675	-3	-3	-3	-3	-3	-3	-3	-3	-3	-3	-3	-3	-3	-3	-3	-3	-3	-3	-1.29243	-3	-3	-3	-3	-3	-3	-3	-3	-0.206908	-3	-3	-3	-1.50864	-3	-3
ENSMUSG00000015355	Cd48	2.76973	1.88139	3.30303	1.89548	1.56962	1.04104	1.54865	3.02042	2.81418	3.18311	2.5678	3.07139	3.27613	3.40657	1.10418	1.95598	3.19782	3.23428	3.62854	1.7593	2.83076	2.94697	3.11949	2.76732	3.12275	3.17748	3.11573	2.97534	2.58902	2.25438	2.41042	3.2568	3.28685	3.81912	2.85842
ENSMUSG00000015357	Clpx	-3	-3	-3	-3	-3	-3	-3	-3	-3	0.20167	0.0216027	-0.767004	-3	-3	-3	0.442637	0.569491	-3	0.829368	-3	-0.850781	-3	-3	0.0496056	-0.696804	0.90585	-3	-3	-3	2.6184	-0.696804	-3	-0.551294	-3	0.104146
ENSMUSG00000015363	Trabd	-3	-0.118615	-3	0.494294	-0.793174	-3	-3	2.77104	1.03747	-3	-0.14813	-3	-3	-0.0963675	-0.419075	0.69117	2.22876	-3	1.57739	-3	-1.14874	-3	-3	-0.793174	-0.213959	-0.675718	1.51002	-3	0.967127	0.352375	-0.50724	0.352375	-0.718967	-3	0.57066
ENSMUSG00000015437	Gzmb	3.62192	2.84347	3.56841	3.37935	3.64177	3.34237	2.27335	2.18648	2.69042	3.96916	1.70399	1.97184	3.14274	1.92953	1.159	2.1115	2.7511	3.63611	3.30866	3.51046	2.99616	2.90185	3.15061	3.38699	2.82361	3.06826	3.38259	2.72983	3.24644	2.82663	3.63296	1.6147	3.55421	3.22868	2.3591
ENSMUSG00000015452	Ager	-3	-3	-3	0.255514	-3	-0.186419	-3	-0.258848	-3	-3	-0.365523	2.25176	-0.882729	-3	-3	0.453471	-3	-3	-3	-3	-3	-3	-0.0700704	-3	-3	-0.696804	-3	-3	0.413467	-3	-3	-3	-3	-0.407823	0.16465
ENSMUSG00000015461	Atf6b	0.0297895	-3	-3	-3	-3	1.15809	-3	-0.50724	-3	-3	-3	-3	-3	-3	-3	-3	-1.04096	0.0722499	-3	0.561221	-3	-0.0404816	-3	-3	-0.954677	-3	-3	-3	-3	-3	-3	-3	-1.21467	-3	-3
ENSMUSG00000015467	Egfl8	-3	-3	-3	0.079543	0.441066	-3	-3	-3	-3	-3	-3	-3	-3	0.267406	-3	-3	-3	-3	-3	-0.617983	-3	-3	-0.179799	-3	-3	-3	-3	-3	-3	-3	-3	-3	-3	-3	-3
ENSMUSG00000015474	Ppt2	0.0831441	-3	-3	-3	-3	-3	-3	-3	-3	-3	-3	-3	-3	-3	-3	-3	-3	-3	-3	-3	-3	-3	-3	-3	-3	-3	-3	-3	-3	-3	-3	-3	-3	-3	-3
ENSMUSG00000015478	Rnf5	2.12212	0.350442	-3	-3	-3	1.33588	-3	2.56027	1.23073	2.20753	0.318272	-0.583359	-3	1.23581	-3	-3	-3	-3	-3	-3	2.49848	-0.14813	0.190612	-3	-3	-0.454693	0.117603	-3	0.639586	1.12454	0.161667	0.392873	0.712734	-3	0.603253
ENSMUSG00000015488	Cacfd1	1.4986	-3	-3	1.70089	-3	-3	-3	-3	-3	-3	-3	-3	-3	-3	-3	0.70079	-3	-3	-3	-3	-3	-3	-3	-3	-3	-3	-3	-3	-3	-3	-3	-0.0856568	-3	-3	-3
ENSMUSG00000015501	Hivep2	0.632559	2.25744	-0.50724	-0.600326	-0.793174	-1.29243	0.0685569	-0.493495	-3	-3	-0.954677	-1.67778	-0.850781	-0.235824	-0.430626	-0.454693	-0.136083	-0.551294	-1.04096	1.82834	0.590061	1.45196	-0.345823	2.04486	-1.67778	-3	-1.38722	0.285782	0.40841	1.11498	2.105	-0.742321	-1.14874	-1.29243	0.716921
ENSMUSG00000015522	Arnt	-3	-3	-3	0.22037	-3	-3	-3	-3	0.628491	-3	0.228144	-3	-3	1.05846	-3	3.00889	-3	-3	-3	-3	-1.14874	-3	-3	-3	-3	-3	1.47452	-3	0.627468	-3	-3	-0.355561	-3	-3	-0.355561
ENSMUSG00000015533	Itga2	0.776047	-3	-3	-3	1.71198	-3	-3	-3	-3	-3	-3	-3	-3	-3	-3	-3	-3	-3	-3	-3	-3	-3	-3	-3	-3	-3	-3	-3	-3	-3	-3	-3	-3	-3	-3
ENSMUSG00000015536	Mocs2	0.477266	0.601082	1.13325	0.468495	0.23325	-3	-3	-3	-3	-3	0.0867157	1.22326	-0.0700704	0.425045	-3	-3	0.872215	-0.243364	1.20006	-3	2.43447	-0.0856568	-3	-0.375718	1.81459	1.72099	-3	-3	3.0234	0.948462	2.42638	-3	-0.317855	-3	0.899328
ENSMUSG00000015542	Nat9	-3	0.296884	-3	0.558829	-3	-3	0.627468	-3	-3	-3	-0.213959	-0.636388	-3	-3	-3	-3	-3	-0.655608	2.59262	-3	-3	-3	-3	-3	-3	-0.50724	-3	-3	1.26673	-3	-3	-3	0.839541	-0.283162	-3
ENSMUSG00000015568	Lpl	-3	-3	-3	-3	-3	-3	-3	-3	-3	-3	-3	-3	-3	-3	-3	-3	-3	-3	-3	-3	-3	-3	-3	-3	-3	-0.617983	-3	-3	-3	-3	-3	-3	-3	-3	-3
ENSMUSG00000015575	Atp6v0e	2.2132	1.49514	2.72003	2.99434	1.09346	2.893	2.61098	2.25261	2.01276	0.653309	3.02181	2.90557	2.75965	1.17987	2.26579	1.66002	2.94464	2.80573	3.18383	1.82873	2.98397	-3	3.45699	2.31129	3.04641	0.725993	2.71157	2.10521	2.08293	2.62511	2.91956	1.41549	2.82042	0.642563	1.8179
ENSMUSG00000015597	Zfp318	-3	-3	-3	1.56099	-3	-3	-3	-3	-3	-3	1.97521	-3	-3	-0.317855	-0.954677	-3	-3	-3	-3	-3	-3	-3	-3	-0.995679	-3	-3	-3	-3	0.980049	-3	-3	-3	-3	-0.917215	0.130655
ENSMUSG00000015605	Srf	-3	-3	-3	-0.521434	-3	-0.954677	-0.454693	-0.407823	-1.29243	-0.675718	-3	-3	1.74711	0.365675	-3	-0.075204	-3	-1.29243	-3	-1.21467	1.06785	2.4112	-3	-0.718967	-1.21467	-1.14874	-3	-3	0.361917	-3	-0.742321	0.680426	-1.14874	-3	0.238297
ENSMUSG00000015619	Gata3	2.27395	2.97159	1.02535	1.78591	2.43316	1.21514	2.29627	2.186	1.0864	0.501196	2.43004	2.31852	2.68152	2.78058	2.01457	2.82638	2.19263	0.193403	1.95847	0.790356	1.97695	2.33652	2.65582	1.85419	1.84665	1.53417	3.0836	0.222976	2.68368	1.00004	0.715251	0.751356	1.9467	0.884852	2.49091
ENSMUSG00000015653	Steap2	-3	-3	-3	-3	-3	-3	-3	-3	-3	-3	-3	-1.50864	-3	-3	-3	-3	-3	-3	-3	-3	-3	-3	-3	-3	-3	-3	-3	-3	-3	-3	-3	-3	-3	-3	-3
ENSMUSG00000015656	Hspa8	2.99636	3.26797	2.5754	3.04648	1.99163	2.50101	1.34715	3.62981	3.01373	1.69811	3.01407	2.7308	3.49535	2.97851	1.80017	2.54603	2.99617	1.24082	3.00564	2.53234	2.62466	2.95378	1.39201	3.51132	2.59317	2.99232	2.93032	2.59821	2.52128	2.69238	2.65145	2.26458	2.93251	0.187803	2.5187
ENSMUSG00000015659	Serac1	-3	-3	-3	-3	-3	-3	-3	-3	-3	-3	-3	-3	-3	-3	-3	-3	-3	-3	0.897682	-3	-3	-3	-3	-3	-3	-3	-3	-3	-3	-3	-3	-3	-3	-3	-3
ENSMUSG00000015668	Pdzd11	1.30795	0.734079	-3	0.671265	3.29472	0.143327	-0.317855	0.798029	-0.675718	0.0417873	0.592288	-0.365523	2.57314	0.578754	-3	1.1377	2.40845	-0.583359	2.1715	-0.00392635	-0.283162	2.00681	0.824841	0.0685569	-0.0127808	-0.0649968	2.44699	0.137037	2.20688	1.02698	0.238297	0.250664	0.235781	1.81091	1.10486
ENSMUSG00000015671	Psma2	2.50005	3.45652	3.05025	3.03499	0.235781	0.314078	1.2443	1.445	2.88467	2.10813	2.63006	3.06845	3.10081	1.27625	0.303412	2.93241	3.00446	2.53998	2.66408	2.02967	2.87998	0.107549	1.13293	0.539202	1.55244	2.70171	3.19438	1.99065	2.30421	1.83156	3.16966	1.89631	1.83652	2.44067	1.65274
ENSMUSG00000015672	Mrpl32	-0.0264104	-3	0.628491	1.92773	-3	0.107549	0.5989	1.21115	-3	-3	0.187803	2.17021	2.69784	0.718585	0.0972573	0.67587	1.74477	2.39936	-3	-0.173277	-0.617983	-3	0.48728	-3	0.301247	-0.407823	-3	0.161667	0.937066	1.04222	2.93783	-3	2.1856	0.114277	1.89138
ENSMUSG00000015697	Setdb1	-3	-3	-3	-3	-3	-3	-3	-3	-0.655608	-0.718967	1.48941	-3	-3	0.979594	-3	-3	-3	-3	-3	-3	-3	-3	-3	-3	-3	-3	-3	-3	-3	-3	-3	-3	-3	-0.107349	0.0648322
ENSMUSG00000015709	Arnt2	-3	-3	-3	-3	-3	-3	-3	1.52415	-3	-3	-3	-3	-3	-3	-3	-3	-3	-3	-3	-3	-3	-3	-3	-3	-3	-3	-3	-3	-3	-3	-3	-3	-3	-3	-3
ENSMUSG00000015711	Prune	-3	-3	-3	-3	-3	-3	-3	-3	-3	-3	-3	-3	-3	-3	-3	-3	-3	-3	-3	-3	-3	-3	-0.442493	-0.0550241	-1.09151	1.12584	-3	-0.467246	-3	-3	-3	-3	0.204391	-3	-3
ENSMUSG00000015714	Lass2	1.78434	0.795254	-3	1.77888	-3	-0.365523	-3	-0.442493	1.65351	1.93972	1.08959	0.167613	-3	0.638589	-0.375718	1.37477	1.14523	-0.551294	1.47916	-0.375718	2.33042	0.0257154	0.607562	-3	-0.0357404	1.8946	-0.793174	-3	1.03427	0.0867157	0.193403	-0.0856568	0.560026	0.512017	1.24529
ENSMUSG00000015733	Capza2	2.80133	1.37127	2.93792	2.61245	0.269746	1.53733	1.5452	0.695569	2.62817	1.42864	2.96617	0.0831441	2.93785	2.74522	0.609701	3.12942	1.99678	2.93054	2.51934	2.50222	2.15296	2.13201	2.21198	0.549126	2.28872	0.265054	2.20764	2.29193	2.08167	1.63156	1.68062	2.00703	1.55824	2.92346	3.1283
ENSMUSG00000015745	Plekho1	-3	-3	-3	-3	-3	-3	-3	-3	0.324488	-3	-3	-3	-3	-3	-3	-3	-3	-3	-3	-3	-0.821023	-3	-3	-3	-3	-3	-3	-3	-3	-3	-3	-3	-3	-3	-3
ENSMUSG00000015747	Vps45	-3	-3	0.850095	-3	-3	-3	-3	-3	-3	-3	-0.365523	-3	-3	-3	-0.454693	0.117603	-1.04096	-0.636388	0.749814	-3	-3	-0.655608	-3	-3	2.55617	-3	-3	-3	0.502564	-3	-0.882729	-0.166853	-3	-3	-3
ENSMUSG00000015748	Prpf3	-0.567031	1.81145	-3	-0.308919	-3	-3	-3	-3	-1.14874	3.11054	-3	-1.09151	-1.09151	-3	-3	0.133858	-0.696804	-3	-3	-3	-1.14874	-0.636388	-3	-3	-0.336299	-0.266803	-0.850781	1.17263	0.771661	-3	-0.0310503	1.12746	2.34557	-0.718967	-0.154282
ENSMUSG00000015749	Anp32e	2.69769	1.47481	1.13037	1.06822	-0.0310503	1.79976	0.505286	0.937568	2.42376	1.66793	0.917558	2.87231	2.4206	1.76418	0.4929	2.28281	2.1921	-0.173277	2.56624	3.07485	1.26649	0.40671	0.92947	0.461048	2.95901	0.428297	0.613947	2.06352	1.52842	2.00737	0.33666	0.516006	2.98898	-3	1.69706
ENSMUSG00000015750	Aph1a	1.46733	-3	-3	0.40841	-3	-3	-3	-3	1.8835	-1.14874	1.80741	-3	-3	-0.0404816	-3	0.554004	-3	-3	-3	1.38455	1.02902	-3	-3	-3	-3	-0.521434	1.58479	-3	0.831934	-3	-3	-3	-0.821023	-3	-3
ENSMUSG00000015755	Tab2	1.88259	0.0937718	-0.154282	0.448861	-3	2.23684	2.01599	-0.142065	2.22246	-0.718967	1.97828	-0.493495	1.66709	0.481586	-0.675718	0.373096	1.65955	-1.29243	-0.850781	1.61449	0.0534626	-3	0.55279	2.98799	0.90531	-0.365523	-0.793174	-0.317855	1.08604	1.7242	1.7529	2.49333	-0.636388	1.39271	1.15749
ENSMUSG00000015757	Ppil4	2.36844	-0.283162	2.38137	0.385785	1.95468	-0.266803	1.54692	0.0378248	-0.742321	0.545431	2.52668	-0.521434	2.09968	0.217747	-0.101824	0.775319	1.87164	-3	-0.696804	-1.14874	-0.521434	-3	-0.493495	1.78398	-0.454693	1.95425	1.8772	1.41298	0.918607	1.19978	-0.442493	2.1891	-3	-0.386158	2.93349
ENSMUSG00000015759	Cnih	0.437909	0.686726	0.31618	-3	-3	2.4973	-0.0127808	0.421768	2.84453	0.0572856	0.805569	-0.365523	-0.112946	0.40671	-3	0.3638	1.14956	-3	-3	-0.308919	-0.454693	-3	-3	-0.583359	-0.0909791	-0.235824	-3	0.149527	1.27809	0.730055	-0.173277	0.079543	-0.521434	-0.199971	0.374932
ENSMUSG00000015766	Eps8	-3	-3	2.53018	0.401573	-3	-3	0.544192	-3	-3	-0.696804	-0.882729	-3	-0.14813	0.243286	-3	-3	-0.407823	-3	-3	-3	-3	-3	-3	-3	-3	-0.228413	-3	-3	0.462548	-3	-3	0.488692	-0.454693	-3	-3
ENSMUSG00000015776	Med22	-3	-3	-3	-0.454693	-3	0.173478	-0.386158	-3	1.85114	-3	-3	2.34317	0.30771	-3	-0.0127808	-0.00833099	-3	-3	-3	-3	-0.718967	-3	-3	-0.954677	-0.850781	1.50052	-3	-3	-3	-3	-3	-3	-3	-3	0.578754
ENSMUSG00000015790	Surf1	2.13653	0.3485	2.02082	-3	-0.317855	-3	1.1396	1.88627	-0.600326	-3	2.48596	-3	2.61591	0.742804	-3	3.10939	-3	-3	-3	-0.075204	-0.396856	-3	0.608633	-3	1.2006	0.228144	-3	-3	1.55146	-3	0.20167	0.788946	0.137037	2.07991	0.338656
ENSMUSG00000015804	Med28	1.23047	2.71484	2.25658	1.28378	3.36312	-3	1.57137	1.99987	0.130655	3.20894	0.746712	-0.130182	2.75143	2.49332	0.152594	1.24971	2.78291	2.66579	2.89913	3.07323	2.39995	0.000434077	1.03024	0.42341	0.534153	0.240799	0.0534626	-3	1.70817	2.72665	1.6798	0.787531	2.81129	0.179264	1.30816
ENSMUSG00000015806	Qdpr	-3	-3	-3	-0.0452752	-3	-3	-3	-3	1.32389	-3	-3	-3	1.40193	-3	-3	-3	-3	-3	-3	-3	-0.600326	-3	-3	-3	-3	-3	-3	-3	0.662852	-3	-3	-3	-0.536107	-3	-3
ENSMUSG00000015812	Gnrh1	-3	-3	-3	-3	-3	-3	-3	-3	-3	-3	-3	-3	-3	-3	-3	-3	0.0722499	-0.375718	-3	-3	-3	-3	0.369401	-3	-3	-3	-3	-3	0.818951	-3	-3	-3	-3	-3	2.93853
ENSMUSG00000015837	Sqstm1	0.33264	0.9509	1.94832	0.000434077	0.107549	0.00902574	0.91598	3.22487	-3	-3	0.0902581	1.22637	-0.326979	0.885418	-0.130182	1.50367	1.19064	-0.355561	-3	-3	0.23325	0.149527	0.26031	-3	-0.142065	-0.50724	-3	-3	2.60461	0.695569	-3	-3	-0.317855	2.69161	1.77335
ENSMUSG00000015839	Nfe2l2	0.484442	-0.130182	-3	0.303412	-0.317855	2.28337	0.0722499	-0.193142	-0.767004	-3	-3	1.39482	-0.50724	-3	-0.130182	0.624385	-1.29243	2.56936	-3	2.0095	1.03064	-0.617983	1.92537	-3	-0.101824	-0.917215	-0.850781	-3	0.952356	0.513351	-0.696804	0.338656	1.91159	-0.407823	0.334655
ENSMUSG00000015846	Rxra	-3	-3	1.40021	-3	-3	-1.04096	-3	-0.793174	-0.075204	-3	-3	-3	-3	-0.112946	-3	-3	-3	-3	-3	-3	-3	-3	-3	-3	-3	-3	1.82537	0.410102	-3	-3	-0.995679	-0.136083	-3	-3	-3
ENSMUSG00000015850	Adamtsl4	-3	-3	-3	-3	-3	-3	-3	-3	-3	-3	-3	-3	-3	-3	-3	-3	-3	-3	-3	-3	-3	-3	-3	0.209783	-3	-3	-3	-3	-3	-3	-3	-3	-3	-3	-3
ENSMUSG00000015869	Prpsap1	-3	-3	-3	-3	-3	-0.551294	-3	-3	-3	-3	-3	-0.430626	1.40605	-3	-3	1.79582	-3	-3	-0.300162	-3	0.0610753	-3	-3	-3	-3	-3	-3	-3	-3	0.207096	-0.14813	-3	0.42341	-3	-3
ENSMUSG00000015880	Ncapg	2.37227	0.389343	0.399847	0.726809	-0.291579	-0.213959	0.532882	0.107549	-0.308919	-0.636388	0.222976	-0.767004	-0.50724	0.396374	-0.130182	0.655235	2.43514	-3	2.60384	-1.14874	2.28836	-0.50724	-0.0404816	-0.954677	1.96271	0.130655	-0.080399	1.76073	1.1605	0.900422	-0.0599818	1.74155	2.0317	1.37914	2.07875
ENSMUSG00000015882	Lcorl	-3	-0.112946	0.117603	-3	-1.14874	0.655235	-0.0550241	-0.480172	-3	-3	-3	-1.04096	-3	-3	-3	-3	-3	-3	-3	-3	-3	-3	-3	-3	-1.29243	-3	-0.821023	0.750586	-3	-3	-3	-3	-3	-0.995679	2.56846
ENSMUSG00000015889	Lta4h	2.18347	0.250664	2.53593	0.73488	-0.419075	-0.336299	0.627468	0.187803	2.76392	-3	1.32513	-0.50724	-0.0264104	-0.0310503	-0.355561	0.829368	2.15042	-3	-0.821023	-3	-0.600326	2.06352	1.29471	-0.235824	-0.442493	1.79331	-3	-3	1.18755	2.63909	-0.617983	0.418467	-0.655608	-0.636388	0.716087
ENSMUSG00000015932	Dstn	-0.442493	-0.0172766	2.33191	0.81498	-0.675718	-0.130182	0.184975	1.2448	-0.655608	-0.345823	-0.0501223	-0.345823	2.76978	0.00475116	0.161667	0.562412	2.02453	-3	-0.193142	-0.882729	1.63307	0.602169	0.551572	-0.206908	-0.112946	2.67215	-0.718967	0.225568	1.22248	0.628491	-0.101824	-0.0218195	1.23022	-3	0.817631
ENSMUSG00000015937	H2afy	0.989494	1.23353	1.34441	1.97137	1.79043	-0.0357404	1.00004	2.51528	1.99529	0.225568	2.06409	-0.493495	2.88972	2.56824	0.212454	2.14749	2.28906	2.92347	1.6722	-0.136083	1.81151	1.53467	2.49682	-0.235824	0.585574	2.62929	0.689398	3.09138	1.8531	1.20712	0.933031	0.806248	2.4187	1.8936	1.23124
ENSMUSG00000015942	Gtf2ird2	-3	-3	-3	-3	-3	-3	-3	-3	-3	-3	-3	-3	-3	-3	-3	-3	-3	-3	-3	-3	-3	-3	-3	-3	-3	-0.467246	-3	-3	-3	-3	-3	-3	-3	-3	-3
ENSMUSG00000015943	Bola1	0.99524	-3	2.09968	0.276692	-3	-3	-3	0.0831441	-0.493495	-3	-0.0649968	-3	2.17217	0.465532	-3	-3	0.921738	-3	-0.336299	-0.14813	-3	-3	-3	-3	-0.12436	-3	-3	-3	-3	0.613947	-3	-3	-3	2.67636	-3
ENSMUSG00000015944	Gatsl2	-3	-3	-3	-3	-3	-3	-3	-3	-3	-3	-3	-1.50864	-3	-3	-3	-3	-3	-3	-3	-3	-3	-3	-3	-3	-3	-3	-3	-3	-3	-3	-3	-3	0.0610753	-0.243364	-3
ENSMUSG00000015950	Ncf1	0.354301	-3	-3	-0.336299	-3	-3	-0.274905	-0.0599818	-3	-3	-3	-3	-3	0.448861	-3	-3	-3	-3	-3	-3	-1.21467	2.83624	-0.386158	-3	-0.742321	-3	-0.882729	-3	0.54295	-0.00392635	-3	-3	-1.29243	-3	0.117603
ENSMUSG00000015957	Wnt11	-3	-3	-3	-3	-3	-3	-3	-3	-3	-3	-3	-3	-3	-3	-3	1.00479	-3	-3	-3	-3	-3	-3	-3	-3	-3	-3	-3	-3	-3	-3	-3	-3	-3	-3	-3
ENSMUSG00000015961	Adss	0.238297	1.56052	2.57211	0.079543	-3	0.00475116	-0.14813	-0.112946	-0.696804	-0.0357404	2.53426	-3	0.951386	0.44576	-0.179799	0.699057	0.889918	-0.442493	-3	0.568319	0.405005	-0.166853	0.215109	1.30343	2.64485	-0.675718	-0.767004	-0.112946	1.08994	0.81498	0.209783	0.240799	2.76993	-0.467246	0.762003
ENSMUSG00000015968	Cacna1d	-3	-0.675718	-3	-3	-3	-3	-3	-3	-3	-3	-3	-1.67778	-3	-3	-3	-3	-3	-3	-3	-3	-3	-3	-3	-3	-3	-3	-3	-3	-3	-3	-3	-3	-3	-1.29243	0.91913
ENSMUSG00000015970	Chdh	-3	-3	-3	-3	-3	-3	-3	-3	-3	-3	-3	-3	-3	-3	-3	-3	-3	-3	-3	-3	-3	0.187803	-3	-3	-3	-3	-3	-3	-3	-3	-3	-3	-3	-3	-3
ENSMUSG00000015971	Actr8	-3	-3	0.167613	-3	-3	-3	-3	-0.12436	-0.995679	-0.396856	-0.567031	-3	-3	-3	-3	-3	-3	-3	-3	-3	-3	1.86279	-3	-3	-0.917215	-3	-3	-3	0.176381	-3	-3	-3	-3	-3	0.228144
ENSMUSG00000015994	Fnta	-0.430626	-3	-3	2.0057	-3	0.480151	-0.107349	2.16164	-3	-0.336299	-3	-3	-3	-3	-0.308919	-3	0.788946	-3	-3	-3	-3	-0.50724	-3	-3	-0.882729	-3	-3	0.870462	0.230704	-3	-3	-3	-3	-3	-3
ENSMUSG00000016018	Skiv2l2	0.745153	-0.258848	-0.0264104	-0.12436	-0.617983	-3	2.21421	-0.317855	-1.21467	-3	-0.166853	0.567144	-0.386158	0.537945	-3	-3	0.458033	-0.917215	0.980049	-3	2.24465	-0.742321	-3	-3	-1.14874	-1.04096	-0.954677	-3	-3	2.58748	-0.166853	-3	-0.50724	-0.850781	0.330617
ENSMUSG00000016028	Celsr1	-1.21467	-0.480172	-3	-3	-3	-3	-3	-3	-3	-3	-3	-3	-3	-3	-3	0.490099	-3	-3	-3	-3	-3	-3	-3	-3	-3	0.770189	-3	-3	-3	-0.617983	-1.67778	-3	0.562412	-1.38722	-3
ENSMUSG00000016087	Fli1	1.86671	2.72451	2.10616	2.50307	2.48357	0.322426	0.623353	1.13802	1.94641	2.48185	1.96275	-0.454693	1.95251	1.87414	0.371253	1.22222	2.38943	1.97221	2.47066	2.3746	2.34992	0.884852	2.58032	3.0727	0.0417873	0.267406	2.53325	-0.166853	3.17458	2.14252	0.611829	0.839541	2.58641	2.6671	1.17176
ENSMUSG00000016150	Tenm1	-3	-3	-3	-0.821023	-3	-3	-3	-3	-3	-3	-3	-3	-3	-0.636388	-3	-3	-3	-3	-3	-3	-3	-1.14874	-3	-3	1.84011	-3	-3	-3	-3	-3	-3	-3	-1.67778	-3	-0.675718
ENSMUSG00000016194	Hsd11b1	2.6626	1.35776	3.37412	2.77178	3.0499	3.16456	1.58242	1.68736	0.804889	0.858597	1.21035	2.98507	1.88053	1.18044	3.76008	1.65668	2.1717	3.35264	1.39709	0.285782	3.11595	0.777499	2.93594	1.61638	0.912806	0.5989	2.96311	0.624385	1.90704	3.21083	2.71887	1.14429	2.93049	0.583312	1.67349
ENSMUSG00000016206	H2-M3	-0.317855	1.57288	0.34262	0.641573	-3	-3	-3	1.73553	-3	-3	-3	-0.821023	-3	-3	0.764251	-3	1.52363	-0.551294	-3	-3	0.682235	-0.0856568	-3	-3	2.62607	-3	-3	0.778224	1.19482	-3	2.69287	0.405005	1.60142	-3	0.401573
ENSMUSG00000016252	Atp5e	2.9754	2.95991	2.36218	3.01929	0.31618	2.87059	2.98963	2.19687	2.6073	2.68983	2.1083	2.80303	2.69695	1.18101	0.860398	0.962417	3.07535	2.82351	2.85502	0.512017	2.50986	1.85077	2.15479	2.67792	0.588944	2.79156	3.41305	1.05042	2.03667	2.56777	1.65926	1.27832	2.86766	1.60521	1.67294
ENSMUSG00000016253	Th1l	0.780389	1.22688	0.912275	0.724358	-0.154282	0.31618	0.413467	0.723538	0.0457141	0.350442	-0.0127808	0.187803	-0.480172	1.25626	0.212454	0.184975	0.611829	-1.04096	-3	-0.375718	0.326541	0.0174507	0.878579	1.262	0.330617	0.387568	0.461048	0.525174	1.57358	1.15779	2.72628	0.505286	-0.274905	3.06976	0.739651
ENSMUSG00000016255	Tubb1	-3	-3	-3	-3	-3	-3	-3	-3	-3	-3	-3	-3	-0.850781	-3	-3	-3	-3	-3	-3	-3	-3	-3	-3	-3	-3	-3	-3	-3	-3	-3	-0.742321	-3	-3	-3	-3
ENSMUSG00000016256	Ctsz	1.96933	-3	0.642563	3.10709	-0.258848	2.15263	0.311966	0.0496056	-0.235824	0.079543	-0.396856	0.0257154	-0.850781	2.90731	0.411788	0.689398	2.27282	-0.850781	-3	-3	-0.917215	-3	0.20167	-0.251037	-0.467246	-0.696804	-3	-3	1.34871	1.1229	-0.742321	0.704236	-0.675718	-0.467246	2.98718
ENSMUSG00000016257	Slmo2	2.444	1.75075	0.608633	2.75329	0.100715	0.0867157	-0.0218195	1.64612	2.32482	0.3485	0.720242	-3	-0.199971	0.471438	-0.221126	0.656194	1.65773	2.47981	0.31618	1.54926	2.77697	0.182129	0.34262	0.314078	0.182129	0.120903	0.0572856	0.26031	1.2693	2.62554	0.661907	3.1041	2.51234	0.190612	1.63105
ENSMUSG00000016308	Ube2a	0.318272	2.12464	1.05503	0.877429	-0.317855	0.0572856	0.900968	0.462548	-0.419075	0.193403	2.38952	2.16738	2.57779	0.764998	2.95801	1.02329	2.44548	2.45986	2.43937	-0.521434	2.52803	-0.14813	0.311966	-0.317855	0.173478	2.7034	2.60312	-3	1.60693	1.71892	0.358125	0.640581	1.17438	0.240799	1.11431
ENSMUSG00000016319	Slc25a5	3.42433	3.46839	3.31308	3.33756	3.27324	2.85443	1.86148	1.93541	3.47981	3.36953	3.34705	3.49257	3.15097	2.48771	3.39968	2.22689	3.287	2.9283	3.44009	3.16913	3.36172	3.41349	2.85443	3.24547	3.18438	1.10826	1.97878	3.73036	2.6171	3.19352	1.31135	1.77211	3.16271	2.97264	3.63363
ENSMUSG00000016344	Ppdpf	1.67137	0.590061	1.45699	0.723538	0.222976	1.37987	0.708506	2.46648	0.952841	-3	0.840796	2.18455	2.54133	0.610767	0.89215	-3	2.42532	0.714414	0.653309	-3	2.80102	2.05554	0.786822	0.771661	-3	-0.583359	-3	0.354301	1.06074	0.75823	0.572988	0.583312	0.0378248	2.37645	0.578754
ENSMUSG00000016409	Nkap	-0.493495	0.107549	-0.136083	0.0648322	-3	0.320354	-3	0.222976	-0.355561	-0.696804	1.89796	2.3868	-1.29243	0.906927	0.285782	0.212454	-0.536107	1.262	2.01145	-0.283162	0.946501	3.14337	2.92324	-0.080399	-3	0.26031	-0.12436	2.64474	0.824841	0.75366	-0.917215	-0.375718	1.9697	-0.954677	1.27395
ENSMUSG00000016427	Ndufa1	2.81759	2.96683	2.913	2.43167	0.62024	2.07317	1.18924	1.9676	2.41583	2.13386	2.8888	3.03579	2.3137	1.91031	0.686726	1.44171	2.71759	2.95193	2.89138	1.27763	2.59489	-3	0.776774	0.322426	3.01264	3.03755	2.433	-3	1.82815	1.93329	2.79498	0.678609	0.873379	1.86576	1.62952
ENSMUSG00000016458	Wt1	-3	-3	-3	-3	-3	-3	-3	-3	-3	-3	-3	-3	-3	-3	-3	-3	-3	-3	-3	-3	-3	-3	-3	-3	-3	-3	-3	-3	-3	-3	-3	-0.12436	-3	-0.396856	-3
ENSMUSG00000016477	E2f3	-0.850781	-0.419075	-0.179799	-0.583359	0.842047	-3	-3	-3	0.608633	-3	-3	-1.04096	-1.38722	1.05312	-0.718967	-3	-1.14874	-3	-0.154282	-0.995679	-1.38722	-3	-3	-1.09151	-3	-3	1.99145	-3	-3	0.0534626	-0.583359	-3	-1.50864	-0.995679	-3
ENSMUSG00000016481	Cr1l	1.67689	0.0457141	0.754425	0.354301	-0.617983	-0.536107	-0.0501223	-0.317855	2.26077	-3	0.858597	-0.583359	-0.917215	-3	-3	1.02329	1.40927	0.969928	2.56034	-3	0.425045	-3	-0.160522	-3	1.78676	1.39657	-0.0599818	-0.186419	1.06337	2.57387	1.66125	0.340642	-3	-0.536107	0.472903
ENSMUSG00000016487	Ppfibp1	-3	-3	-3	-3	-3	-3	-3	-3	-3	-3	-3	-3	-3	-3	-3	-3	-3	-3	-3	-3	-0.521434	-3	-3	-3	-3	-3	-3	-3	-3	-3	-3	-3	-3	-3	-3
ENSMUSG00000016495	5033414D02Rik	2.2585	1.1113	0.74123	1.05235	1.71942	-0.080399	0.743588	0.448861	1.13261	0.143327	1.66239	1.87634	1.41599	2.47407	0.703377	1.1229	1.96271	2.56277	1.56111	1.00048	2.24344	0.0132587	0.89215	-3	0.238297	-0.228413	3.26686	-3	1.35065	1.81459	0.945518	-3	2.5225	1.59606	1.27694
ENSMUSG00000016496	Cd274	-0.718967	-0.300162	-0.0700704	-0.467246	-3	-0.882729	-0.0963675	-0.655608	-3	-3	-0.50724	2.56184	-1.29243	-0.274905	-3	-3	-1.21467	-0.258848	0.0338257	-0.396856	-0.995679	-3	-0.0310503	-0.954677	1.64455	-0.617983	-0.696804	-0.536107	0.240799	-0.130182	-1.14874	-3	-1.38722	-0.882729	0.167613
ENSMUSG00000016498	Pdcd1lg2	-3	-3	-3	-3	-3	-3	-3	-3	-3	-3	-3	-3	-3	0.371253	-3	-3	1.72844	-3	-3	-3	-0.954677	-0.442493	-3	-3	2.20328	-3	-3	-3	-3	-3	-3	2.37526	-1.04096	-3	-3
ENSMUSG00000016503	Gtf3a	-3	0.15564	-3	1.12908	-3	-3	-3	-3	-3	-3	-0.243364	-0.636388	-3	-3	-3	-3	1.12094	-3	1.76857	-3	-3	-3	-3	-3	-3	-0.636388	-3	-3	0.836387	-3	-3	-3	-3	-3	-3
ENSMUSG00000016510	Mtif3	1.70749	0.518646	0.643551	0.120903	-3	-0.375718	-3	0.394627	2.11615	-3	-0.0909791	1.71934	-3	0.715251	-0.365523	1.03467	-3	2.99043	-3	-3	-1.09151	1.03024	-0.274905	-0.14813	0.485863	-3	-0.493495	-0.0172766	1.29625	1.16438	-0.107349	0.209783	-0.882729	0.173478	0.526469
ENSMUSG00000016520	Lnx2	0.992598	0.20167	-3	0.0338257	-0.583359	-0.696804	-0.199971	-0.160522	2.10667	-3	-0.917215	1.51163	1.81425	0.398114	-3	2.02379	-1.14874	-0.882729	0.644537	-0.954677	-0.567031	-0.419075	0.0867157	-0.467246	-0.793174	-0.882729	-3	-3	-0.160522	0.245759	1.47233	0.193403	-0.793174	-0.995679	0.629512
ENSMUSG00000016526	Dyrk3	-3	-3	-3	-3	-3	-3	-3	-3	-3	-3	-3	-3	-3	-3	-3	-3	-3	-3	-3	-3	-3	-3	1.25578	-3	-3	-3	-3	-3	-3	-3	-3	-3	-3	-3	-3
ENSMUSG00000016528	Mapkapk2	-3	-3	-3	0.830011	-3	0.692935	0.75366	-3	-3	-3	-3	0.454997	-3	-3	-3	-3	-3	-3	-3	-3	-3	-3	-3	-3	-3	-0.954677	-3	-3	-3	-3	-0.536107	-3	-3	-3	-3
ENSMUSG00000016529	Il10	0.840796	0.453471	0.383995	0.285782	-0.50724	-0.442493	-3	0.0937718	-3	-0.179799	-0.355561	-3	-0.821023	0.474362	-0.14813	0.431525	-0.742321	-0.326979	-3	0.813648	0.173478	-3	-0.0550241	-0.50724	-0.419075	-3	-3	-3	0.993921	2.14032	3.22535	0.146438	-0.917215	-3	1.04497
ENSMUSG00000016534	Lamp2	2.35161	0.494294	-3	0.661907	-0.567031	-0.0963675	-0.396856	0.420121	-0.917215	-3	2.86392	-1.21467	2.22303	0.0378248	-0.193142	-0.0172766	1.40245	-0.954677	-3	-0.243364	0.70079	-0.480172	0.230704	0.582177	-0.251037	0.968996	-0.696804	-0.154282	0.931509	2.35576	-0.617983	0.0496056	0.437909	0.158664	1.04848
ENSMUSG00000016541	Atxn10	-0.551294	0.179264	0.107549	1.03145	-3	-0.407823	0.380392	-0.00833099	-3	1.28738	-0.0310503	-0.355561	1.10724	0.67587	-3	-3	1.94132	2.32325	0.374932	-0.995679	1.43074	-3	0.269746	-0.480172	-0.521434	0.253096	-0.821023	-3	1.11664	0.744371	-0.675718	-3	-3	1.87123	0.468495
ENSMUSG00000016552	Foxred2	-3	-3	-3	-3	-3	-3	-3	-3	-3	-0.567031	-3	-3	-3	-3	-3	-3	-3	-3	-3	-3	-3	-3	-3	-3	-3	-3	-3	-3	-3	-3	-3	1.02942	-3	-3	-0.251037
ENSMUSG00000016554	Eif3d	1.39007	0.98322	1.11797	1.1377	-0.386158	2.30889	0.662852	2.73157	1.58873	0.255514	0.318272	-0.467246	2.85293	0.781827	0.285782	1.16527	2.03946	2.33074	2.48538	-0.283162	0.0417873	0.0902581	0.773128	2.23168	0.190612	0.328583	-0.718967	-0.251037	1.3017	1.26555	2.48277	0.276692	1.41046	0.303412	1.31536
ENSMUSG00000016559	H3f3b	3.18373	3.24453	3.37454	3.67902	3.18893	3.46741	1.95425	3.18846	2.99357	2.36203	2.83329	3.36775	3.05749	3.32411	3.19263	3.96983	3.2708	2.88211	3.40172	3.45	3.60527	3.25037	3.47669	3.61879	3.10571	3.14515	3.14577	3.09232	3.60304	3.24298	3.24786	3.43136	3.5326	2.38691	2.67079
ENSMUSG00000016619	Nup50	1.87927	1.3058	0.114277	-0.283162	-0.600326	-0.995679	0.0867157	2.34475	1.22456	-0.742321	-3	1.71942	-3	2.20293	-3	-0.142065	0.107549	-1.38722	0.578754	-0.821023	-3	-3	-0.326979	-1.09151	-0.995679	-0.917215	1.18044	3.0314	0.120903	0.653309	-3	1.21777	-0.467246	-3	0.61289
ENSMUSG00000016624	Phf21b	-3	-3	-3	-3	-3	-3	-3	-3	-3	-3	2.4271	-3	-3	0.444201	-3	-3	-3	-3	-3	-3	-3	-3	-3	-3	-3	-3	-3	-3	0.963835	-3	-3	-3	-3	-3	0.413467
ENSMUSG00000016637	Ift27	0.843918	0.269746	-3	1.00479	-3	-3	0.869877	-3	-0.675718	-3	-0.235824	-3	-0.696804	0.591176	-3	-3	-3	-3	-3	-3	1.89182	-3	-3	-0.0963675	-0.600326	-0.536107	-3	0.512017	0.509337	-3	-3	0.262688	2.01904	-0.308919	0.26031
ENSMUSG00000016664	Pacsin2	2.22037	-0.186419	-3	-3	-0.850781	1.08138	-3	-0.551294	0.346549	-0.213959	-3	-3	-0.995679	-0.166853	-0.480172	0.0937718	-3	-1.14874	-3	-1.04096	-3	-0.375718	2.3222	-0.407823	-1.14874	-0.675718	-3	-3	-3	-3	-3	-3	0.292478	-3	0.104146
ENSMUSG00000016756	Cmah	-0.655608	2.86796	-3	2.01641	0.114277	-0.166853	0.360025	0.143327	-0.551294	-0.521434	-0.917215	0.456518	1.67643	1.23957	-0.419075	0.560026	-0.336299	0.222976	2.01816	-1.50864	0.0132587	2.89382	1.04064	-0.767004	-1.09151	-1.21467	0.0867157	-0.430626	1.79331	0.592288	0.604334	0.965249	-1.09151	2.24702	2.62308
ENSMUSG00000016757	Ttll12	-0.675718	0.0534626	-0.0172766	0.0610753	-3	-0.355561	-0.345823	-0.600326	2.2766	-3	-0.154282	2.50357	-3	0.976396	-0.551294	-3	0.652343	-3	-3	-3	0.882012	-3	0.240799	-3	-3	-0.742321	2.31765	0.947973	-3	0.764998	-0.430626	0.222976	-1.04096	-0.14813	0.217747
ENSMUSG00000016758	Bik	-3	-3	-3	-3	-3	-3	-3	-3	-3	-3	-3	-3	-3	-3	-3	-3	-3	-3	-3	-3	-3	-3	-3	-3	-3	-3	-3	-3	-3	-3	-3	-3	-3	1.8456	-3
ENSMUSG00000016831	Tox4	2.32836	0.705949	-3	1.64622	2.74829	-3	-0.235824	-0.821023	-0.480172	-0.536107	-3	2.24542	1.61963	0.0216027	-3	0.410102	1.60207	2.47724	-0.882729	-1.29243	-1.14874	-3	0.190612	-1.14874	-0.166853	1.40553	-0.882729	1.63023	1.07922	0.396374	-1.09151	0.450403	-0.583359	1.05656	2.23616
ENSMUSG00000016833	Mrps18c	2.53787	1.08568	1.92075	1.5135	2.96281	1.54631	1.14148	0.278982	2.98301	0.90585	2.26713	-3	0.665675	1.1377	0.940068	1.21987	2.71864	1.17467	2.70865	0.891593	2.91996	0.143327	0.907465	1.3744	2.75623	0.133858	0.0759118	0.699924	2.38236	1.80203	0.776774	1.23277	2.57276	0.534153	1.3286
ENSMUSG00000016921	Srsf6	1.49542	0.521269	0.420121	0.354301	-0.617983	-0.882729	-0.386158	0.285782	1.12486	2.87836	0.314078	-0.407823	1.24057	0.365675	-0.112946	0.322426	-0.655608	2.54783	2.24638	-0.821023	1.75907	-0.793174	2.50775	-3	-0.521434	-0.283162	-0.12436	-0.221126	0.795949	2.64406	2.21519	1.55571	2.0769	-0.235824	0.546666
ENSMUSG00000016933	Plcg1	0.756712	-3	-3	1.43808	2.2383	-3	0.328583	-0.718967	-3	-3	-0.206908	-1.38722	-1.29243	0.499824	-3	-0.0856568	0.907465	-3	-3	-3	-3	1.87123	-3	-3	-3	-3	-0.407823	0.544192	2.89501	-3	-0.521434	0.472903	0.764998	1.32286	-0.160522
ENSMUSG00000016940	Kctd2	0.495683	0.140194	0.0685569	1.09451	-0.345823	-0.0963675	0.22037	0.611829	-0.617983	-0.193142	0.207096	-0.14813	2.94619	0.516006	-3	0.296884	-3	-3	-3	3.1007	-0.430626	-0.480172	0.920176	0.161667	-0.130182	-0.793174	-3	-3	1.03786	0.799409	-0.0649968	0.488692	0.394627	0.104146	0.853759
ENSMUSG00000016942	Tmprss6	-3	-3	-3	-3	-3	-3	-3	-3	-3	-0.567031	-3	-3	-3	-3	-3	-3	-3	-3	-3	-3	-3	-3	-3	-3	-3	-3	-3	-3	-0.00392635	-3	-3	-3	-3	-3	-3
ENSMUSG00000016946	Kctd5	2.1294	0.350442	-3	0.00902574	0.104146	-0.718967	-3	0.114277	-3	-3	-0.636388	-1.04096	-3	0.497068	-0.430626	-3	1.58434	-0.480172	-3	-0.995679	-3	3.07704	-0.336299	-3	-0.521434	-3	-3	-3	0.114277	2.03783	-0.675718	-0.130182	-0.917215	-3	0.465532
ENSMUSG00000016984	Etaa1	-3	-3	0.124178	-0.228413	-1.04096	-0.655608	-0.467246	-0.718967	1.48117	-0.696804	0.971786	-3	2.20377	0.257918	-0.365523	0.215109	-0.954677	-1.29243	-3	-0.767004	-0.917215	-3	-0.274905	-0.718967	-0.917215	-1.14874	-3	0.179264	0.477266	0.107549	-0.742321	-3	0.198932	-0.636388	3.04647
ENSMUSG00000017002	Slpi	-3	-3	-3	-3	-3	-3	-3	-3	-3	-3	-3	-3	-3	-3	-3	-3	-3	-3	-3	0.917033	-3	-3	-3	-3	-3	-3	-3	-3	-3	-3	-3	-3	-3	-3	-3
ENSMUSG00000017119	Nbr1	-0.213959	-3	-3	-3	-0.454693	-0.850781	-0.365523	0.326541	-1.04096	-0.112946	-3	-3	-1.21467	0.79872	-0.567031	0.0174507	-3	-3	-3	-3	-0.995679	0.387568	2.69455	-3	1.08923	-1.04096	-0.954677	3.26678	1.05542	0.859799	2.04669	-0.266803	-0.882729	-3	2.50561
ENSMUSG00000017132	Cyth1	1.7432	0.0648322	-3	-0.396856	2.16826	-0.821023	0.44576	-0.600326	-1.14874	-0.567031	0.958134	-1.14874	0.222976	-3	-3	-3	-1.14874	-3	0.953808	-3	1.22714	-0.0310503	2.64547	-3	-3	-1.04096	-3	-3	1.00779	0.235781	-0.0963675	0.712734	0.530328	-3	1.45699
ENSMUSG00000017146	Brca1	1.58907	0.0417873	-3	-3	-0.675718	-3	-3	-0.917215	0.0132587	-3	1.6037	-1.50864	-3	-3	-3	0.193403	-1.50864	-3	-1.29243	-1.38722	-1.50864	1.21856	-0.228413	-0.917215	1.58298	-0.882729	-1.29243	-3	-0.317855	0.0831441	-3	0.0338257	1.82387	1.86148	1.66597
ENSMUSG00000017176	Nt5c3l	2.60704	0.124178	-3	-3	1.07813	0.0378248	0.887111	2.74354	1.9527	-0.186419	1.99861	2.08732	-0.551294	-3	-3	0.420121	-0.179799	-0.118615	0.740442	0.808279	0.30771	-3	0.534153	-0.0963675	-0.274905	-3	0.453471	0.382197	0.805569	2.73948	-0.326979	-3	-0.655608	-3	0.431525
ENSMUSG00000017188	Coa3	2.53124	0.871047	0.863382	0.464042	0.140194	-3	0.23325	2.47819	-0.617983	2.0869	0.724358	-0.291579	2.62666	0.652343	0.0297895	-3	1.76209	-3	-3	-0.536107	2.70119	-3	0.722716	0.204391	2.47138	-3	1.57508	0.0972573	1.56997	0.800098	0.509337	0.324488	1.10281	-3	2.11251
ENSMUSG00000017195	Zpbp2	0.190612	-3	-3	-3	-3	-3	-3	0.253096	-3	-3	0.107549	-3	-3	0.198932	-3	-3	0.750586	-3	-3	-0.718967	-3	-3	3.08395	-3	-3	-3	-3	-3	-3	-3	-3	-3	-0.636388	-3	0.605413
ENSMUSG00000017204	Gsdma	-3	-3	-3	-3	-3	-3	-3	-3	-3	-3	-3	-3	-3	-3	-3	-3	-3	-3	-3	-3	-3	-3	-3	-0.536107	-3	-3	-3	-3	-3	-3	-3	-3	-3	-3	-3
ENSMUSG00000017210	Med24	1.96835	-3	-3	-3	0.079543	-3	-3	-3	-3	-3	-3	-0.480172	2.06707	-3	-3	-3	0.40841	0.0216027	-0.742321	-3	0.510679	-3	-3	0.320354	-3	-3	-3	0.488692	-3	-3	-0.112946	-3	-0.442493	-3	-3
ENSMUSG00000017221	Psmd3	0.736476	0.354301	-3	0.462548	-3	-0.655608	0.401573	2.26774	-3	-3	-0.583359	-0.995679	-0.345823	2.93542	-0.0700704	0.882012	0.495683	1.52076	-0.14813	-3	0.667546	3.35327	0.322426	2.30859	-0.954677	-3	-3	-0.300162	1.07339	0.576457	-3	-0.075204	-3	-3	0.593397
ENSMUSG00000017264	Exosc10	1.16764	0.196176	0.428297	0.539202	-0.467246	-3	0.0972573	0.346549	0.179264	-3	-0.308919	-3	2.36931	0.454997	-3	0.411788	-3	-3	-3	-0.675718	-1.14874	3.02895	-0.075204	-3	-1.04096	-3	-3	-3	0.946992	0.301247	-0.154282	-3	-0.954677	-0.0856568	0.697317
ENSMUSG00000017286	Glod4	1.4648	0.867526	0.726809	0.699057	-3	-0.0963675	-3	1.60055	-0.386158	-3	1.96755	1.87333	1.36004	2.62137	-3	1.3141	2.01478	-0.166853	2.57645	2.36779	-3	-3	0.657152	-3	0.255514	-0.308919	-3	3.03663	-3	1.03547	-0.300162	-3	-3	-3	0.703377
ENSMUSG00000017288	Vps53	2.23903	0.474362	0.881442	0.303412	-3	0.20167	0.73886	-3	-1.04096	2.0984	1.75649	2.73483	-0.467246	-3	-3	1.53972	1.43697	-0.742321	-3	-3	1.18698	-0.326979	0.649432	-0.675718	-0.365523	0.222976	-3	0.230704	0.980049	0.67587	-3	0.974097	-0.882729	-3	0.709355
ENSMUSG00000017291	Taok1	1.20847	-0.821023	-0.583359	-0.675718	-3	0.877429	-0.917215	-0.583359	-3	-0.850781	-0.480172	0.993921	0.946992	-0.317855	-0.821023	-3	0.253096	-3	-1.50864	-1.38722	1.22868	-0.467246	-0.419075	-3	-1.67778	-1.14874	-1.50864	-3	1.54222	0.0496056	1.8537	-0.521434	-1.04096	-3	0.250664
ENSMUSG00000017299	Dnttip1	-3	-3	0.878579	0.179264	-3	-3	-3	-0.317855	0.790356	-0.283162	-0.160522	-3	-3	0.643551	-3	0.324488	0.0417873	-3	2.16307	-3	1.92763	-3	-3	-3	-3	-0.274905	-3	-3	0.585574	-3	-0.696804	-3	-3	-3	-3
ENSMUSG00000017307	Acot8	1.0803	-3	-3	-3	2.05135	-3	-3	0.107549	-3	-3	-0.258848	-3	-0.767004	0.272074	-3	-3	-3	-3	-3	-3	-0.767004	-3	0.0417873	-3	-3	-3	2.92152	-3	0.490099	-3	0.494294	0.243286	-0.536107	-3	0.541704
ENSMUSG00000017314	Mpp2	-3	-3	-3	-3	-3	-3	-3	-3	-3	-3	-3	-3	-3	-3	-3	-3	-3	-3	-3	-3	-3	0.356217	-3	-3	-3	-3	-3	-3	-3	-3	-3	-3	-3	-3	0.871047
ENSMUSG00000017376	Nlk	0.0338257	0.564784	-3	0.290257	-0.12436	-0.0501223	-3	-3	0.114277	2.84927	1.08711	1.2292	0.746712	0.0132587	-0.386158	-3	-1.29243	-3	2.16191	-0.882729	-1.38722	-3	1.56242	-3	-0.954677	-0.345823	-3	-3	0.781109	-3	2.25634	2.03977	0.882012	-3	1.04653
ENSMUSG00000017386	Traf4	-3	-3	-3	-3	2.14641	-3	-0.154282	2.43416	-0.636388	-3	-3	-3	-3	-3	0.00902574	-3	-1.29243	-0.636388	-3	-3	-3	-3	-0.266803	-3	-0.617983	-0.850781	-0.767004	-3	-3	-3	-3	-3	-0.767004	-3	-3
ENSMUSG00000017390	Aldoc	-3	0.512017	-3	-3	-3	-3	-3	-3	-3	-3	-3	-3	-3	-3	-3	-3	-3	-3	-3	-3	-3	-3	-3	-3	-3	-3	-3	-3	-3	-3	-3	-3	-3	-3	-3
ENSMUSG00000017404	Rpl19	3.03331	3.47509	3.27112	3.32572	3.01938	2.80865	-3	3.0709	3.09871	-3	3.39105	2.34418	2.48497	2.00728	1.34618	2.94316	3.22975	3.00992	3.27133	2.47403	3.0105	2.95454	2.28988	-3	3.11551	3.02549	2.99957	3.21472	2.98777	3.31776	1.46406	1.47481	2.90971	0.89878	2.71412
ENSMUSG00000017405	Nek8	-3	-3	-3	-3	-3	-3	-3	-3	-3	-3	-3	-3	-3	-3	-3	-3	-3	-3	-3	-3	-3	-3	-3	-3	-3	-3	-3	2.01469	-3	-3	-3	-3	-3	-3	-3
ENSMUSG00000017412	Cacnb4	-1.04096	0.100715	-3	-0.467246	-1.29243	-3	-0.742321	-0.995679	-3	-3	-3	-3	-3	-3	-0.954677	-3	-1.95861	-3	-3	-3	-3	-3	-0.850781	2.60532	-1.04096	0.497068	-3	-0.882729	0.243286	0.170555	-3	-3	-3	-3	-3
ENSMUSG00000017417	Plxdc1	-3	-3	0.107549	-3	-0.793174	-3	-3	-3	-3	-0.454693	-3	-3	0.653309	-3	-3	-3	-0.917215	1.8548	1.56219	-3	0.999174	-3	-3	-3	-0.696804	-3	-3	-3	-3	1.15688	-1.04096	-3	-3	-0.696804	-0.136083
ENSMUSG00000017418	Arl5b	-0.617983	-0.583359	0.638589	-0.454693	-0.850781	-3	-3	-0.954677	-1.50864	-3	2.81763	-1.09151	-1.14874	-0.567031	-3	0.0831441	-0.793174	-3	-3	-3	-0.917215	-0.696804	-0.101824	-3	-1.50864	1.38113	-3	-3	0.646502	0.274389	-1.04096	-3	-0.954677	-1.14874	0.396374
ENSMUSG00000017421	Zfp207	0.831294	3.24744	2.84577	3.13445	2.90219	2.69232	1.77306	0.842047	0.636588	3.29378	2.05892	2.57593	1.58014	2.07251	0.706803	3.1725	1.51016	1.96299	2.30707	2.41729	2.70589	1.39342	1.05312	0.328583	0.311966	2.97424	1.89994	2.50529	2.93145	1.71651	3.00645	2.87831	2.13408	2.5873	1.66512
ENSMUSG00000017428	Psmd11	1.54383	2.15797	1.04614	1.65274	-0.154282	0.383995	0.507991	-3	0.413467	0.350442	0.893262	1.32471	0.477266	3.62134	0.883718	1.22508	2.56693	0.79386	2.60815	-0.355561	2.80443	0.0216027	0.924848	0.354301	-0.118615	0.3638	2.21757	1.62594	1.79043	1.91767	1.84355	1.25044	0.143327	0.458033	1.20252
ENSMUSG00000017466	Timp2	1.15017	-3	-3	-3	-3	-3	-3	-0.675718	-3	0.0972573	-3	-3	-0.995679	1.37256	-3	-3	-3	-3	-3	-3	0.40841	1.6286	-3	-3	-3	-3	-3	1.95129	-3	0.158664	-1.14874	-3	-0.493495	-0.882729	-3
ENSMUSG00000017478	Zc3h18	-3	-0.00392635	-3	-3	-3	-3	-3	-3	-1.21467	-3	-0.50724	2.01737	-1.29243	-3	-3	-3	-1.50864	-3	-3	-1.14874	-1.04096	0.100715	-3	-3	-3	-0.442493	-3	-3	-0.0649968	1.00221	-3	-3	-0.742321	1.48659	-0.0172766
ENSMUSG00000017485	Top2b	3.08663	0.468495	1.47525	2.73745	-0.00392635	2.68504	0.747489	0.0867157	-0.365523	-0.075204	1.90282	2.11558	1.4816	2.01271	0.23325	1.01119	0.77386	0.576457	-0.291579	0.255514	2.84889	1.57658	0.376759	1.52063	-0.130182	1.03387	-0.917215	0.472903	3.44437	0.96853	2.91215	2.42563	0.755189	-1.09151	1.32982
ENSMUSG00000017493	Igfbp4	-3	-3	-3	-3	0.120903	-3	-3	-3	-3	-3	-3	-3	-3	-3	-3	-3	-1.50864	-3	-3	-1.21467	-1.04096	-0.821023	-3	-3	-3	-1.14874	-3	-3	-3	-3	-3	-3	-3	-3	-3
ENSMUSG00000017499	Cdc6	1.62625	-3	-3	-0.0127808	-3	-3	0.0572856	-3	2.49004	-0.480172	0.344589	-3	-3	0.464042	-3	-3	0.78326	-3	-3	2.21522	-0.467246	-0.0501223	-3	-3	-0.995679	-0.636388	-0.551294	0.209783	0.683137	0.0216027	-0.995679	0.146438	-0.767004	-0.718967	0.73488
ENSMUSG00000017548	Suz12	1.47554	1.13229	0.842672	0.839541	-3	0.720242	0.989049	1.22144	2.42262	0.22037	0.878579	-0.345823	0.805569	2.18611	-3	0.602169	0.607562	-0.345823	0.0417873	0.981864	2.88663	-3	0.642563	0.184975	0.107549	0.110926	-1.09151	2.70375	0.850707	1.11464	0.320354	2.49994	2.6157	2.98637	2.94762
ENSMUSG00000017550	Atad5	-0.551294	-3	-0.375718	-3	-1.04096	-3	-0.696804	-3	-1.38722	-3	2.13707	-3	-3	-0.386158	-3	-0.12436	0.650405	-1.38722	-3	-3	1.00134	-3	-0.617983	-3	-3	-3	2.06786	0.664736	0.9509	-3	-1.29243	1.78348	-3	-3	0.365675
ENSMUSG00000017561	Crlf3	1.90758	3.02664	0.897682	0.70079	2.70905	0.560026	0.738067	1.66399	0.235781	0.497068	0.629512	2.45157	1.89349	0.791761	-0.386158	0.909074	1.61701	0.555215	2.32564	1.89037	1.90688	0.079543	2.325	2.76682	0.765743	0.640581	-0.493495	0.824841	1.27487	1.19676	1.62932	2.49416	2.58314	1.49763	1.09902
ENSMUSG00000017607	Tns4	-3	-3	-3	-3	-3	-3	-3	-3	-3	-3	-3	-3	-3	-3	-3	-3	-3	-3	-3	-3	-3	-3	-3	-3	-3	-3	-3	-3	-3	-3	-3	-3	-3	-0.995679	-3
ENSMUSG00000017615	Tnfaip1	-3	-3	-3	-3	-0.995679	-3	-3	-3	-3	-3	-0.821023	-3	-3	-3	-3	-3	-3	-3	-3	-3	-3	-3	-3	-3	-1.14874	-3	-3	-3	-3	-3	-3	-3	-3	-3	-3
ENSMUSG00000017631	Abr	-0.821023	0.369401	0.143327	0.26031	-0.235824	-3	-0.186419	-3	0.107549	-3	-0.080399	1.93425	1.9072	0.198932	-3	0.707655	-0.767004	1.93202	1.43234	-3	1.22714	0.369401	-0.300162	-0.454693	1.95819	-0.718967	-3	-3	0.668479	0.380392	-0.130182	-0.396856	-0.655608	-0.954677	0.0759118
ENSMUSG00000017639	Rab11fip4	-3	-0.600326	-0.365523	1.27464	0.225568	-0.345823	-3	-0.954677	-3	-3	-1.09151	-1.50864	1.74045	0.676785	-0.600326	0.281261	-3	-3	0.778947	-1.50864	-0.767004	1.81902	-0.793174	-3	-0.850781	-1.09151	-3	0.671265	1.17205	-0.130182	-0.995679	0.856185	-3	0.243286	-0.600326
ENSMUSG00000017664	Slc35c2	-3	0.228144	-3	-3	-3	-0.365523	0.3485	2.44834	-3	-3	-3	-3	-3	-3	-3	-3	0.846399	-3	-3	-3	-3	-3	0.0174507	-3	-0.636388	-3	1.36476	-3	-3	0.561221	-3	-3	-3	-3	-3
ENSMUSG00000017670	Elmo2	0.365675	0.857995	0.176381	0.726809	0.491502	1.12616	-3	0.429914	1.00522	1.61564	0.133858	2.22927	-0.430626	0.267406	-3	0.65906	1.8852	-0.0550241	-0.0550241	-0.850781	0.170555	-3	0.619198	3.38369	-0.917215	1.71013	-3	0.187803	1.35336	0.996993	-0.221126	0.0132587	-0.375718	2.7792	1.00479
ENSMUSG00000017677	Wsb1	1.05884	0.371253	0.5989	0.303412	-3	-0.266803	0.639586	-3	-3	-3	-3	-1.04096	-0.600326	0.490099	-0.407823	0.871047	0.577607	-3	1.76035	1.51549	1.10384	-3	2.74717	-3	0.859198	-3	-3	0.137037	2.86851	0.442637	-0.213959	1.06224	-3	-0.308919	0.657152
ENSMUSG00000017679	Ttpal	0.557627	0.441066	0.971322	0.265054	2.10589	0.104146	-3	-0.396856	-3	2.01204	1.88082	-0.954677	2.77149	0.82614	1.56598	0.784689	-0.0599818	-3	-3	-0.430626	0.361917	-0.536107	0.595606	-0.696804	2.12031	-3	-0.274905	0.978226	0.974097	0.866937	-0.0550241	0.43313	-0.142065	-0.521434	0.724358
ENSMUSG00000017686	Rhot1	-3	-0.075204	-3	-3	-0.407823	-0.442493	0.303412	-3	2.31161	-3	-3	-0.995679	-3	0.545431	-3	0.320354	-1.29243	-1.04096	-3	-3	-1.09151	-3	-0.283162	-3	-0.655608	-3	-0.917215	-0.0856568	0.462548	0.0902581	-0.954677	-3	-1.14874	-3	0.212454
ENSMUSG00000017697	Ada	-3	-3	-3	-3	-3	-3	-3	-3	-3	-3	-3	-3	-3	-3	-3	-3	-3	0.196176	-3	-3	-3	-3	-3	-3	-3	-3	-3	-3	-3	-3	-3	-3	-3	-3	-3
ENSMUSG00000017707	Serinc3	1.80842	0.973174	0.623353	2.57521	0.20167	1.47496	1.13802	0.198932	2.19615	0.467016	2.06826	2.72811	0.662852	2.41192	0.551572	-0.0264104	1.48045	1.48317	2.36879	0.143327	1.51176	1.3043	0.888236	0.742804	1.09625	1.7656	0.654273	1.95976	2.25399	1.96554	0.110926	2.62249	2.13622	2.0449	1.31389
ENSMUSG00000017713	Tha1	-0.107349	-3	-3	0.149527	-3	-3	-0.080399	-0.345823	-0.917215	-3	-3	-0.917215	-3	-3	-0.283162	-3	-3	-3	-3	-3	-3	-3	-0.193142	2.79055	-3	-3	-0.696804	-3	0.257918	0.48728	-3	-3	-1.09151	-0.567031	0.00902574
ENSMUSG00000017715	Pgs1	1.14863	1.58615	2.32574	0.334655	-0.696804	-0.617983	-0.12436	2.10312	-3	-0.355561	-0.0599818	1.2601	-3	0.719414	-3	-3	-0.917215	-3	2.20039	-3	-1.04096	1.2036	0.608633	-3	-0.467246	-3	-0.600326	-3	0.513351	0.143327	-3	-3	-3	-0.600326	0.609701
ENSMUSG00000017716	Birc5	2.77904	2.08537	0.832573	1.13197	0.23325	0.48728	1.15567	0.78326	1.64089	0.571825	1.07007	1.41332	2.91581	1.36175	0.903144	1.357	2.88212	-0.179799	2.91881	0.127429	3.18385	0.281261	2.00929	0.413467	2.90153	0.344589	2.86651	0.843295	2.04447	2.93969	0.928447	1.07081	3.13721	2.44977	2.63784
ENSMUSG00000017718	Afmid	-3	-3	-3	-3	2.72123	0.193403	-3	-3	-3	-3	-3	-3	-3	-3	-3	-3	-0.345823	-0.173277	-3	-3	-3	-3	-3	0.0216027	-3	-3	-3	-3	-3	-3	-3	-3	-0.617983	-3	0.772395
ENSMUSG00000017721	Pigt	-3	-3	-3	0.207096	-3	-3	-3	-3	-3	0.0457141	-0.386158	-3	-3	-3	-3	-3	0.356217	-3	-3	-3	-3	-3	-3	-3	-3	-3	-3	-3	-3	-3	-3	-3	-3	-3	-3
ENSMUSG00000017734	Dbndd2	-3	-3	-3	-3	-3	-3	-3	-3	-3	-3	-3	-0.917215	-3	-3	-3	-3	-3	-3	-3	-3	-3	-3	-3	-3	-3	-3	-3	-3	-3	-3	-3	-3	-3	-3	-3
ENSMUSG00000017754	Pltp	-3	-3	-3	-3	-3	-3	-3	-3	-3	-3	-3	-3	-3	-3	-3	-3	-3	-3	-3	-0.396856	-3	-3	-3	-0.101824	-3	-3	-3	-3	-3	-3	-3	-3	-3	-3	-3
ENSMUSG00000017756	Slc12a7	-3	-0.154282	-0.221126	-0.317855	-3	-3	-0.251037	-0.821023	-3	-3	0.416807	-3	-1.38722	1.42457	-3	-3	-3	-1.38722	-3	-3	-1.14874	-3	-0.655608	-3	-3	-3	-3	-3	-3	-0.283162	-0.617983	1.05808	-1.50864	-1.04096	-3
ENSMUSG00000017760	Ctsa	1.73087	2.80982	2.6004	1.25602	3.44813	1.99529	0.847017	1.03587	-0.365523	0.725993	0.436322	2.89958	2.76253	1.65467	1.17987	1.17785	2.33748	3.12236	2.74981	2.57126	1.2714	3.37636	1.18896	0.61289	2.96974	2.27159	-0.130182	-0.235824	3.0252	2.51761	2.8019	1.34988	1.78598	0.55279	1.5235
ENSMUSG00000017764	Zswim1	-3	-3	0.437909	-3	-3	-3	-3	-3	-3	-3	1.15109	-3	-3	-3	-3	-3	-0.600326	-3	-3	-3	-3	0.330617	-3	-3	-3	-3	-3	-3	-3	-3	-3	-3	-1.29243	-3	-3
ENSMUSG00000017765	Slc12a4	-3	-3	-3	-3	-3	-3	-0.112946	-3	-3	-3	0.705949	-3	-3	-3	-3	-3	-0.243364	-3	-3	-3	-0.336299	-3	-3	-3	-3	-3	-3	-3	-3	-3	-3	-3	-3	-3	-3
ENSMUSG00000017767	Spata25	-3	-3	0.645521	-3	-3	-3	-3	-3	-3	-3	1.37164	-3	-3	-3	-3	-3	-3	-3	-3	-3	-3	-3	-3	-3	-3	-3	-3	-3	-3	-3	-3	-3	-3	-3	-3
ENSMUSG00000017774	Myo1c	-0.821023	-3	-3	0.311966	-3	-3	-3	-3	-3	-3	-3	-3	-3	-3	-3	-3	-1.67778	-3	-3	-3	-0.0404816	-3	-3	-1.04096	-3	-3	-3	-3	-3	1.6925	-0.386158	-3	-3	-3	-3
ENSMUSG00000017776	Crk	-3	-0.300162	1.6925	2.01242	-3	-0.882729	-3	-3	-3	-3	1.94221	-3	0.292478	-3	-3	-3	-1.50864	0.465532	-3	-3	1.41881	-3	0.788946	-3	-1.14874	-3	-3	0.608633	-0.0649968	-3	-0.850781	-0.308919	-0.442493	-0.882729	-0.308919
ENSMUSG00000017778	Cox7c	2.37159	1.87397	-3	1.73022	-0.0264104	1.75839	-3	-3	2.48749	0.104146	2.91048	1.32738	2.5484	1.5201	1.31304	1.59804	1.80768	0.587823	2.10113	1.32017	2.27444	-0.0599818	2.18642	0.980049	2.43348	1.26626	1.48927	-3	1.12454	2.65148	-0.266803	-3	2.1372	2.40838	3.33396
ENSMUSG00000017781	Pitpna	1.78047	-3	1.26176	0.862191	0.0610753	1.25263	0.0648322	1.52983	2.29704	1.49277	0.696444	-0.14813	1.74163	1.35162	0.428297	1.48503	0.800786	0.0722499	2.59389	0.817631	2.37889	3.36394	2.00694	0.365675	2.15867	-0.0700704	2.665	3.3143	1.32533	2.70117	0.436322	0.721893	0.724358	2.76698	1.34106
ENSMUSG00000017801	Mlx	0.373096	0.454997	1.03104	2.81758	-3	2.29907	0.876853	0.914925	2.35778	0.167613	0.290257	-0.0550241	2.17656	0.996117	0.198932	1.25433	0.549126	-0.173277	2.03715	-3	-0.0452752	0.00475116	0.590061	0.610767	-3	0.000434077	1.36231	3.424	1.43681	1.23581	2.30212	-3	0.245759	0.392873	1.97896
ENSMUSG00000017802	Fam134c	-0.655608	-3	-3	-3	-3	-3	-3	-3	-3	-3	-3	-3	-3	-3	-3	-3	-3	-3	-3	-3	-3	-3	-3	-0.917215	-3	1.861	-3	-3	-3	-3	-3	-3	-3	-3	-3
ENSMUSG00000017830	Dhx58	0.235781	-3	-3	0.678609	-0.793174	0.0972573	-3	0.209783	-3	-3	-0.636388	-0.243364	-1.09151	-3	0.0867157	-3	-3	-1.09151	-0.396856	2.18464	-3	-0.107349	0.45194	-3	-0.300162	-3	-3	-3	0.926394	-3	1.23932	-3	-0.696804	-0.696804	3.23905
ENSMUSG00000017831	Rab5a	2.03854	0.367542	1.55268	-3	0.0572856	0.299071	0.0937718	-3	1.31704	-0.442493	0.380392	-3	-0.600326	-0.0909791	2.66373	-3	1.07339	-1.04096	-0.882729	-3	1.52558	-0.600326	-3	-0.767004	-0.995679	-0.917215	-0.821023	-0.345823	0.606489	1.73934	-0.493495	0.66096	2.52205	1.44312	0.356217
ENSMUSG00000017837	Nkiras2	-0.480172	0.544192	-3	-3	0.970858	-3	0.320354	-0.419075	-3	-0.386158	0.472903	-0.882729	-3	-3	-3	-3	1.25722	0.576457	-3	-3	1.89316	0.130655	-3	-3	-0.583359	-0.521434	-0.345823	-0.291579	0.658107	-3	-0.617983	-3	-0.793174	-3	0.650405
ENSMUSG00000017843	Ppp2r5c	2.35244	3.02933	1.97654	2.4314	0.278982	1.72453	1.4325	2.37324	2.26432	1.32738	1.75619	1.82139	2.93565	1.68206	0.299071	2.692	2.36448	2.0607	2.3816	2.01854	2.60695	1.02412	0.832573	-0.0649968	2.72382	0.0216027	1.66951	0.856789	1.68324	2.48132	2.56487	0.892707	2.33912	1.12192	2.75073
ENSMUSG00000017858	Ift52	-0.0172766	-3	-3	0.646502	-0.258848	1.52376	1.49347	0.276692	-3	0.472903	-3	1.68071	-3	-0.0700704	-0.386158	0.190612	0.716921	-3	-0.375718	2.94985	-0.617983	-3	0.127429	0.437909	-0.467246	-3	-3	-3	0.627468	-3	-0.221126	-0.0963675	-0.696804	-0.193142	0.398114
ENSMUSG00000017861	Mybl2	-3	-3	-3	-3	-3	-0.206908	-3	-3	-3	-0.636388	-3	-0.536107	-3	-3	-3	-3	-1.04096	-3	-3	-3	-3	-3	-3	-3	-3	-1.09151	-3	-3	-3	1.75664	-3	-3	-3	-3	-3
ENSMUSG00000017929	B4galt5	-0.493495	1.16527	0.167613	1.29183	-3	1.29383	0.576457	-3	-0.995679	-3	-0.173277	-0.251037	-3	-3	-0.655608	0.912275	1.1377	-0.850781	0.525174	-3	-0.917215	1.03024	2.2763	-1.04096	-1.21467	0.399847	1.39726	1.48146	0.776047	0.405005	1.18073	-3	0.510679	1.78269	-0.375718
ENSMUSG00000017978	Cadps2	-3	-3	-3	-3	-3	-3	-3	-3	-3	-3	-3	-3	-3	-3	-3	-3	-3	-3	-3	-3	-3	-3	-3	-3	-3	-0.917215	-3	-3	-3	-3	-3	-3	-3	-3	-3
ENSMUSG00000017999	Ddx27	0.0610753	0.67219	0.527759	0.62024	-3	-0.291579	0.198932	-0.0550241	-0.206908	0.104146	0.527759	-0.493495	-1.14874	0.454997	0.130655	0.713575	0.880871	-0.521434	-3	2.49386	1.81803	-0.567031	0.225568	-3	-0.136083	-0.130182	-0.882729	0.0610753	0.975018	-0.00392635	2.10803	2.02943	1.22971	-0.14813	0.901513
ENSMUSG00000018001	Cyth3	-3	-3	-3	-0.480172	-3	-3	-3	-3	-3	-3	-3	-3	-3	-3	-3	-3	-3	-3	-3	-3	-3	-3	-3	-3	-3	-3	-3	-3	-3	-3	-3	-3	-1.38722	-3	-3
ENSMUSG00000018008	Cyth4	-0.308919	0.416807	-3	-3	-3	-0.467246	0.494294	-3	-3	-0.213959	0.420121	1.81777	-3	-0.166853	-3	-3	0.0216027	-3	-3	-3	0.808279	-3	-3	-3	-0.767004	-0.675718	-0.882729	-3	1.77845	0.886547	-0.742321	-0.193142	1.44949	-3	-0.193142
ENSMUSG00000018040	Rrp7a	-3	0.8103	2.6589	1.93677	-3	-3	0.456518	0.253096	-0.130182	-3	-3	-3	-0.583359	-3	-3	-3	0.385785	-3	2.33714	-0.493495	-3	-3	0.403292	-0.0599818	-0.266803	-0.186419	-3	-3	-3	0.781827	-3	-3	-3	-3	0.603253
ENSMUSG00000018042	Cyb5r3	-3	-3	1.60066	0.187803	-3	-0.718967	-3	-3	1.40417	-0.454693	2.33232	-3	-0.251037	-0.101824	-3	0.859799	-0.850781	1.48117	-0.882729	-3	2.25162	-3	2.58566	0.818292	-3	-3	-0.821023	-0.0550241	0.418467	0.0457141	0.0174507	-3	-1.21467	-3	0.167613
ENSMUSG00000018068	Ints2	0.000434077	1.07704	-3	2.51828	0.140194	-0.821023	-3	-3	-3	1.99603	0.716087	-1.14874	-1.50864	-0.493495	-3	-3	-0.675718	-1.29243	-3	2.36165	0.253096	-3	-3	0.0610753	-0.954677	-3	-1.09151	1.95343	0.23325	0.977312	-3	2.52876	1.68007	1.03985	-3
ENSMUSG00000018076	Med13l	0.532882	0.240799	0.421768	0.23325	-0.767004	0.895478	2.10271	-0.173277	1.84801	2.1825	1.82073	-0.793174	0.965249	0.512017	-0.995679	1.35814	-0.258848	1.05922	0.547898	0.519959	1.40314	1.86232	-0.0172766	-0.536107	0.894371	1.7924	-0.636388	-0.636388	2.19095	0.410102	-0.493495	1.31326	-0.521434	1.4262	0.42341
ENSMUSG00000018102	Hist1h2bc	-3	-3	-3	-3	-3	-3	-3	-3	-3	-3	-3	0.441066	-3	-3	-3	-3	0.0496056	-3	-3	-3	0.625415	-3	-3	-3	-3	-3	-3	-3	-3	-3	-3	1.10961	-3	1.22456	1.62202
ENSMUSG00000018143	Mafk	-3	-3	-3	-3	-3	-3	-3	-3	-3	-3	-3	-3	-3	-3	-3	0.0831441	-3	-3	-3	-3	-3	0.00902574	-3	-3	1.52402	-3	-3	-3	-3	-3	-3	-3	-3	-3	-3
ENSMUSG00000018160	Med1	0.974097	2.15211	0.374932	1.67137	2.22606	-0.0501223	0.581039	0.458033	1.81131	-0.186419	0.394627	2.23391	1.97585	1.22378	-0.154282	0.81961	1.72527	-1.09151	1.01456	-0.0649968	1.16379	0.161667	1.57265	1.66201	2.36339	-0.112946	-0.154282	-0.396856	1.12258	1.7659	-0.365523	0.311966	1.17872	2.65022	0.734079
ENSMUSG00000018166	Erbb3	-3	-0.521434	-3	-3	-3	-3	1.76411	-0.882729	-3	-3	-3	-3	-1.50864	-3	-0.821023	-3	-1.67778	-1.50864	-3	-1.38722	-3	-3	-3	-3	-3	-3	-3	-0.767004	-3	-0.355561	-1.38722	-0.521434	-3	-3	-3
ENSMUSG00000018167	Stard3	-3	2.43744	0.480151	-0.221126	-0.419075	-0.14813	-3	-3	-3	-3	-3	-3	-3	-3	-0.355561	-3	-0.655608	1.35046	-3	-3	-0.326979	-3	-3	-3	-0.917215	-0.850781	-3	-3	0.187803	-3	-3	-3	-1.14874	-3	-3
ENSMUSG00000018168	Ikzf3	2.3816	2.4816	1.07813	2.77539	2.13092	-0.130182	0.361917	0.399847	2.44997	-0.154282	0.184975	1.07631	2.37978	3.1622	2.5924	3.21843	0.958612	1.41214	0.494294	2.44091	1.34735	0.454997	0.690285	2.95381	1.28287	2.58253	2.23157	2.55459	1.41029	1.18614	1.06375	-0.308919	1.96793	-0.12436	2.03339
ENSMUSG00000018169	Mfng	2.40646	-3	1.0035	0.525174	-3	-0.291579	0.196176	0.235781	-3	-3	-0.50724	-0.493495	-3	0.0132587	-3	0.87454	2.40343	-3	0.555215	-0.430626	-3	-0.0599818	0.26031	1.46525	-3	-0.793174	-0.419075	-3	1.31241	2.07074	-0.567031	-0.0127808	-0.266803	-3	0.461048
ENSMUSG00000018171	Vmp1	2.91702	3.20453	3.42481	3.42479	3.47443	3.23719	1.5954	3.58051	2.93214	2.86952	2.6658	2.38688	2.11187	1.77989	1.01414	3.44031	2.68025	2.66975	2.21182	2.15888	3.24962	2.1263	1.72355	3.21971	3.58975	3.63548	2.86202	3.50716	3.83451	3.06384	3.62912	2.79232	3.1883	3.06689	2.43721
ENSMUSG00000018189	Uchl5	2.25103	0.299071	0.530328	0.130655	-0.365523	-0.583359	-0.101824	-0.0649968	2.33646	-0.336299	1.86971	-0.917215	1.15354	2.14805	-0.300162	-3	1.02821	-3	0.217747	-0.882729	2.02914	-0.493495	-3	-3	-0.882729	-0.793174	0.608633	1.70673	0.537945	0.767972	-0.166853	0.290257	1.42588	-3	1.93131
ENSMUSG00000018196	Glrx2	0.292478	-3	0.950414	0.661907	-3	-3	0.62024	2.18396	-3	0.389343	0.190612	0.0937718	1.04575	0.739651	-3	-0.00833099	1.82776	-3	-1.04096	-3	2.21426	0.222976	0.318272	-3	-3	-3	1.75634	-3	1.43522	1.18811	2.83226	1.18868	-0.258848	0.436322	1.55944
ENSMUSG00000018199	Trove2	-3	-3	-0.14813	-3	-3	-3	-3	-3	-3	-3	-3	-3	-1.38722	-0.355561	-3	0.501196	-3	-1.29243	2.37295	-3	-3	-3	-3	-3	-1.21467	-0.583359	-3	-3	-3	0.267406	-3	-3	-3	-0.954677	-0.0856568
ENSMUSG00000018209	Stk4	1.66728	0.803525	0.248219	0.892707	0.792462	-0.636388	1.01077	1.82231	-0.00833099	1.4009	0.731669	2.39108	2.41847	0.996993	-0.454693	1.02371	2.36092	1.39289	2.33576	3.29683	2.27522	2.93347	1.24603	2.09625	0.893262	0.0572856	3.19149	0.37858	1.63074	3.08618	0.420121	1.44029	1.69453	-0.136083	3.14579
ENSMUSG00000018239	Zcchc10	-3	0.167613	0.699924	-3	-3	-0.419075	-3	-0.193142	-3	-0.160522	-0.345823	-3	-3	-3	-0.130182	-3	1.85824	-3	-3	-3	1.57796	-3	-3	1.00736	-0.696804	-3	-3	-3	0.40671	-3	-3	-3	-3	-3	0.158664
ENSMUSG00000018286	Psmb6	2.77149	0.980957	2.15924	3.05489	0.391112	3.33229	1.1833	3.33541	2.95978	0.730055	1.08066	2.65256	2.8224	1.00134	1.07886	1.64553	2.62718	2.94882	2.80015	3.15261	2.41273	2.07144	1.8827	0.338656	1.39254	0.577607	1.20469	0.745933	2.09535	2.52337	2.61627	1.21672	0.133858	0.494294	3.23567
ENSMUSG00000018287	Spag7	1.01414	0.360025	1.15809	0.818292	-0.454693	1.52037	1.55644	0.865755	-0.258848	0.33264	0.301247	-0.266803	2.8052	0.716087	0.394627	1.08888	2.77691	2.79231	2.66346	-0.50724	2.53709	0.167613	0.943049	-0.00392635	2.04556	0.124178	-0.199971	-3	1.70987	2.7915	0.42341	1.05235	-0.166853	0.255514	1.31389
ENSMUSG00000018293	Pfn1	3.36653	3.53307	3.55115	3.59242	3.00277	3.73472	2.53071	3.53546	3.88727	3.80937	3.5894	3.70277	3.70168	3.27861	2.28418	3.47961	3.76058	3.75957	3.48967	3.67827	3.35678	3.41422	3.58702	3.43409	3.7268	3.64166	3.41003	2.00634	3.34197	3.51841	3.62349	2.43	3.59706	2.75467	3.0719
ENSMUSG00000018322	Tomm34	-0.142065	-0.0172766	0.513351	0.554004	2.25679	-0.600326	-0.154282	1.37458	-0.954677	-0.0501223	-0.521434	-0.283162	2.28183	1.3608	0.158664	0.560026	2.20448	0.625415	0.152594	-0.228413	-0.430626	2.04234	0.43313	-0.206908	2.63125	-3	-0.430626	-0.251037	2.7394	0.847634	0.961469	0.876276	-1.09151	-0.317855	2.73397
ENSMUSG00000018326	Ywhab	2.15058	0.952356	1.29139	1.01119	2.76293	0.0610753	1.38149	2.57992	1.95487	2.20074	1.19565	0.267406	1.32017	1.62108	0.527759	1.01414	2.16032	2.1631	2.55899	3.01075	2.71273	1.5528	0.717754	0.477266	2.78572	2.90911	2.66613	3.1994	1.56444	2.49098	1.40519	2.44503	2.20219	1.59562	1.50299
ENSMUSG00000018334	Ksr1	-3	-3	-3	-3	-3	-3	-0.583359	-0.536107	-3	-3	-0.995679	0.869877	1.2292	-0.467246	-3	-3	-3	-1.38722	-3	-3	-3	-3	-0.696804	-3	-3	-3	-3	-3	-3	-3	-1.29243	-3	-0.617983	-3	-3
ENSMUSG00000018340	Anxa6	2.62376	3.01514	1.49832	2.54953	3.11823	2.51022	1.95588	1.1605	0.477266	1.84193	3.48736	2.80852	3.06872	1.77005	0.647481	2.36767	2.27704	3.26826	2.63633	2.47024	3.06809	2.83501	2.46457	3.1567	2.17281	2.90583	1.48531	3.13232	2.86016	2.40867	2.48233	2.25979	2.97445	1.25385	2.84723
ENSMUSG00000018341	Il12rb2	2.5541	0.0831441	2.59393	0.569491	-0.345823	-0.186419	0.788946	-0.274905	-0.850781	-0.243364	-0.251037	-1.09151	0.124178	-3	2.85513	0.3638	1.06036	1.08782	-0.521434	2.5429	-0.493495	-0.655608	0.272074	-0.258848	-0.365523	-0.655608	-3	-0.454693	0.902057	0.450403	-0.600326	0.274389	-1.21467	-3	0.314078
ENSMUSG00000018347	Zkscan6	-3	-3	-3	-3	-3	-3	-3	-3	-3	-3	-3	-3	-3	-3	-3	-3	-0.454693	-3	-3	-3	-1.09151	-3	-3	-3	-3	-3	-3	1.32451	-3	-3	-3	-3	-3	-3	-3
ENSMUSG00000018362	Kpna2	3.31817	1.49319	2.52358	2.54736	0.245759	2.53701	1.35046	3.07627	2.71957	2.66723	1.13833	2.16068	2.18888	1.24257	1.52519	-3	3.21744	0.458033	2.6902	3.04905	3.09452	0.458033	3.14529	3.62829	0.706803	2.7714	3.04065	2.98285	2.9681	2.37742	1.0204	2.71051	3.01268	-0.0550241	1.9866
ENSMUSG00000018363	Smurf2	2.11936	-3	-3	-0.375718	-3	-3	-3	-3	-3	-3	-0.954677	-3	-3	-3	-3	-0.186419	-3	-1.38722	0.67219	-3	-3	-3	-3	-1.14874	-3	-3	-3	-3	-3	-3	-3	2.00226	-3	-3	-3
ENSMUSG00000018372	Ccdc45	-0.274905	-0.154282	0.380392	0.866346	-3	-0.221126	0.0496056	-0.50724	-1.09151	-3	-0.655608	1.6384	-1.14874	-3	-0.454693	0.603253	-1.04096	-3	-0.107349	-3	-1.14874	-0.655608	0.0972573	-3	-1.04096	2.89717	-3	-3	0.371253	0.475816	-0.995679	-0.160522	-0.954677	-3	0.664736
ENSMUSG00000018377	Vezf1	1.73831	-3	-3	0.539202	2.34842	-0.442493	-3	0.560026	-1.29243	1.68134	0.879153	1.59738	-0.266803	-0.308919	-0.396856	-0.0550241	-1.04096	1.74383	-3	-3	0.434729	-3	-0.617983	-0.696804	1.8451	-0.718967	-0.266803	-3	0.437909	-3	-0.567031	-0.336299	1.08497	-3	0.133858
ENSMUSG00000018378	Cuedc1	-3	-3	-3	-3	-3	-3	-3	-3	-3	-3	-3	-3	-3	-3	-3	-3	-3	-3	-3	-3	-3	-3	-3	-3	-3	-3	-3	-3	-3	-3	-0.493495	-3	-3	-3	-3
ENSMUSG00000018379	Srsf1	-0.600326	0.490099	1.159	1.2714	-3	0.117603	-0.0909791	0.265054	-1.09151	-0.0599818	0.594503	2.67061	2.32818	1.77722	0.0257154	1.94419	1.94221	-0.251037	2.269	-0.243364	1.95507	2.93953	1.47728	0.34262	2.83312	0.000434077	1.84011	2.45772	1.26366	1.39691	0.161667	2.47698	-0.291579	-0.258848	2.00514
ENSMUSG00000018381	Abi3	-3	-3	-3	0.250664	-3	-3	1.1113	-3	-3	-3	-0.0909791	-3	-3	0.0257154	0.522575	-3	1.59804	-3	-3	-3	-3	-3	-3	-3	-3	-3	-3	-3	0.658107	0.173478	-0.442493	-0.355561	-3	-3	0.40841
ENSMUSG00000018387	Shroom1	-3	-3	-3	-3	-3	-3	-3	-3	-3	-3	-3	-3	-3	-3	-3	-3	-1.67778	-3	-3	-3	-3	-3	-3	-3	-1.29243	-3	-3	-3	-3	-3	-3	-3	-3	-3	-3
ENSMUSG00000018395	Kif3a	-3	-3	-3	-3	-3	-3	0.296884	0.0338257	2.40778	-3	-3	-3	-3	-3	-3	0.674034	-3	-3	-3	-3	-0.617983	-3	-3	-3	-3	-3	-3	-3	-3	0.5636	-3	-3	-3	-3	-3
ENSMUSG00000018401	Mtmr4	-3	-3	-3	-3	-3	-3	-3	-3	-3	-0.742321	-0.917215	-3	-3	-3	-3	-3	-1.67778	-3	-3	-3	-3	-3	-3	1.15017	-3	-3	-3	-3	-3	-3	-3	-3	-3	-3	-3
ENSMUSG00000018405	Mrm1	-3	-3	-3	-3	-3	2.25382	-3	-3	-3	-3	-3	-3	-3	-3	-3	-3	-1.04096	-3	-3	-0.995679	-3	-3	-3	-3	-0.107349	-3	-3	-3	-3	-3	0.467016	-3	-3	-3	-3
ENSMUSG00000018412	Kansl1	0.824191	-0.442493	0.930491	-0.617983	2.21086	-0.283162	-0.243364	0.23325	-1.38722	-3	-0.655608	1.0278	-3	-3	-0.742321	-3	1.23302	-3	0.425045	-1.29243	1.36004	-3	-3	0.936564	-0.467246	-3	0.766487	-0.675718	0.394627	-3	-1.29243	0.0216027	0.702517	1.33688	-0.154282
ENSMUSG00000018415	Gid4	-0.493495	-3	-3	-0.0649968	-3	-3	-3	-3	-1.29243	2.46253	-0.407823	-0.696804	-3	0.248219	1.57404	-0.0963675	-3	-1.29243	-0.112946	-0.166853	1.29095	-3	-0.107349	-3	-0.767004	2.51182	-3	-0.600326	0.467016	0.908539	-0.917215	-3	-3	-0.954677	-0.080399
ENSMUSG00000018425	Dhx40	-3	-3	-3	-3	0.120903	-0.274905	0.217747	-0.0452752	-1.29243	-0.636388	1.13261	0.305566	-1.29243	2.02776	-0.617983	-0.0357404	1.50827	2.30557	-3	-1.21467	-0.291579	-3	-3	-0.50724	-0.407823	-3	-1.04096	-3	-0.075204	0.629512	-0.696804	0.309843	-3	1.46525	2.7912
ENSMUSG00000018427	Ypel2	-0.00833099	-3	-3	-3	-3	-3	-3	-3	-3	-3	-3	-3	-3	-3	-3	-3	-3	-3	-3	-3	-3	-3	-3	-3	-3	-3	-3	-3	-3	-3	-3	-3	-3	-3	-3
ENSMUSG00000018433	Nol11	-3	-3	-3	-3	-3	-3	-3	-3	-3	-3	-0.266803	-3	-3	-3	-3	1.71122	-1.38722	-3	-3	-3	-3	-3	-3	-3	-3	-0.430626	-3	1.56373	-3	-3	-1.09151	-3	-3	-3	-3
ENSMUSG00000018442	Derl2	2.74804	0.608633	-3	2.59529	-3	-0.365523	-0.480172	-0.655608	-0.454693	-3	-0.0172766	1.52311	2.65324	0.827434	-3	0.768712	-0.336299	0.735679	-3	-0.396856	1.82615	-0.396856	0.596707	-0.206908	1.56645	0.107549	-0.221126	-0.130182	1.23555	-0.213959	0.0722499	1.71534	2.35224	0.808953	0.955255
ENSMUSG00000018446	C1qbp	-3	0.20167	-3	0.57066	-3	-3	0.405005	-3	-0.742321	-3	-0.0856568	2.34651	-0.767004	-3	-3	0.480151	1.99282	-3	-0.600326	-3	-0.742321	-0.536107	-0.00833099	-3	-3	-3	-0.742321	-3	1.37623	-3	-0.12436	0.431525	-0.186419	0.334655	0.190612
ENSMUSG00000018449	Rpain	2.70756	1.3286	0.899875	2.11207	-3	0.296884	0.456518	-3	-0.365523	0.354301	0.885983	-0.243364	-3	0.602169	-3	1.23606	-3	-3	-0.221126	-3	2.80901	-3	0.371253	0.597805	0.0496056	-3	-3	-3	1.50244	1.27487	0.583312	-3	2.97033	0.394627	0.911211
ENSMUSG00000018451	6330403K07Rik	-3	-3	-3	-3	-3	-3	-3	-3	-3	-3	-3	-3	-3	-3	-3	-3	-3	-3	-3	-3	-3	-3	-3	-3	-3	-3	1.62316	-3	-3	-3	-0.767004	-3	-3	-3	-3
ENSMUSG00000018474	Chd3	-0.300162	0.820924	0.751356	0.124178	-3	-3	-0.107349	-0.375718	-0.419075	-3	-0.12436	-0.917215	-0.235824	0.48728	2.5715	1.42653	-3	1.0154	0.783975	-3	1.81572	-0.206908	1.36419	-3	-1.38722	2.26581	2.48048	0.152594	0.871631	-3	0.143327	0.403292	1.40519	-3	-3
ENSMUSG00000018476	Kdm6b	0.0867157	-3	-3	1.55511	1.47438	-1.14874	-3	-0.917215	0.4929	1.33848	-0.767004	-3	-3	-3	-3	-3	-0.251037	-3	-0.365523	-1.38722	-3	1.14987	-0.480172	-1.21467	-3	-3	-0.954677	-0.793174	-3	-3	-1.14874	-3	-1.38722	0.0534626	0.899875
ENSMUSG00000018481	Appbp2	0.727623	-0.075204	-3	-0.118615	-1.14874	-3	-3	-0.308919	-1.38722	1.81896	-0.454693	-1.14874	-1.50864	0.16465	-3	2.21307	-1.14874	-1.04096	-3	-0.718967	-1.38722	-3	-0.160522	-3	-0.718967	-1.38722	-1.29243	-0.718967	-0.317855	0.0902581	-1.09151	1.63499	-0.954677	-0.655608	-0.266803
ENSMUSG00000018501	Ncor1	1.96732	1.01204	1.91735	1.23073	3.39502	3.17741	1.19978	3.03867	2.17173	3.26346	1.46376	2.56665	3.17832	3.31685	1.25093	1.59847	2.67511	1.04222	1.29006	0.193403	1.13389	3.40103	1.10144	-0.080399	0.207096	2.16661	-0.228413	2.89301	3.42752	2.16941	0.41514	2.67972	0.361917	2.85854	1.63499
ENSMUSG00000018507	Trpv2	1.64257	0.812312	1.37275	0.797337	-0.00392635	0.827434	-3	-0.0856568	-3	-3	1.68584	-1.09151	2.74717	-0.142065	-3	0.942554	-0.536107	-0.636388	-0.954677	-0.600326	-0.0218195	-3	0.472903	-0.521434	-0.551294	-0.995679	-0.442493	-3	1.5053	1.73537	-0.199971	-3	0.0496056	-3	2.22892
ENSMUSG00000018509	Cenpv	-3	-3	-3	-3	-3	-3	-3	-3	-3	-3	-3	-3	-3	-3	-3	-3	-3	-3	0.585574	-3	-3	-3	-3	-3	-3	-3	-3	-3	-3	-3	-3	-3	-3	-3	-3
ENSMUSG00000018537	Pcgf2	-3	-3	-3	-3	1.13133	1.12908	-3	0.267406	-3	0.299071	-3	-3	-0.0452752	-3	-3	-3	-3	-3	-0.14813	-3	-3	-3	-3	1.16823	-3	-3	-3	-3	-3	-3	-3	-3	-3	-3	-3
ENSMUSG00000018541	Cwc25	1.06036	0.173478	-3	0.531607	-0.221126	-3	-3	-3	-3	-3	-3	1.04104	-1.09151	0.322426	-3	-3	-3	1.49542	0.42341	1.1867	1.93702	-0.617983	0.490099	-0.655608	1.01414	-0.718967	-3	-3	-3	-3	-0.142065	-3	-0.696804	-3	-3
ENSMUSG00000018547	Pip4k2b	-3	-3	-3	-3	-3	-3	-3	-3	-3	-3	-0.954677	-3	-3	-3	-3	-3	-3	-3	-3	-3	-3	-3	-3	-3	-3	-1.21467	-3	-3	-0.206908	-0.274905	-3	-3	-3	-3	-3
ENSMUSG00000018548	Trim37	-0.160522	-0.493495	-0.258848	0.701654	3.12267	-0.793174	-3	-0.375718	1.81585	-0.0599818	1.4793	-1.38722	0.854974	0.288026	-3	0.0867157	-0.636388	-1.38722	-3	-1.38722	-0.173277	-0.636388	-0.101824	-0.396856	-0.600326	-1.29243	-1.21467	-0.0700704	0.807603	0.436322	-0.291579	2.57251	-3	-0.317855	0.557627
ENSMUSG00000018559	Ctdnep1	0.673113	0.497068	-3	-3	2.42995	-0.0909791	0.403292	-3	-3	-3	-0.0127808	-3	0.938069	0.818292	-3	2.19067	1.65735	-0.454693	0.0534626	-3	1.18159	0.000434077	-3	-3	2.92587	0.294687	-3	-3	0.736476	-3	-3	-3	1.22508	-3	-3
ENSMUSG00000018565	Elp5	0.893817	0.62024	0.723538	-3	-0.206908	-3	0.763503	0.519959	-0.454693	0.127429	1.90801	-3	1.7568	-3	0.187803	-3	1.05312	-3	-3	-0.251037	1.31347	-0.173277	0.861594	-0.0452752	-0.251037	-3	-3	0.523876	1.09902	0.660011	-0.243364	-3	0.976396	0.0378248	0.782544
ENSMUSG00000018566	Slc2a4	-3	-3	-3	-3	-3	-3	-3	-3	-3	-3	-3	-3	-3	-3	-3	-3	-3	-3	-3	-3	-3	-3	-3	-3	-3	-3	-3	-3	-3	-3	-3	-3	-1.29243	-3	-3
ENSMUSG00000018567	Gabarap	1.40639	0.784689	2.88107	3.19921	3.01583	2.62073	0.786112	2.71613	2.80452	1.30816	0.839541	1.07777	2.39021	1.41012	0.806926	1.06337	2.63619	2.41674	2.39787	2.36275	2.34729	3.08864	2.22113	3.06261	1.69321	1.27832	3.09767	-3	1.6398	1.35413	2.84225	1.00264	0.0937718	2.67878	1.3004
ENSMUSG00000018572	Phf23	1.6037	-3	-3	-3	-3	2.7764	2.45231	-0.300162	-3	-3	-0.480172	-3	-0.160522	0.079543	-3	-3	-0.850781	1.57207	-3	-3	-3	-3	-0.14813	1.04064	1.11029	-3	-0.655608	0.127429	1.25409	-3	-0.793174	-3	-3	-3	0.953325
ENSMUSG00000018574	Acadvl	0.494294	0.865755	0.857393	2.51406	0.474362	-0.14813	0.8103	0.583312	2.70358	0.413467	0.631545	0.222976	-0.199971	0.653309	0.444201	0.674953	-0.567031	-0.50724	0.140194	-0.12436	-0.154282	0.646502	0.562412	-0.696804	2.78794	0.117603	-0.266803	0.507991	1.76088	1.56515	0.0496056	0.434729	0.130655	-0.0218195	1.21035
ENSMUSG00000018583	G3bp1	0.305566	-0.0909791	-0.0357404	0.16465	-3	-0.0127808	-0.675718	2.41	1.46031	-0.882729	-0.173277	1.83053	-0.454693	2.27724	-0.291579	0.107549	1.83079	0.70079	-0.882729	-1.29243	-0.228413	-3	-0.179799	0.505286	-0.742321	0.985022	-3	1.84405	0.899328	1.98485	-0.954677	-0.101824	1.584	-1.14874	0.420121
ENSMUSG00000018585	Atox1	2.38153	2.91005	2.70179	2.45825	0.196176	1.64346	0.711892	1.0508	2.72003	0.480151	1.35317	2.22917	1.47973	1.05922	0.810971	1.4425	2.36333	2.77191	2.35503	-0.0599818	2.04348	3.28665	0.352375	0.373096	2.593	-3	-3	0.575303	1.27809	1.33205	1.06036	1.94925	1.37219	0.823539	0.852541
ENSMUSG00000018599	Smcr7	-3	0.161667	-3	0.391112	-0.793174	-3	-0.235824	2.60569	-3	-0.467246	1.12843	-3	0.914925	-0.118615	-3	0.140194	1.87599	-3	-0.917215	-0.995679	1.18472	-0.336299	-3	-3	-0.718967	-0.954677	-3	-3	0.100715	-3	-0.995679	-0.14813	-1.21467	-3	-3
ENSMUSG00000018648	Dusp14	-3	-3	-3	-3	-3	-3	-3	-3	-3	-3	-3	-0.696804	-3	-3	-3	-3	-3	-3	-3	-3	-3	-3	-3	-0.430626	-3	-3	-3	-3	-3	-3	-3	-3	-3	-3	-3
ENSMUSG00000018651	Tada2a	-3	-3	-3	-3	-0.742321	-0.655608	-3	-3	-0.995679	0.212454	-3	-3	-1.04096	-3	-3	-3	-3	-3	-3	-3	-3	-3	-3	-3	-0.954677	-3	-3	-3	-3	2.72608	-3	-3	-0.850781	-3	-3
ENSMUSG00000018654	Ikzf1	1.947	0.720242	1.8795	2.6506	2.25998	1.80346	1.56985	0.43313	0.786822	2.39305	2.58871	1.92283	2.45758	1.33367	1.16379	1.20306	2.24202	2.87583	2.3112	1.82828	1.54383	2.87938	1.10486	3.14031	2.54635	3.06481	0.959089	0.689398	2.53484	1.63145	2.06986	0.613947	2.15625	0.972712	2.85979
ENSMUSG00000018659	Pnpo	2.42659	0.265054	-3	-3	-3	-3	-0.136083	-3	-0.995679	-3	-3	-3	-0.521434	-0.0172766	-3	0.243286	-3	-0.995679	-3	-0.419075	-3	-0.536107	0.0572856	-0.696804	-0.600326	-3	-3	-3	-3	-3	-0.882729	-3	1.77591	-3	-0.0452752
ENSMUSG00000018661	Cog1	0.182129	-3	0.731669	-0.917215	-3	-0.258848	-3	-3	-0.0550241	1.11764	0.0937718	2.65648	-0.101824	0.908539	-3	-3	0.276692	-3	-3	-0.793174	-3	-0.14813	0.120903	-3	-3	-0.199971	-0.375718	-3	-3	-3	0.851931	-3	-0.995679	-3	0.322426
ENSMUSG00000018666	Cbx1	1.80079	0.585574	2.31706	0.5636	2.69416	0.619198	1.26578	1.38167	2.30899	2.01837	2.33969	2.20556	2.65298	1.02082	0.0648322	3.37265	1.64435	2.10319	1.57219	1.83156	2.46192	-3	0.578754	-0.300162	1.80551	-0.617983	0.555215	1.34988	2.73277	2.82028	1.69074	2.10113	2.52181	2.72994	2.38339
ENSMUSG00000018669	Cdk5rap3	0.114277	1.00907	0.771661	0.655235	-3	-3	0.66096	0.22037	1.00479	0.281261	0.509337	-0.386158	-0.617983	-3	0.240799	0.776047	2.10182	-0.600326	-3	-3	-0.173277	-3	0.187803	0.0132587	-0.50724	-0.142065	-0.355561	-3	1.32779	-3	-0.317855	2.68058	2.7772	-3	1.20252
ENSMUSG00000018677	Slc25a39	2.51758	-3	2.62413	0.709355	1.54987	-0.193142	0.322426	-0.300162	-0.160522	-3	0.796644	2.39552	-0.551294	0.418467	-3	1.28603	-0.521434	-3	-0.355561	0.296884	2.42637	-0.075204	-3	-0.600326	2.68914	-0.345823	-0.00833099	1.18642	1.11598	0.891035	0.161667	0.40671	-1.04096	-0.160522	1.04064
ENSMUSG00000018678	Sp2	-0.0599818	-3	-3	0.89603	-3	-3	-3	-3	-3	-3	-3	-1.04096	0.536685	-0.179799	-3	-3	0.0378248	-3	1.73847	-0.995679	1.72469	-0.696804	-0.112946	-3	1.42506	-0.995679	-3	0.904229	0.0378248	-0.0357404	-0.767004	0.0902581	-0.235824	-0.793174	-3
ENSMUSG00000018697	Aatf	-3	-3	-3	-3	-3	-3	0.472903	-0.0963675	-0.954677	-3	-3	-0.917215	-3	-3	-0.0264104	-3	1.84262	-3	-3	-3	0.657152	-3	-3	-3	-3	-3	-3	-3	-3	0.661907	0.371253	-0.00392635	-3	-3	0.471438
ENSMUSG00000018707	Dync1h1	-3	-0.600326	1.32492	-0.583359	-1.29243	-1.50864	-0.995679	-0.954677	0.970858	-3	1.07958	-1.95861	-1.95861	-0.882729	-3	-3	-1.95861	-1.95861	-3	-3	-0.365523	-3	-0.636388	-1.50864	-1.50864	1.6377	-3	-3	-0.186419	-0.742321	-1.67778	0.608633	1.31767	-1.14874	1.53124
ENSMUSG00000018733	Pex12	-3	-3	1.14987	-3	-3	-3	-3	-3	-3	-3	-3	-3	-3	-3	-3	-3	0.0174507	-3	-3	-3	-3	-3	-3	-3	-3	-3	-3	-3	-3	-3	-3	-3	-3	-3	-3
ENSMUSG00000018736	Ndel1	0.222976	0.248219	2.58501	0.752893	-0.118615	-0.0404816	-3	0.000434077	0.170555	1.42571	-0.617983	2.38727	-0.696804	-3	-3	0.465532	1.64396	2.40929	-0.536107	-0.995679	1.04536	0.0457141	0.340642	-0.480172	1.56974	-0.258848	-0.308919	-3	0.969463	1.11631	-0.583359	0.354301	2.11308	-3	0.539202
ENSMUSG00000018740	Slc25a35	-3	-3	0.705094	0.437909	-3	-0.118615	-3	-3	-3	-3	-3	-3	-3	-3	-3	-3	2.22516	-0.480172	-3	-3	-3	-3	-0.206908	-3	-3	-3	-3	-3	1.01372	-3	-3	0.840796	-3	-3	0.462548
ENSMUSG00000018761	Mpdu1	-3	-3	-3	-3	-0.075204	-3	1.68351	-3	-3	-3	1.10144	-3	-3	0.658107	-3	0.428297	0.529045	-3	-3	-3	-0.266803	-3	-3	-3	-3	-3	-3	-3	1.01791	-3	2.2127	-3	-0.954677	-3	0.382197
ENSMUSG00000018765	Fxr2	-3	-3	-3	-3	-3	-3	-3	-3	-3	-3	-3	-0.821023	-3	-3	-3	-3	-3	-1.14874	-3	-3	-3	-3	-3	-3	-3	-3	-3	0.8103	-3	-3	-3	-3	-0.536107	-3	-3
ENSMUSG00000018770	Atp5g3	3.18187	1.81084	3.77544	3.3208	2.90481	2.84448	2.42542	2.9259	3.33754	2.19047	2.17333	3.65338	2.74331	2.67636	1.20981	2.90777	2.98571	3.06554	2.99318	0.560026	3.15217	3.53638	1.61869	3.34973	3.06837	3.5804	3.80128	1.65793	2.59936	3.44028	1.61491	1.50258	3.07236	3.33786	2.30099
ENSMUSG00000018774	Cd68	0.755189	0.873379	1.34813	0.705949	-0.166853	3.06899	0.871631	0.512017	-0.375718	0.640581	0.149527	-0.355561	-0.101824	3.53208	0.680426	1.24922	-0.235824	-0.675718	-0.206908	-0.213959	-0.14813	-0.317855	0.839541	-0.396856	2.42047	0.0722499	-0.136083	0.33666	1.26531	0.951386	3.05102	0.866346	-0.0404816	0.467016	1.34007
ENSMUSG00000018796	Acsl1	-3	-3	-3	-3	-3	-3	-3	-3	-3	-3	-3	-3	-3	-3	0.360025	-3	-3	-3	-3	-3	-3	-3	-3	-3	-3	-3	-3	-3	-3	-3	-3	-3	-3	-3	-3
ENSMUSG00000018809	Smyd4	0.149527	0.503927	-3	0.734079	3.27122	-3	-3	0.143327	-3	0.571825	-3	-3	-0.767004	0.344589	-0.0963675	0.782544	2.07236	-0.454693	-3	-3	-1.29243	-0.793174	0.518646	-3	0.00475116	-3	-3	-3	1.28715	-0.118615	-0.655608	3.41474	-3	-0.375718	0.704236
ENSMUSG00000018819	Lsp1	3.21153	3.71019	3.33665	2.28798	2.30889	2.78126	1.69715	3.65523	3.28923	3.49537	3.55016	3.23842	3.36787	2.88143	2.26153	2.44423	3.36756	3.21033	3.57963	3.4215	2.91904	3.20756	2.3897	2.22699	3.45187	2.60156	2.87886	2.41487	3.74092	3.31373	3.10078	2.4638	3.55037	3.25798	3.01863
ENSMUSG00000018820	Zfyve27	-3	-3	-3	-3	-3	-0.600326	1.29206	-0.50724	1.10212	-3	-0.365523	1.77108	-1.50864	1.26057	-3	-3	-1.38722	-3	-0.228413	-1.38722	-0.917215	-3	-0.355561	-3	-0.567031	-1.29243	-3	-0.430626	-0.251037	-0.326979	-1.38722	0.989939	-1.09151	-0.173277	0.196176
ENSMUSG00000018821	Avpi1	-3	-3	-3	-3	-3	-3	-3	-3	-3	-3	-3	-3	-3	-3	-3	-3	-3	-3	-3	-3	-3	-3	-3	-3	-3	-3	-3	-3	-3	0.42341	-3	-3	-3	-3	-3
ENSMUSG00000018841	Rad51l3	-3	-3	-3	-3	-3	-3	-3	-3	-3	-3	-3	-3	0.579898	-3	-3	-3	-3	-3	-3	-3	-3	-0.767004	-3	-3	-3	-3	-3	-3	0.421768	-3	-3	-3	-3	-3	0.170555
ENSMUSG00000018846	Pank3	-3	-0.617983	-3	-0.480172	-3	-3	-3	-0.675718	1.51283	0.472903	-3	-3	-3	-0.583359	-3	-3	-1.67778	-3	-3	-3	-1.67778	-3	-0.821023	-3	-0.583359	1.63378	-3	0.193403	-3	-3	-1.50864	-3	-1.67778	-3	-0.317855
ENSMUSG00000018848	Rars	-3	-0.0599818	-3	1.23732	-0.179799	-0.655608	0.539202	-0.419075	1.03306	-3	0.303412	-0.291579	-3	1.1596	0.0610753	2.04392	2.07122	-3	2.48679	-0.50724	1.97828	-0.130182	0.507991	0.079543	-0.326979	-0.291579	-0.345823	0.276692	1.05119	0.107549	-0.355561	0.736476	-0.583359	-0.0963675	1.03306
ENSMUSG00000018858	Ict1	2.29283	2.98156	0.863382	2.45292	0.176381	1.33748	1.04692	2.60811	-3	1.29383	0.751356	1.8225	2.1602	0.865163	0.456518	1.16705	2.41293	-3	2.72016	-3	2.61908	0.3485	0.975018	0.392873	2.95478	2.19382	0.133858	-3	1.49277	1.25166	1.80558	1.00307	1.72502	0.606489	0.922258
ENSMUSG00000018861	Fdxr	-3	-3	-3	0.391112	-3	-0.493495	0.176381	-3	0.780389	-3	-3	-3	-3	0.296884	0.0937718	0.253096	2.17731	-3	-3	-3	-3	0.374932	-3	-3	0.0534626	-0.521434	-3	-3	0.933031	0.561221	-0.767004	0.33666	0.863977	-3	0.565966
ENSMUSG00000018882	Mrpl45	-3	-0.12436	0.40841	-0.291579	-3	-0.718967	-3	-3	-3	-3	-0.154282	-3	-3	-3	-3	-3	1.12388	-3	-3	-3	-3	-0.617983	-3	-3	-3	1.82666	0.596707	-3	0.84578	0.0457141	-3	-0.130182	-3	-3	-3
ENSMUSG00000018899	Irf1	2.36382	3.34136	1.13548	1.28535	2.27665	1.58806	1.03866	0.732474	-0.0404816	3.21493	1.0535	2.20074	2.28265	1.36607	0.956216	1.48289	2.00368	-0.0501223	0.582177	2.60172	1.64925	2.30287	1.0966	3.25788	2.05839	2.25718	1.34715	2.37535	3.18372	1.54951	3.18279	1.09135	0.61289	0.497068	1.88316
ENSMUSG00000018900	Slc22a5	-3	-3	-3	-3	-3	-3	-3	-3	-3	-3	-3	-3	-3	-3	-3	-3	-3	-3	-3	-3	-3	-3	-3	0.731669	-3	-3	-3	-3	-3	-3	-3	-3	-3	-3	-0.235824
ENSMUSG00000018906	P4ha2	-3	-3	-3	-3	-3	-3	-3	-3	-3	-3	-3	-3	-3	-3	-3	-3	-1.21467	-0.995679	-3	-3	-3	-3	-3	-3	-3	-3	-3	-3	-3	-3	-3	-3	-3	-3	-3
ENSMUSG00000018909	Arrb1	-3	-3	-3	-0.767004	-3	-3	-0.696804	-3	-3	-3	-3	-3	-3	-3	-3	-3	-3	-3	-3	-0.355561	-3	-3	-3	-3	-3	1.10486	-3	-3	-3	-3	-3	-0.336299	-3	-3	-3
ENSMUSG00000018921	Pelp1	-3	-3	-3	-3	-3	-3	-3	-3	-3	-3	-3	-3	-3	-3	-3	-3	-3	-3	-3	-3	-0.995679	-3	-3	-3	-3	-3	-3	0.602169	-3	-3	-3	-3	-0.467246	-3	-3
ENSMUSG00000018923	Med11	-3	0.656194	-3	1.7979	-3	-3	0.557627	0.294687	-0.291579	-3	0.732474	-0.583359	-0.636388	-3	-3	0.618153	1.71526	2.56226	-3	-3	0.149527	-0.154282	1.06674	-3	0.0534626	-3	-3	-3	-3	0.824841	-3	0.632559	-0.767004	-3	0.328583
ENSMUSG00000018925	Gm11435	-3	-3	-3	-3	-3	-3	-3	-3	-3	-3	-3	-3	-3	-3	-3	-3	-3	-0.266803	-3	-3	-3	-3	-3	-3	-3	-3	-3	-3	-3	-3	-3	-3	-3	-3	-3
ENSMUSG00000018930	Ccl4	2.24591	0.467016	0.699057	0.776774	-0.199971	-3	-3	0.107549	-3	3.03449	-0.0404816	-0.454693	-0.206908	1.63398	-3	0.745933	-0.742321	1.70928	-3	-3	-0.551294	-0.0264104	0.73488	-0.199971	0.294687	-0.0310503	0.23325	-3	1.4057	-3	3.1715	0.461048	-0.617983	-3	0.934044
ENSMUSG00000018931	Gm16515	1.24603	1.33588	-3	-0.536107	-3	-0.655608	-0.454693	-0.419075	-3	2.92106	-3	-1.29243	-3	-3	-0.655608	0.392873	-1.09151	-3	-3	-3	-3	-3	-0.274905	-3	-1.21467	-3	-3	-3	0.176381	-0.193142	1.80011	2.21856	-1.14874	-3	-3
ENSMUSG00000018932	Map2k3	-0.179799	0.243286	0.173478	0.0759118	-3	2.53456	0.44576	0.560026	1.05542	-0.386158	2.64627	-0.283162	-3	-3	0.143327	0.22037	0.668479	-0.995679	0.964307	1.96294	-0.0700704	1.29161	-0.0700704	-3	2.37402	-0.850781	-0.266803	-3	0.752125	0.913337	-0.917215	0.235781	-3	-0.136083	0.936061
ENSMUSG00000018965	Ywhah	2.08725	1.31725	1.15109	3.08184	0.250664	2.90035	0.398114	0.557627	2.38516	0.588944	1.29449	2.66743	2.81402	2.87426	0.5636	1.75998	2.50372	1.07485	-3	1.18159	2.51085	0.124178	0.850095	-0.0452752	2.29931	1.13644	1.97745	0.860398	1.7027	2.5155	0.534153	2.14258	2.56429	1.91249	1.42326
ENSMUSG00000018974	Sart3	-3	-3	-3	-3	-3	-3	1.21856	-3	-3	-3	-3	-3	-3	-3	-3	-0.0172766	-3	-3	-0.467246	-0.696804	-3	-3	-3	-3	-3	-3	-3	-3	-3	-3	-3	-3	-0.107349	-3	1.35662
ENSMUSG00000018983	E2f2	1.92614	-0.118615	0.114277	1.35336	-1.09151	0.995679	-3	-3	-1.04096	-0.442493	1.65071	-0.850781	-1.38722	1.61921	1.10109	-0.136083	0.815644	-1.38722	1.78284	-3	-0.742321	-3	-0.0264104	0.217747	-0.995679	-0.917215	-3	2.00848	0.120903	0.527759	2.23895	-0.419075	1.71834	-0.696804	1.47438
ENSMUSG00000018986	Slfn3	0.483016	-3	-3	-3	-3	-0.283162	-3	-3	-3	-3	-0.50724	-3	-3	2.72978	-3	0.285782	-0.600326	-3	-0.300162	0.0722499	1.53391	-3	-3	-0.655608	-0.850781	-3	-3	0.792462	-3	-3	-3	0.114277	-0.00392635	-3	-0.00392635
ENSMUSG00000018995	Nars2	-3	-3	-3	-3	-3	-3	-3	-3	-3	-3	-3	-3	-3	-3	-3	-3	-3	-1.29243	-3	-3	-3	-3	-3	-0.995679	-3	-3	-3	2.94113	-3	0.859198	-3	-3	-3	-3	-3
ENSMUSG00000018999	Slc35b4	-3	-3	-3	0.497068	-0.767004	-0.655608	-0.199971	-0.600326	-3	-0.882729	-3	-1.50864	-0.696804	-0.080399	-0.396856	0.477266	-0.917215	-0.675718	-0.882729	-3	-3	-3	0.0722499	-3	2.08049	-1.29243	-3	-3	2.27699	0.0648322	-0.655608	0.454997	-1.29243	0.975937	2.80511
ENSMUSG00000019039	Dalrd3	-3	-3	-3	0.635584	-3	-3	-3	-3	-3	-3	-0.480172	-0.882729	1.87565	-3	-3	-3	-1.14874	-3	-3	-3	-3	-3	-3	-3	-3	-3	-0.675718	-3	-3	-3	-0.821023	-3	-3	-3	-3
ENSMUSG00000019054	Fis1	2.50181	2.80259	2.47484	2.77791	0.651375	2.90686	1.06562	1.20033	3.27189	0.688509	2.31877	2.82764	2.3927	2.62118	0.240799	1.42178	2.23546	3.35544	0.87454	3.49805	2.78676	1.30537	2.75468	0.352375	2.54967	2.76001	3.07511	3.14867	1.80134	2.98722	3.07778	1.01077	1.21381	0.405005	1.7372
ENSMUSG00000019055	Plod1	-3	-3	-3	-3	-3	-3	-3	-3	-3	-3	-0.0501223	-3	-3	-3	-3	-3	-3	-3	-3	-0.850781	-1.38722	-3	-3	-3	-3	-3	-3	-3	-3	0.416807	-0.50724	-3	-3	-3	-3
ENSMUSG00000019066	Rab3d	-3	-3	-3	-3	-3	-3	-3	-3	-1.29243	-3	-3	-3	-3	-3	-3	-3	-3	-3	-3	-3	-3	-3	-3	-3	-3	-3	-3	-3	-3	-3	-3	-3	-3	-3	-3
ENSMUSG00000019080	Mfsd3	-3	-3	-3	-3	-3	-3	-3	-3	-3	-0.396856	-3	-3	-3	0.425045	-3	-3	-3	-3	-3	-3	1.18159	-3	-3	-3	-3	-3	-3	-3	-3	-3	-3	-3	-3	-3	-3
ENSMUSG00000019082	Slc25a22	-3	-3	-3	-3	-3	-3	-3	0.990827	-3	-3	-3	-3	-3	1.9308	-3	-3	-3	-3	-3	-3	-3	-0.583359	-3	-3	-3	-3	-3	-3	-3	-3	-3	-3	-3	-3	-0.107349
ENSMUSG00000019087	Atp6ap1	2.6085	0.980503	1.00565	1.14554	2.26753	1.09416	0.812312	0.750586	0.133858	1.62316	1.17058	-0.0909791	2.43948	0.804889	0.398114	1.85528	0.656194	1.42244	-0.345823	0.198932	1.6509	3.25394	0.934549	0.490099	0.546666	-0.142065	1.61056	0.176381	1.31746	1.39201	0.0496056	0.727623	0.124178	0.516006	1.59163
ENSMUSG00000019088	Dnase1l1	-3	-3	0.818951	-3	-3	-3	-3	-3	-3	-3	-0.101824	-3	-3	-3	-3	-3	-3	-3	-3	-3	-3	-3	-3	-3	-3	1.29095	-3	-3	-3	-3	-3	-3	-3	-3	-3
ENSMUSG00000019122	Ccl9	-3	-3	-3	-3	-0.882729	-3	-3	-3	-1.14874	-3	0.20167	-3	-0.882729	-0.199971	-3	-3	-1.38722	-3	-0.995679	-3	-0.536107	1.10622	-3	-3	-3	-3	-3	-3	-3	-3	-3	-3	-3	-3	-3
ENSMUSG00000019132	BC005537	-0.130182	0.840796	0.744371	0.371253	-0.675718	2.75462	0.0722499	1.08138	1.11163	-3	2.40281	1.22791	1.6247	1.70192	1.48446	0.791059	1.13612	-0.793174	0.0610753	-0.696804	0.997867	2.63397	1.60207	1.45088	0.948951	2.08333	2.76886	1.66643	1.11029	1.90048	1.54938	0.465532	-0.442493	2.25239	0.802842
ENSMUSG00000019139	Isyna1	-0.419075	0.000434077	0.23325	2.35282	-3	-3	0.204391	-0.0599818	2.42159	-3	-0.206908	-0.917215	-3	0.0216027	-0.300162	0.278982	2.2494	-3	-0.767004	-3	-0.718967	-0.493495	0.0937718	-3	-0.882729	-3	-3	-3	1.19454	0.646502	-3	-0.00392635	-1.09151	-3	0.592288
ENSMUSG00000019143	Hars2	-0.675718	-3	-3	1.71434	-3	-3	-3	-3	-3	-3	-3	-3	-3	-3	-3	-3	-1.21467	-3	-3	-3	-3	-3	-3	-0.336299	-3	-3	-3	-3	-3	-0.0909791	-3	-0.0452752	-3	2.16637	-3
ENSMUSG00000019158	Tmem160	0.944038	-3	0.601082	0.20167	-3	2.225	0.272074	-3	-0.0963675	-3	0.161667	0.140194	-3	0.867526	0.371253	-3	1.73561	2.28563	-3	-3	1.53518	-3	-3	-3	-0.199971	-0.430626	2.14051	-3	0.608633	0.838912	0.410102	-3	-3	-0.213959	0.360025
ENSMUSG00000019173	Rab5c	-0.442493	-0.0172766	0.514681	-3	-3	0.294687	-3	-3	1.05846	-3	0.485863	-0.166853	2.27091	-3	-3	-3	0.0297895	-0.130182	0.104146	1.21008	2.22011	-3	-0.228413	-3	0.110926	1.43363	-3	-3	0.222976	1.49291	-0.101824	-0.0264104	-0.636388	1.09764	0.684037
ENSMUSG00000019179	Mdh2	2.68691	1.26813	1.4997	1.82217	3.02157	2.50087	3.01228	2.7242	2.53253	0.198932	0.947483	2.96719	0.0338257	3.27647	0.529045	1.68152	3.0989	0.994361	3.03914	0.410102	2.84187	0.405005	3.30594	0.516006	3.11421	0.656194	3.04068	1.07081	2.07879	2.08522	2.61386	1.13897	2.718	0.488692	1.63115
ENSMUSG00000019188	H13	0.0759118	0.712734	0.556423	0.856185	-3	0.33666	1.64148	1.57635	-0.917215	-0.308919	0.514681	-0.600326	-0.467246	1.61795	0.235781	1.21354	1.91154	2.95874	-0.243364	-0.551294	2.30827	3.35967	0.114277	-3	2.50228	-0.266803	2.57949	-3	1.43951	1.23378	0.373096	0.530328	2.05538	-0.551294	1.12843
ENSMUSG00000019189	Rnf145	-0.718967	0.00902574	-0.0599818	0.31618	-0.166853	2.62649	0.209783	-0.355561	-3	-0.317855	0.196176	-0.917215	1.10724	0.328583	-3	0.462548	1.59319	-1.21467	2.59063	-1.14874	-1.29243	0.702517	2.22024	-3	-0.0700704	0.839541	-0.521434	0.585574	0.945518	-0.12436	-0.375718	0.740442	-1.09151	-0.396856	2.81406
ENSMUSG00000019210	Atp6v1e1	0.806926	0.190612	0.42341	0.0216027	-3	1.31662	0.791059	2.71472	1.9032	-0.136083	0.283527	-0.430626	-3	0.512017	-3	0.770926	2.05733	1.96895	-3	1.60142	1.87927	-3	0.281261	-0.173277	2.58006	-0.600326	-0.521434	-3	0.907465	2.80335	0.790356	3.20577	-0.419075	-3	0.481586
ENSMUSG00000019214	Chtf18	-3	-3	-3	0.505286	-3	-3	0.561221	-3	-3	-3	0.16465	-1.14874	1.80625	-3	-3	-3	1.93807	-3	-3	-3	0.262688	-3	0.127429	-3	-3	-3	-3	-3	0.89878	-3	-3	0.652343	-3	1.38705	-3
ENSMUSG00000019230	Lhx9	-3	-3	-3	-3	-3	-0.583359	-3	-3	-3	-3	-3	-3	-3	-3	-3	-3	-3	-3	-3	-1.04096	-3	-3	-3	-3	-3	-3	-3	-3	-3	-3	-3	-3	-3	-3	-3
ENSMUSG00000019254	Ppp1r12c	-0.0127808	-3	-3	0.721068	-3	-3	1.41765	0.354301	-0.396856	0.671265	-3	-0.50724	2.82304	0.57066	-3	0.829368	2.36073	-0.536107	-0.365523	-0.14813	-0.600326	-3	0.502564	-0.243364	-0.454693	2.57962	-3	-3	0.658107	0.587823	1.24603	0.705094	-0.075204	-0.166853	0.934044
ENSMUSG00000019256	Ahr	-3	-3	-3	-3	-1.14874	-1.09151	-3	-0.850781	-3	-3	-3	-3	1.76931	-3	-3	0.789651	-3	-3	-1.29243	-3	-3	-3	-3	-3	-3	-3	-3	-3	1.00736	-3	-1.38722	2.01005	-3	-3	-3
ENSMUSG00000019261	Mtap1s	1.29228	-0.251037	-3	-3	-3	-3	-3	-3	-0.493495	-3	-0.767004	-0.882729	-3	-3	-3	-3	-3	-0.917215	-3	-3	-3	1.03467	-3	-3	0.0174507	-3	-3	0.764998	-3	-3	-3	-3	-3	-3	-3
ENSMUSG00000019295	Tmem129	-3	-3	0.120903	-3	-3	-3	1.13133	-3	-3	-3	-0.617983	-1.04096	-3	-0.0909791	-3	-3	-3	-3	-3	-3	-0.430626	-3	-3	-3	-0.675718	1.12388	-3	-3	1.78959	-3	-0.954677	-3	-3	-0.221126	-0.12436
ENSMUSG00000019297	2610027L16Rik	1.67716	0.167613	-0.075204	2.29708	-0.954677	2.41372	-0.407823	-3	-3	-3	-3	-1.21467	-3	-0.291579	-0.308919	-0.0310503	0.521269	-3	-3	-3	1.39952	0.99524	-0.0404816	-3	-1.14874	-1.09151	-0.995679	-0.0649968	0.40841	-3	-0.882729	-0.317855	-1.09151	-3	0.158664
ENSMUSG00000019302	Atp6v0a1	-3	-3	-3	0.716087	-3	-3	-3	-3	2.82476	-3	-3	-3	-3	-3	-3	-3	-3	-3	-3	-3	0.0132587	-3	-3	-3	-0.50724	-3	-3	-0.600326	-3	0.897682	-3	-3	-0.718967	0.301247	0.733278
ENSMUSG00000019303	Psmc3ip	2.37871	0.73886	0.696444	0.296884	-3	-0.326979	1.06412	-0.101824	-0.675718	-3	-0.251037	-3	-3	-3	-3	0.743588	2.11214	-3	0.90585	-0.407823	-3	-0.0310503	0.255514	0.100715	-0.407823	-3	-3	-3	1.00522	-3	-3	0.75823	2.64491	-3	0.454997
ENSMUSG00000019312	Grb7	-3	0.806248	-3	-3	-3	-3	-3	-3	-3	-3	-3	-3	-3	-3	-3	-3	-3	-3	-3	-3	-3	-3	-3	-3	-3	-3	-3	-3	-3	-3	-3	-3	-3	-3	-3
ENSMUSG00000019338	Zfp687	-3	-0.107349	-3	-3	-3	-0.954677	-3	-3	-0.193142	0.674953	-0.850781	-1.29243	-3	-3	-3	-3	-1.67778	-3	-1.21467	-3	-3	0.253096	-3	-3	-1.21467	-3	-3	-3	-3	-3	-3	-3	1.41948	-3	-3
ENSMUSG00000019362	D8Ertd738e	2.83488	2.92911	3.0008	2.42083	3.20506	2.55911	1.92588	2.87447	3.0891	2.1249	3.15667	3.02543	2.8291	1.33367	0.167613	1.59208	2.65793	2.26799	2.19668	0.501196	2.63103	0.274389	1.21248	0.278982	0.373096	0.269746	3.29573	-3	1.85364	2.36078	2.92658	1.46091	0.956697	0.361917	2.50304
ENSMUSG00000019368	Sec14l4	-3	-3	-3	-3	-3	-3	-3	-3	-3	0.444201	-3	-3	-3	-3	-3	-3	-3	-3	-3	-3	-3	-3	-3	-3	-3	-3	-3	-3	-3	-3	-3	-3	-3	-3	-3
ENSMUSG00000019370	Calm3	3.07467	1.74084	1.84832	1.00736	0.954291	1.03185	2.21633	2.5705	1.93902	1.72584	1.94508	2.59415	2.09854	1.44546	0.447313	1.38311	2.62176	0.568319	2.27971	0.649432	2.68211	2.75517	0.743588	1.87858	2.82542	0.250664	1.29691	2.92271	1.50611	2.20613	3.03432	1.23429	2.8435	0.847017	2.76693
ENSMUSG00000019373	Cops3	0.878579	0.970858	1.4275	0.836387	0.0534626	0.0216027	0.650405	3.21941	0.0610753	0.391112	3.21539	0.939569	-0.442493	0.441066	0.670339	1.4069	0.920697	-0.0599818	2.13571	0.0648322	2.63106	0.401573	0.98592	-0.136083	-0.567031	-0.080399	-3	1.79324	2.48139	1.19064	3.00399	-3	0.133858	3.30358	1.41865
ENSMUSG00000019428	Fkbp8	0.0867157	0.814314	2.44784	0.551572	-3	1.82602	1.81225	1.05465	-0.336299	0.692935	0.481586	0.387568	1.06487	0.834484	2.98487	1.49096	1.92968	-3	1.97777	-3	-0.12436	0.385785	0.303412	1.75778	0.338656	-0.291579	2.14539	3.08189	1.53072	2.39756	1.4357	1.35085	2.32292	2.57994	0.968996
ENSMUSG00000019432	Ddx39b	2.53348	0.981411	2.8324	2.58641	2.67881	2.82448	0.303412	2.60165	2.19962	0.472903	0.81697	0.000434077	1.78825	1.2217	0.326541	1.91672	2.17633	3.32522	2.04794	3.10838	0.678609	2.00831	0.961469	-0.0357404	1.59793	0.0685569	1.4544	1.60993	1.75588	3.09163	1.29581	2.06719	2.43615	2.73588	2.08658
ENSMUSG00000019433	Gipc1	2.24643	0.0572856	0.76723	0.367542	-3	-3	-3	-3	-0.583359	-3	-3	-3	2.62334	1.52583	-3	0.33666	0.81498	1.41113	-0.718967	-0.821023	-0.355561	-3	0.149527	-3	-0.213959	-3	-0.655608	-3	0.5989	0.228144	-0.793174	-3	2.13043	-3	0.525174
ENSMUSG00000019464	Ptger1	-3	-3	-3	-3	1.26247	-3	-3	-0.636388	-3	-3	-3	-3	-3	-3	-3	-3	-0.882729	-3	1.2017	-3	-3	-3	-3	-3	-1.14874	-0.767004	-3	-3	-3	-3	-0.954677	-3	-3	-3	-3
ENSMUSG00000019470	Xab2	-0.583359	0.133858	2.80371	-0.336299	-0.821023	-0.767004	1.66923	-3	-3	1.28872	-0.075204	-0.251037	-1.14874	-3	-0.467246	0.413467	0.898231	-3	-0.101824	-3	1.67798	-3	-0.375718	-3	-3	-3	-3	-3	0.674953	-3	-0.718967	-3	-0.954677	-3	0.425045
ENSMUSG00000019471	Cdc37	1.73361	2.0505	2.32058	0.481586	-0.793174	-0.419075	0.618153	1.67423	2.03222	0.0174507	0.361917	1.40588	-0.617983	0.193403	-0.12436	0.849481	2.02474	-0.0452752	0.942058	-0.995679	1.07485	-0.317855	0.50664	0.529045	-0.696804	-0.326979	2.63956	0.334655	0.955736	0.340642	0.0867157	-0.136083	-0.221126	-0.407823	0.560026
ENSMUSG00000019478	Rab4a	-3	-3	0.3485	-3	-3	1.69924	-3	-3	-3	-3	-3	-3	-3	-3	-3	-3	-3	-3	-3	-3	-3	-3	-3	-3	-3	-3	-3	-3	-3	0.285782	-3	-3	-3	-3	-3
ENSMUSG00000019489	Cd70	-3	-3	-3	0.187803	-3	-3	-3	-3	-3	-3	-3	-3	-3	-3	-3	-3	1.75565	-3	-3	-3	-3	-3	-3	-3	-3	-3	-3	-3	0.894371	-3	-3	-3	-3	-3	-3
ENSMUSG00000019494	Cops6	1.14429	1.19204	2.40678	0.842672	-0.300162	1.05694	1.89966	1.07958	-3	-3	0.481586	-0.136083	2.60119	-3	0.494294	1.07302	2.71085	2.61178	0.831934	-0.493495	0.360025	0.299071	0.584444	-0.130182	2.73715	-3	1.02698	0.137037	1.64788	2.2283	-0.154282	0.827434	-0.258848	-3	2.06707
ENSMUSG00000019505	Ubb	3.73686	3.59468	3.42338	3.52599	3.36858	3.70427	2.652	3.82238	3.24208	3.56706	3.66944	3.26085	3.64657	3.2883	3.39728	2.99796	3.76965	3.94369	3.89692	3.22112	3.84203	3.55601	3.27207	3.58942	3.63399	3.59154	3.67607	2.96733	3.37686	3.5192	3.51575	2.74633	3.73558	3.34771	2.71615
ENSMUSG00000019518	Ap4m1	-0.130182	-3	-3	-3	-3	-3	-3	0.114277	-3	-3	-3	-3	-3	-3	-3	0.572988	1.44265	-0.655608	-3	-3	-3	-3	-3	-0.636388	-3	-3	-3	-3	0.534153	-3	-3	-3	-3	-3	-3
ENSMUSG00000019528	Gyg	-0.375718	-3	-3	2.58393	-0.617983	0.15564	-3	0.0572856	-0.600326	-3	-3	1.24132	-0.917215	-3	-0.251037	-3	1.8683	1.12811	2.14944	-0.536107	1.20981	-0.454693	-0.166853	-3	2.16513	-0.742321	0.501196	-0.186419	0.887111	0.815644	-0.336299	0.338656	-3	-0.536107	0.63759
ENSMUSG00000019539	Rcn3	-3	1.33165	-3	-3	-3	-3	-3	-3	-3	-3	-3	-3	-3	-3	-3	-3	-1.09151	-3	-3	-3	-3	-3	-3	-3	-3	-0.696804	-3	-3	-3	-3	-3	-3	-3	-3	-3
ENSMUSG00000019564	Arid3a	-3	-3	-3	-3	-3	-0.419075	-3	-3	-3	-3	-3	-3	-3	-0.454693	-3	-3	-0.917215	-3	-3	-3	-3	-3	-3	-3	-3	-0.317855	-3	-3	-3	-3	-1.29243	-3	-3	-3	-3
ENSMUSG00000019577	Pdk4	-3	-3	-3	-3	-3	-3	-3	-3	-3	-3	-3	-3	-3	-3	-3	-3	-3	-3	-3	-3	-3	-3	-3	-3	-3	-3	-3	-3	-3	-3	-3	-3	-3	-0.850781	-0.291579
ENSMUSG00000019578	Ubxn6	-0.696804	0.411788	0.471438	-0.243364	-0.258848	0.0457141	1.32183	2.77251	2.65192	-0.536107	-0.266803	2.34557	1.72355	0.380392	-3	-3	1.3448	-0.419075	0.23325	0.960994	0.0902581	-3	0.20167	-0.419075	0.30771	-0.767004	-3	-3	0.330617	0.288026	1.57393	-3	-0.675718	1.37146	0.857995
ENSMUSG00000019579	D17Wsu104e	-3	0.0338257	-3	1.64396	-3	-3	1.74021	1.51615	2.00694	0.326541	0.000434077	-0.291579	-0.336299	0.0534626	-3	0.311966	1.06636	-0.221126	-3	-3	1.59429	0.651375	0.426674	-3	0.840796	-3	-3	-3	0.272074	1.83449	-0.521434	-3	0.173478	0.0534626	0.0216027
ENSMUSG00000019659	Ccdc12	2.46025	2.83729	2.5858	2.06875	2.99549	1.20847	0.569491	1.88667	2.35357	0.514681	0.158664	-0.258848	1.54246	2.81436	0.66941	1.12323	1.83986	1.96327	3.08296	1.29625	0.866937	-0.130182	0.634578	0.179264	2.44198	0.265054	-3	1.67643	1.50989	1.57716	2.65918	0.360025	2.6567	1.36382	1.2601
ENSMUSG00000019689	1110001J03Rik	1.03985	-3	-3	2.37149	-3	-3	-3	0.238297	1.72665	-3	0.809627	-0.308919	-3	0.640581	-3	-3	0.668479	-3	1.20142	-3	2.59318	-3	0.410102	-3	-3	-3	-0.0909791	-3	1.33688	2.72819	-3	-3	0.00475116	-3	0.911211
ENSMUSG00000019699	Akt3	-3	-3	-3	-0.583359	-3	-0.995679	-3	-0.480172	-3	-3	-3	-3	-3	-0.396856	-3	-3	-3	-3	-3	-3	-1.38722	1.90358	-0.617983	-1.09151	-3	1.95823	-3	-0.655608	-3	-0.251037	-3	-3	-1.50864	-3	-3
ENSMUSG00000019710	Mrpl24	0.243286	0.671265	2.57184	3.12399	-0.442493	-0.365523	0.127429	0.818292	0.0572856	2.05676	0.318272	2.12399	-0.300162	0.722716	0.225568	0.503927	2.23017	-0.821023	0.667546	-0.636388	-0.793174	1.88287	-3	0.00475116	-0.199971	0.942554	-0.0404816	-3	0.942058	1.53997	2.59944	0.87396	1.16764	-0.0550241	1.13739
ENSMUSG00000019715	Gle1	0.684037	0.79386	1.279	0.30771	0.079543	0.15564	0.647481	0.383995	0.104146	-3	-0.375718	2.09927	-0.0700704	-0.326979	0.124178	0.771661	1.95022	2.02346	-3	-0.12436	0.628491	-0.850781	0.544192	2.26343	0.272074	1.76953	0.33666	1.52428	1.41147	2.14139	-1.21467	0.73886	1.80017	-0.917215	1.38972
ENSMUSG00000019718	L3hypdh	-3	-3	-3	-3	-3	-3	-3	-3	-3	-3	-3	-3	-3	-3	-3	-3	-3	-3	-3	-3	-3	-3	-3	-3	-3	-3	-3	-3	-3	-3	-3	-3	-3	-0.600326	-3
ENSMUSG00000019726	Lyst	0.909074	-0.821023	-0.107349	-0.206908	1.49736	-0.696804	0.124178	-0.583359	-1.29243	2.15806	-0.326979	-0.954677	-1.09151	-0.193142	-0.50724	-0.0599818	-1.67778	-3	-0.821023	-0.917215	0.330617	-0.718967	1.75869	0.546666	-1.38722	-1.29243	-1.04096	-0.742321	0.89878	0.196176	-1.09151	-0.12436	-0.0909791	0.800786	0.318272
ENSMUSG00000019731	Slc35e1	-0.112946	-0.080399	-3	0.146438	-3	-3	-3	0.100715	-1.29243	-0.407823	-0.419075	-0.493495	-0.882729	-0.365523	0.0937718	-0.107349	2.34453	-3	-3	-3	-0.696804	0.688509	-0.118615	-0.742321	-0.954677	-3	-3	0.937066	1.13421	0.483016	-3	0.784689	-0.995679	2.33858	0.305566
ENSMUSG00000019734	Tmc4	-3	-3	-3	-3	-3	-3	-3	-3	-3	-3	-3	-3	-0.345823	-3	-3	-3	-3	-3	-3	-3	-3	-3	-3	-3	-3	-3	-3	-3	-3	-3	-3	-3	-3	-3	-3
ENSMUSG00000019738	Polr2i	-3	0.96853	1.20006	0.499824	-3	2.86537	0.78326	1.86255	2.38115	-3	2.99469	2.30131	-3	-3	0.367542	0.788239	1.83967	-3	1.09416	-0.199971	-3	-3	0.683137	-0.0172766	2.24932	0.00902574	-0.0404816	0.90961	1.69575	1.71451	-3	-3	-3	-3	1.18358
ENSMUSG00000019761	Krt10	-3	-3	-3	-3	-3	-3	-3	-3	-3	-3	-3	-3	-3	1.74804	-3	-3	-0.0856568	-3	-3	-3	-3	-3	-3	-3	-3	-3	-3	-3	-3	-3	-3	-3	-3	-3	-3
ENSMUSG00000019763	Rmnd1	-3	0.932524	1.14678	0.240799	-0.258848	0.374932	0.736476	-3	-3	0.716087	-3	-3	-0.0599818	-3	-3	0.687618	2.23391	-3	-3	-3	-0.767004	-3	-3	-3	-0.199971	-0.251037	-3	-3	1.51708	0.951872	3.13578	0.539202	-3	-3	1.04497
ENSMUSG00000019767	Ccdc170	-3	-3	-3	-3	-3	-3	-0.365523	-3	-3	-3	-3	-3	-3	-3	-3	-3	-3	-3	-3	-3	-3	-3	-3	-3	-3	-3	-3	-3	-3	-3	-3	-3	-3	-3	-3
ENSMUSG00000019769	Syne1	1.35547	1.33023	-0.193142	-0.600326	-1.09151	-0.995679	0.176381	-0.308919	-3	-3	-3	-3	-3	-0.407823	-3	-0.14813	1.53353	-1.38722	1.31473	-3	-3	2.4622	-3	-3	-1.29243	-1.21467	-3	1.66568	0.114277	0.0457141	-1.29243	-3	-3	-3	0.467016
ENSMUSG00000019773	Fbxo5	2.64973	0.453471	0.8103	0.933538	2.1351	-0.206908	0.656194	0.829368	1.97286	0.248219	2.89311	-0.213959	2.50226	0.996993	0.413467	1.06487	2.26865	-0.480172	-0.291579	2.03886	2.72946	0.0867157	0.757472	0.303412	0.309843	-0.0856568	-0.430626	2.5686	1.71358	1.09902	0.484442	1.06674	0.625415	2.41352	3.37441
ENSMUSG00000019774	Mtrf1l	-3	-3	-3	-3	-3	-3	-3	-3	-3	-3	-3	-3	-0.407823	-3	-3	-3	-3	-3	-3	-3	-3	-3	-3	-3	-3	-3	-3	-3	-3	-3	-3	-3	-3	-3	-3
ENSMUSG00000019777	Hdac2	2.03451	-3	1.33708	-3	-3	-3	-3	-3	1.16794	-3	-0.551294	-3	0.837652	0.340642	-3	-3	0.228144	-3	-3	-0.551294	-3	-0.173277	-3	-3	-0.551294	-3	-3	-0.274905	-3	0.130655	2.55882	-3	-0.767004	-3	0.55279
ENSMUSG00000019782	Rwdd1	-3	0.919653	0.467016	0.544192	-3	1.46465	0.613947	2.54599	-3	-3	-0.0649968	2.39817	2.93641	1.993	0.411788	2.09433	1.53934	-3	2.90281	0.870462	1.9102	-3	0.502564	-3	-0.160522	0.925879	-0.467246	0.477266	0.475816	1.23832	1.47336	-3	2.63815	-3	1.30408
ENSMUSG00000019790	Stxbp5	-0.0404816	0.684037	0.750586	0.431525	-0.283162	-0.206908	0.198932	0.322426	-0.12436	0.0534626	-0.467246	-0.536107	-0.583359	0.403292	-0.551294	0.878579	-0.166853	-0.274905	2.15388	-0.480172	1.66568	-0.742321	0.668479	-0.0649968	-0.186419	0.0759118	-0.326979	3.0877	1.28445	1.19537	1.26105	0.376759	-0.407823	-0.696804	1.18529
ENSMUSG00000019791	Hint3	0.16465	-3	-3	2.70875	-3	1.31431	-3	-3	2.59332	-3	-3	-3	-3	0.821579	-3	-3	-0.317855	-3	0.923296	0.532882	1.30473	0.00475116	-3	-0.166853	1.96052	0.0902581	3.05614	-3	0.828724	-3	1.56064	-3	-3	-3	1.0558
ENSMUSG00000019792	Trmt11	-0.0599818	0.190612	0.421768	0.0216027	-0.767004	-0.696804	-3	-0.173277	-3	-0.442493	-0.617983	-1.04096	-0.793174	-3	-0.107349	0.645521	-0.235824	-1.04096	-0.882729	2.22856	-1.14874	-3	0.15564	-0.767004	-0.675718	-3	-0.521434	-0.0452752	3.0697	0.535421	-0.274905	-0.118615	-1.21467	-3	0.481586
ENSMUSG00000019794	Katna1	0.715251	0.0174507	2.55073	3.03108	-0.213959	-0.567031	2.35344	0.000434077	2.14508	1.36042	0.146438	2.91368	-0.365523	0.81298	-3	0.993921	1.7008	-0.50724	2.50784	-3	0.100715	-0.130182	0.718585	0.158664	2.30279	0.100715	3.35041	0.217747	2.08429	1.10724	2.89765	0.921218	-0.336299	-0.130182	1.20981
ENSMUSG00000019795	Pcmt1	2.76414	1.24132	1.46925	0.948462	0.250664	2.92443	0.716087	1.49347	2.3088	0.215109	2.63778	2.09924	2.61343	3.17815	0.611829	1.09937	2.47599	1.41214	2.75189	0.296884	0.34262	0.831934	1.05273	1.84696	2.74552	0.324488	-0.166853	0.582177	1.87536	1.28128	1.11564	0.938069	1.9874	0.149527	2.02805
ENSMUSG00000019797	1700021F05Rik	2.44772	3.28769	0.575303	0.477266	-0.0218195	0.0534626	0.546666	0.844539	2.45891	-3	-0.166853	-3	-0.345823	0.739651	-3	1.29866	0.685831	-0.617983	-0.430626	-0.228413	-0.375718	0.149527	0.892707	2.92709	0.146438	-0.080399	-0.0649968	0.107549	1.36118	0.969928	-3	0.318272	-0.442493	0.0610753	0.935558
ENSMUSG00000019802	Sec63	0.0132587	0.742018	0.67219	0.472903	-1.14874	0.326541	0.34262	0.62024	-3	-0.696804	2.7405	-3	-0.850781	1.92568	-0.283162	0.22037	-1.21467	-0.179799	-0.274905	2.05285	-0.583359	-0.850781	0.230704	1.50773	-0.130182	-3	3.1427	-3	0.579898	0.608633	0.42341	-0.0649968	-0.536107	2.72104	0.501196
ENSMUSG00000019804	Snx3	2.54998	0.726809	2.68276	2.86072	1.95473	0.70079	3.24938	1.03427	1.8625	0.22037	0.518646	1.50638	1.13293	1.18387	0.551572	2.92474	2.55118	2.76172	2.33357	-0.266803	2.55887	3.3426	0.788946	-0.112946	2.15431	1.13991	2.89629	2.71454	1.56833	3.34905	0.687618	0.844539	2.41181	0.269746	1.41549
ENSMUSG00000019806	Aig1	2.25924	-3	-3	-0.0909791	-0.917215	-0.345823	-3	0.299071	-0.850781	-3	-3	-1.14874	-0.882729	0.901513	-3	-3	-0.718967	-0.454693	-3	-3	-0.767004	-3	-3	-0.917215	2.76907	-1.04096	-0.228413	-3	0.899875	0.278982	-3	-0.258848	-3	-0.0599818	-3
ENSMUSG00000019808	Adat2	-3	-3	-3	-0.0649968	-3	-3	-3	-3	-3	-3	-3	-3	-3	-3	-3	0.380392	-3	-0.850781	-3	-3	-3	-3	-3	-0.567031	2.2948	-3	-3	-3	-3	-3	-3	-3	-3	-3	0.392873
ENSMUSG00000019809	Pex3	-0.454693	0.394627	-3	-3	-0.274905	0.0297895	2.86208	0.257918	-3	-3	-0.235824	-0.675718	0.0572856	-3	0.0937718	-3	-3	-3	-3	-0.480172	-0.617983	-3	-3	-3	-3	-0.407823	-3	-3	-3	-3	0.149527	-3	-0.696804	-3	0.910144
ENSMUSG00000019810	Fuca2	2.25607	-3	-3	3.03257	-3	-0.636388	0.643551	-3	-3	1.56833	-3	1.16409	-3	2.1845	-3	0.490099	-3	-3	-0.396856	-3	-0.636388	-0.283162	0.000434077	-3	-3	0.0534626	-1.21467	-3	0.926394	0.554004	1.62748	0.37858	-3	-3	-3
ENSMUSG00000019813	Cep57l1	-0.480172	-0.0501223	0.179264	-0.221126	-3	-0.636388	0.547898	-0.112946	-3	-0.386158	-0.258848	-3	-1.04096	0.269746	-0.355561	-3	1.86606	-3	-3	-0.917215	2.07853	-3	-3	-3	-0.617983	-3	-3	2.5737	0.885418	0.416807	-0.917215	0.240799	-3	-3	-3
ENSMUSG00000019814	Ltv1	-3	-3	-3	-3	-3	-0.567031	-0.080399	-3	-3	-0.00833099	-3	-3	2.50066	0.340642	-0.283162	-3	1.73296	-0.917215	-3	0.100715	1.71417	-3	-3	-0.636388	-0.850781	-0.793174	-3	0.0831441	1.1608	0.187803	-0.850781	0.311966	-0.600326	-0.567031	0.309843
ENSMUSG00000019818	Cd164	1.21566	0.711892	0.739651	0.682235	-0.160522	-0.00392635	0.61289	0.401573	1.91509	3.14362	0.299071	1.31368	2.01217	0.732474	-0.0127808	0.990827	1.74508	-0.551294	-0.493495	2.70568	1.80612	2.8205	2.88172	-0.375718	-0.160522	-0.14813	2.41638	0.176381	1.19426	1.63034	0.927935	0.278982	-0.583359	2.33726	0.974558
ENSMUSG00000019820	Utrn	-0.954677	-0.821023	-0.00392635	-0.308919	-0.917215	-1.14874	-0.454693	-0.493495	0.883718	-0.850781	1.37072	-0.154282	-0.767004	-0.0404816	-1.14874	0.140194	-3	-0.0310503	0.0338257	-0.199971	1.7814	1.32245	0.41514	-0.793174	1.51655	0.938069	-0.0856568	0.65906	0.631545	1.14956	-0.396856	-3	1.01666	-1.38722	0.922258
ENSMUSG00000019822	Smpd2	2.27056	-3	0.5989	-3	-3	0.0722499	0.207096	-3	-0.583359	1.48031	0.454997	2.52377	-0.600326	-3	-3	1.24157	-3	-3	-3	-3	-0.655608	-3	-3	-3	-0.213959	0.245759	-0.954677	-3	0.606489	0.530328	-3	0.360025	-1.38722	-3	0.657152
ENSMUSG00000019823	Mical1	0.631545	1.00004	-3	0.556423	2.20165	-0.850781	0.467016	0.590061	1.90092	2.38448	-0.0649968	-0.467246	1.33145	0.723538	-3	1.399	0.130655	-0.386158	-3	-0.186419	0.587823	-0.742321	2.72294	-0.0550241	2.5624	0.0685569	2.99113	1.02902	0.804889	1.10109	0.652343	-3	2.60071	-0.850781	0.744371
ENSMUSG00000019826	Zbtb24	-3	0.411788	0.0417873	-0.355561	-3	0.173478	-3	-3	-3	-3	-0.221126	-3	-3	-3	-3	0.564784	-1.09151	-1.14874	-3	-3	-0.917215	-3	-0.396856	-3	-1.04096	-3	-0.600326	-3	-3	-0.0218195	-3	-3	2.06644	-0.300162	0.100715
ENSMUSG00000019832	Rab32	-3	-3	-3	-3	-3	-3	-3	-0.419075	-3	-3	-3	-3	-3	-3	-3	-3	-3	-3	-3	-3	-3	-3	-3	-3	-3	-0.850781	-3	-3	-3	-3	-3	-3	-3	-3	-3
ENSMUSG00000019837	Gtf3c6	1.30279	0.567144	-3	1.00134	-0.396856	-3	0.167613	0.603253	1.91004	0.413467	0.358125	-0.186419	2.52412	2.97663	0.568319	0.545431	1.34461	1.1086	2.18167	-0.300162	2.08998	-0.228413	0.358125	-0.0963675	-0.00392635	-0.536107	-0.142065	0.33264	1.10758	1.21248	0.358125	0.560026	2.19092	-0.0172766	1.15869
ENSMUSG00000019841	Rev3l	1.1867	2.39749	-0.0550241	0.272074	-1.38722	-0.793174	-0.850781	-0.793174	1.79078	-1.09151	-0.917215	-1.14874	-1.14874	-0.407823	0.225568	-3	-1.38722	-3	-1.21467	-1.29243	-0.636388	-3	0.167613	-0.283162	-1.29243	-1.29243	-1.14874	2.04163	0.079543	2.75077	-1.29243	-3	1.55752	-0.442493	2.09185
ENSMUSG00000019842	Traf3ip2	2.11086	-0.193142	-3	-3	-3	-0.193142	-3	-3	-0.551294	-3	-3	2.84327	-3	-3	0.0972573	-3	0.83512	-3	-3	-0.467246	1.02082	-3	-0.407823	-0.850781	-0.480172	-0.407823	-3	-3	0.635584	0.866346	-1.04096	-3	1.53821	-0.243364	2.89942
ENSMUSG00000019843	Fyn	2.65226	2.98573	2.39331	1.18952	3.21413	1.48687	0.708506	1.72404	2.80996	2.76635	2.30426	2.31587	1.40673	0.848866	0.802158	3.21012	2.39587	0.999609	2.20285	3.12103	1.78874	1.9764	3.03046	0.137037	2.64077	0.461048	1.00949	2.01775	1.57312	2.69679	1.64778	0.820924	1.39095	1.17	1.20333
ENSMUSG00000019845	Tube1	-0.0310503	-3	-3	0.104146	-3	-0.793174	-3	-0.567031	-3	-0.536107	-0.718967	-3	-1.14874	0.114277	-3	0.373096	-3	-0.850781	-0.995679	2.15342	0.354301	-3	-3	-0.882729	-3	1.82595	-3	-3	0.510679	-3	-3	-3	-1.29243	-3	-0.213959
ENSMUSG00000019849	Prep	-3	-3	-3	0.133858	-3	-3	-3	-3	1.9628	-3	-3	-0.793174	-1.14874	-3	-3	0.104146	1.5447	-3	-3	-3	-0.718967	-3	-0.386158	-3	-1.04096	-3	-3	-0.407823	-3	0.294687	-3	-3	-1.29243	-0.767004	-0.186419
ENSMUSG00000019850	Tnfaip3	-3	-3	-3	-0.243364	-3	-3	-0.480172	-3	-3	-0.407823	-0.882729	-3	-3	1.07265	-0.375718	-0.101824	1.08066	1.28625	-0.0452752	-1.21467	-3	-3	-0.283162	-3	-0.767004	-3	-3	-3	-0.142065	-0.206908	-3	-3	-3	0.0378248	-0.386158
ENSMUSG00000019851	Perp	-3	-3	-3	-0.179799	-0.675718	-3	0.187803	-3	-3	2.23168	-3	-0.467246	-3	0.483016	-3	-3	-3	-0.365523	-3	-3	-0.742321	-3	-0.221126	-3	-0.882729	-3	-3	-3	0.225568	0.63053	2.48337	-3	-3	-3	0.276692
ENSMUSG00000019854	Reps1	0.651375	0.789651	1.02123	0.387568	-3	-0.101824	0.48728	0.733278	-0.454693	0.158664	0.00902574	0.514681	1.80903	1.70724	0.512017	1.12584	2.40746	-0.258848	0.15564	-0.386158	1.98963	1.3795	2.55378	0.225568	-0.080399	-0.291579	0.079543	0.525174	1.3004	-0.0649968	2.51642	3.16228	-0.0700704	0.507991	0.861594
ENSMUSG00000019856	Fam184a	-3	-3	-3	-3	-3	-3	-3	-3	-3	-3	-3	-3	-3	-3	-3	-3	-0.850781	-3	-0.742321	-3	-3	-3	-3	-3	-3	-3	-3	-3	-3	-3	-3	-3	0.521269	-3	-3
ENSMUSG00000019857	Asf1a	-3	-0.075204	0.15564	0.23325	-3	-3	-3	-0.430626	1.22013	-3	-0.583359	-3	-3	-3	-3	0.680426	-0.283162	-3	-0.850781	-0.954677	1.96318	-3	2.53997	-0.742321	-0.954677	-3	-0.480172	2.71301	-3	0.569491	-0.336299	0.217747	0.684037	-3	0.215109
ENSMUSG00000019861	Gopc	-0.793174	-3	-3	-3	-3	-3	1.03185	-3	-3	-3	-3	-3	-3	-3	-3	-3	-1.50864	1.08675	-3	-1.21467	-1.38722	-3	-3	-1.04096	-3	-3	-3	-0.308919	-3	-3	-3	-3	0.832573	-0.954677	-3
ENSMUSG00000019863	Qrsl1	-3	0.679519	-3	0.447313	-0.696804	-0.274905	-3	-3	-3	-3	-0.193142	-0.336299	-3	2.93019	-3	0.593397	-3	-3	0.934549	-3	-1.04096	-3	-3	-0.221126	-0.917215	-0.480172	-3	-3	-3	0.483016	-3	-3	2.26017	-3	0.605413
ENSMUSG00000019864	Rtn4ip1	-3	-3	-3	-3	-3	-3	-3	-3	-3	-3	-3	-3	-3	-3	-3	-3	1.7593	-3	-3	-0.793174	-1.04096	-3	-3	-3	-3	-3	-3	-3	0.791059	-3	-3	-3	-3	-3	-3
ENSMUSG00000019866	Aim1	1.68333	-0.308919	0.571825	-0.00392635	-1.29243	-0.917215	0.629512	-3	-3	-3	1.13612	-1.21467	1.65945	-0.118615	-3	0.143327	1.45638	-1.50864	0.294687	-0.995679	0.843295	-3	1.25842	-1.29243	2.23515	-1.38722	-1.04096	-0.375718	0.527759	0.0297895	-1.14874	1.74943	-0.995679	-0.493495	0.152594
ENSMUSG00000019868	Vta1	2.82788	1.80578	1.98028	1.58059	-0.00392635	1.10792	1.45349	1.44578	0.811642	1.33808	1.04261	2.64951	1.6396	1.71868	1.15506	1.73393	2.38222	0.498448	0.209783	0.681332	2.68381	0.83512	1.70732	0.835754	0.934549	1.34264	0.943049	0.754425	2.32288	1.97571	1.16616	1.1599	2.72717	0.788946	1.74579
ENSMUSG00000019872	Smpdl3a	0.91598	0.81697	2.54556	1.56704	-0.221126	1.7014	3.18572	-0.0909791	1.80761	-3	-0.0599818	0.962417	0.745933	0.468495	-3	2.01373	1.06111	-0.675718	-0.793174	0.5636	1.7119	0.93857	0.238297	3.41549	-0.199971	-0.355561	-0.442493	0.114277	1.2885	0.918083	0.149527	3.11355	-0.336299	-0.617983	1.04025
ENSMUSG00000019873	Reep3	-0.600326	-3	2.13577	-0.655608	-3	0.635584	0.674953	-3	1.357	-3	0.83512	-3	-1.38722	0.0174507	-3	0.0972573	-3	-3	1.32327	1.93106	-1.21467	-3	-0.696804	-3	-1.38722	-3	-3	-3	-0.243364	-0.0127808	-1.29243	-3	1.2348	-1.04096	-3
ENSMUSG00000019876	Pkib	-3	-3	-3	-3	-3	-3	-3	-3	-3	-3	-3	-3	-3	0.0972573	-3	-3	-3	-3	-3	-3	-3	-3	-3	-3	-3	-3	-3	-3	-3	-3	-3	-3	-3	-3	-3
ENSMUSG00000019877	Serinc1	2.38858	0.403292	0.851931	0.478711	2.7141	0.225568	-3	0.285782	-0.326979	-0.0501223	-0.228413	-0.821023	-0.882729	-0.179799	-0.199971	0.899328	-0.793174	2.70441	-0.336299	-0.430626	-0.917215	-0.696804	3.02104	0.079543	0.133858	-0.696804	-3	0.344589	0.859799	0.872215	-0.583359	-3	-0.675718	0.0648322	0.0902581
ENSMUSG00000019878	Hsf2	1.88225	-3	-3	0.454997	-3	-3	-0.251037	-0.521434	1.05158	-3	0.376759	-3	-1.14874	-3	-3	-3	0.344589	-3	-3	-3	1.94832	-3	-3	-3	-0.430626	-3	-0.850781	-3	-3	-3	-0.173277	-3	-1.21467	-0.442493	1.50571
ENSMUSG00000019883	Echdc1	0.448861	0.527759	0.309843	0.360025	-3	-3	-3	-3	-3	-3	-3	-3	-3	1.41964	-3	-3	-1.21467	-0.655608	-3	-3	-0.419075	-3	0.318272	-3	-3	-3	2.70668	1.33043	-3	1.59847	0.143327	-3	-3	-3	-0.0127808
ENSMUSG00000019891	Dcbld1	-3	-3	-3	-3	-3	-3	-3	-3	-0.166853	-3	-0.454693	-3	-3	-3	-3	-3	-3	-3	-3	-3	-3	-3	-3	-3	-3	-3	-3	-3	-3	-3	-3	-3	-3	-3	-3
ENSMUSG00000019897	Ccdc59	2.10292	2.04399	-3	0.421768	-0.655608	-3	2.38256	-3	2.14399	-3	2.5652	-0.336299	-0.386158	2.38766	-0.291579	-3	1.8534	-3	-0.193142	-3	1.97295	0.625415	-3	-0.655608	2.43637	1.06262	-3	-3	0.828724	0.757472	-0.274905	0.000434077	-1.09151	-0.583359	0.597805
ENSMUSG00000019900	Rfx6	-3	-3	-3	-3	-3	-3	-0.112946	-3	-3	-3	-3	-3	-3	-3	-3	-3	-3	-3	-3	-3	-3	-3	-3	-3	-3	-3	-3	-3	-3	-3	-3	-3	-3	-3	-3
ENSMUSG00000019907	Ppp1r12a	1.36607	1.02861	2.27282	1.41079	1.22378	1.08174	2.13389	0.269746	1.07265	0.601082	1.33508	2.53627	2.51823	1.09029	2.05254	1.15232	1.52687	2.53554	2.32029	2.73027	2.27828	-0.767004	1.46688	0.554004	2.49941	2.92927	1.08138	0.696444	1.38167	1.23807	0.716087	1.25166	1.29117	1.52957	1.19399
ENSMUSG00000019916	P4ha1	-0.536107	0.398114	2.50188	-0.283162	-0.793174	0.0722499	0.0867157	-0.567031	-3	-3	-0.407823	-0.742321	-3	1.80216	-3	0.464042	-1.29243	-3	-3	2.24937	-3	-3	-0.0264104	2.76577	-3	-3	-3	-3	0.636588	-3	-0.50724	0.685831	-0.300162	-0.396856	0.572988
ENSMUSG00000019917	2016-09-10	-3	-3	-3	-3	-3	-3	-3	1.00048	-3	-3	-3	-3	-3	-3	-3	-3	-3	-3	-3	-3	-0.850781	-3	-3	-3	0.607562	-3	-3	-3	-3	-3	-3	-3	-3	-3	-3
ENSMUSG00000019920	Lims1	1.91196	1.21646	0.81697	0.980503	-0.480172	0.906389	0.913867	2.00514	-0.355561	-0.142065	0.62024	0.16465	-0.882729	1.13357	0.615003	0.599992	2.38272	-0.365523	-0.193142	-0.166853	0.0417873	0.173478	3.27738	0.250664	0.0417873	3.31293	-0.0963675	1.21275	1.96507	1.05465	0.209783	2.97474	1.32962	0.985022	1.9432
ENSMUSG00000019923	Zwint	2.346	1.43363	0.595606	2.35423	-0.655608	-3	0.459543	0.00475116	-0.199971	0.0338257	0.182129	-3	-0.419075	0.537945	-3	0.668479	-0.995679	-3	-3	-0.173277	-0.274905	-0.274905	0.401573	2.78112	-0.882729	-0.112946	-3	2.18047	1.10588	1.03507	-0.442493	0.382197	2.95145	1.25312	0.735679
ENSMUSG00000019927	Ube2d1	0.800786	0.666612	1.14211	0.441066	-3	0.0174507	0.0132587	0.725176	-0.274905	0.627468	0.833211	2.05626	2.46582	1.47101	0.309843	0.945518	0.00475116	0.130655	-0.173277	-0.258848	-0.407823	0.114277	0.748266	-0.0550241	0.0378248	-0.193142	-0.300162	2.81153	1.39324	2.5732	0.3485	0.903144	1.46061	0.326541	0.5989
ENSMUSG00000019942	Cdk1	2.75365	1.03786	1.55024	1.41415	0.444201	0.447313	2.44448	0.684037	1.57601	0.707655	3.62479	1.71926	0.240799	1.65197	0.625415	1.61774	2.90127	-0.326979	2.85811	1.71701	3.0824	0.490099	2.68326	0.373096	3.16703	0.413467	0.871631	3.2617	2.01762	2.52993	1.19343	1.03064	1.50039	-0.407823	1.95838
ENSMUSG00000019943	Atp2b1	2.48426	2.25159	1.56892	1.40809	1.21619	1.80011	1.54222	1.4357	-0.467246	0.152594	1.16735	1.0558	0.976396	0.376759	0.278982	2.45165	1.3004	1.20115	2.29665	2.57003	1.15658	2.86922	2.80045	-0.00833099	2.02095	0.120903	-0.266803	2.89385	2.57657	2.33454	1.95241	1.6024	2.21487	1.48871	0.98322
ENSMUSG00000019947	Arid5b	-3	-0.396856	-0.160522	-0.0856568	-1.04096	-0.675718	0.107549	-0.0550241	-1.29243	-0.419075	-0.600326	-0.718967	-0.767004	-3	2.99179	1.68994	-0.821023	2.03966	-1.14874	1.6112	0.461048	-3	-0.300162	-0.767004	-0.567031	-1.21467	-3	-0.636388	0.689398	0.0759118	-0.954677	-0.396856	-1.14874	-0.954677	0.294687
ENSMUSG00000019948	Actr6	0.212454	0.81298	-3	0.167613	-3	2.59466	-3	-0.0264104	2.62942	-3	0.222976	-3	0.859799	0.356217	-3	1.01246	0.127429	-0.617983	2.16658	-0.821023	-0.675718	-3	-0.173277	-0.326979	2.08229	-0.0649968	-0.199971	-0.199971	1.35297	1.04809	-0.821023	0.0257154	2.58864	-0.243364	1.02412
ENSMUSG00000019951	Uhrf1bp1l	1.90032	-0.551294	1.00091	1.85992	-0.617983	-1.14874	-0.345823	-0.308919	-3	-0.882729	-3	-1.50864	-1.21467	0.0685569	-0.850781	0.204391	0.99348	-0.50724	2.07152	-3	-1.09151	2.45673	-0.767004	-0.742321	-1.14874	-1.04096	-0.308919	-3	0.385785	0.729246	-3	-0.551294	1.0477	-1.14874	0.0378248
ENSMUSG00000019952	Poc1b	-3	-0.274905	-3	1.67081	0.100715	-0.130182	0.577607	-3	-3	-3	-3	1.54705	1.5923	-0.258848	-3	-3	-0.173277	-1.14874	-3	-0.407823	-0.551294	-3	0.250664	-0.206908	-0.107349	-3	-0.251037	-3	1.00651	0.629512	2.36823	-3	-1.29243	0.184975	0.756712
ENSMUSG00000019960	Dusp6	-0.617983	0.292478	-3	0.124178	1.28603	2.81217	1.30666	0.152594	-0.655608	0.484442	1.96252	-0.266803	-3	2.06495	-0.480172	0.0937718	1.03387	-1.14874	-3	0.305566	0.85558	-0.675718	1.06674	-3	-0.583359	-0.995679	2.39012	1.30343	1.73465	0.936564	1.81385	0.107549	0.394627	-0.291579	0.706803
ENSMUSG00000019961	Tmpo	2.31832	0.831294	0.385785	1.04809	-0.136083	2.47715	0.734079	0.930491	-0.326979	2.68037	2.28333	1.98005	0.742804	1.76975	0.140194	0.608633	1.95656	0.176381	0.120903	1.13325	2.17711	-0.821023	1.69689	-0.251037	0.182129	-0.0909791	-0.50724	3.03688	1.20388	2.33532	0.0831441	1.708	2.56471	1.25457	1.24281
ENSMUSG00000019969	Psen1	0.523876	1.04692	1.45456	1.34126	0.37858	3.15407	1.12421	0.940566	0.143327	0.495683	0.683137	0.161667	-0.0218195	0.970393	0.592288	2.74322	1.71509	2.94237	-0.130182	2.66557	0.173478	0.0297895	0.9509	0.461048	0.679519	0.523876	0.290257	1.08853	1.84243	1.44562	0.462548	0.884852	0.23325	0.240799	1.41649
ENSMUSG00000019970	Sgk1	1.84548	-0.130182	1.01161	0.305566	1.20279	-0.419075	0.0759118	-3	-1.09151	1.47087	-0.160522	2.74766	0.772395	0.653309	0.179264	0.627468	0.69117	-1.09151	1.54408	0.301247	1.10758	-3	1.58862	-0.193142	-0.995679	-0.454693	-0.300162	-0.365523	1.32037	2.41824	-0.386158	1.59672	1.92475	-0.718967	0.940068
ENSMUSG00000019971	Cep290	-3	-3	-3	-3	-3	-3	-3	-3	-3	-3	-3	-3	-3	-3	-3	-3	-3	-3	-3	-3	-3	-3	-0.850781	-3	-3	-0.995679	-3	-3	-3	-3	-3	2.00767	-3	-3	-3
ENSMUSG00000019975	Ikbip	-3	-3	-3	-3	-0.617983	-0.850781	-3	-3	-0.493495	-3	-0.767004	-3	-3	-3	-3	-3	-0.300162	-3	-3	-3	-3	-3	-0.160522	-3	-3	-3	-3	-3	-3	-3	-3	-3	0.946501	0.0132587	-3
ENSMUSG00000019977	Hbs1l	0.564784	-3	2.47394	-3	-3	-3	-3	-0.551294	-1.14874	-3	-0.396856	-1.09151	0.770189	-3	-3	0.0937718	1.86806	-1.14874	-3	-3	-0.12436	-3	-3	-3	-0.954677	-0.995679	-3	0.278982	1.39552	-0.0172766	-3	-3	0.0257154	-3	0.886547
ENSMUSG00000019978	Epb4.1l2	-0.317855	-0.375718	-3	-0.243364	-3	-3	-3	-3	-1.29243	-3	-3	-1.29243	-1.38722	-0.355561	-3	0.207096	0.693815	2.18364	-3	-1.21467	0.340642	-3	-3	-1.04096	-0.551294	-3	-3	1.79282	0.167613	0.272074	-1.21467	-0.375718	0.474362	-0.480172	-3
ENSMUSG00000019979	Apaf1	2.02756	-0.454693	1.12159	-0.142065	-1.21467	0.000434077	1.9568	-3	-1.38722	-3	-3	-1.38722	-1.38722	0.616055	-0.454693	0.0297895	0.467016	0.416807	2.4587	-0.206908	0.311966	-3	0.717754	-0.821023	0.472903	0.0902581	-3	-3	1.61889	-3	-1.29243	2.36983	-3	1.96863	0.137037
ENSMUSG00000019982	Myb	-3	0.20167	-0.0404816	-3	-3	-0.567031	-0.0700704	2.621	-3	-3	1.43299	-0.600326	-3	0.0457141	-3	0.00475116	-3	-1.21467	-3	-3	-1.29243	-0.767004	-0.179799	-3	1.94325	-3	-3	-0.206908	0.964307	-0.107349	-1.14874	1.09833	-0.882729	-3	0.31618
ENSMUSG00000019984	Med23	-3	-0.419075	0.827434	-3	-3	-3	-3	-3	-3	-3	-3	-3	-3	-3	-3	-0.142065	0.382197	-3	-1.09151	-3	-3	-3	-3	-3	-1.09151	-1.14874	-3	-3	0.292478	-3	-3	1.03226	-3	-3	-3
ENSMUSG00000019986	Ahi1	-3	-3	-3	-3	-3	-3	-3	-3	-3	-3	-0.917215	-3	-3	-3	-3	-3	-3	-3	-3	-3	-3	-3	-3	-3	-3	-3	-3	-3	-3	-3	-3	-3	-3	-3	-3
ENSMUSG00000019988	Nedd1	-0.407823	0.0132587	0.942554	-0.154282	-3	-0.882729	-0.386158	-0.655608	0.107549	-3	0.104146	-1.21467	-0.954677	0.0338257	-3	-3	0.467016	-3	-0.767004	-1.14874	1.89393	-0.793174	-3	-3	0.382197	0.0216027	-3	-0.221126	-3	0.782544	-0.454693	0.403292	-0.480172	2.69631	0.303412
ENSMUSG00000019992	Fam54a	-3	-3	-3	-3	-3	-3	-3	-3	-3	-0.430626	-0.600326	-3	-3	-3	-3	-3	-3	-3	0.609701	-3	0.240799	-3	-3	-3	-3	-0.882729	-3	-0.336299	-3	-3	-0.954677	-3	1.24726	-3	-3
ENSMUSG00000019996	Mtap7	-3	-3	-3	-3	-3	-3	-3	-3	-3	-3	-3	-3	-3	-0.160522	-3	-3	-3	-1.14874	-3	-3	-3	1.16823	-3	-0.995679	-3	-3	-3	-3	-3	-3	-3	-3	-3	-3	-3
ENSMUSG00000019998	Stx7	0.340642	-3	-3	-3	-3	0.352375	-0.235824	-0.493495	-1.09151	-3	-0.636388	-1.04096	-3	-0.112946	-3	-3	-3	-3	-3	-3	-3	-3	-0.345823	-3	-3	-0.917215	-3	-3	0.104146	0.0338257	-3	-0.142065	-0.917215	-3	-3
ENSMUSG00000020003	Pex7	-0.419075	0.522575	-3	-3	-3	-0.0649968	-3	-3	-3	-0.317855	-3	-3	-3	-3	-3	-3	-0.142065	-3	2.08629	-3	0.385785	-3	-3	-3	-3	-0.793174	0.949926	-3	0.696444	-3	-0.850781	-3	1.24455	-3	0.474362
ENSMUSG00000020009	Ifngr1	1.83917	1.87478	2.42778	1.89082	2.97845	1.10247	1.74297	1.64769	0.846399	2.02128	1.38936	0.84578	2.79605	1.97198	1.51176	2.1797	1.60131	2.43024	2.05816	3.16209	2.28346	1.17872	3.18446	1.05312	1.35046	1.16912	1.77452	1.1617	2.97219	3.14841	1.03945	1.47757	2.44428	3.0116	2.02086
ENSMUSG00000020014	Gm872	-3	-3	-3	-3	-3	-0.291579	-3	-3	-3	-3	-3	-3	-3	-3	-3	-3	-3	-3	-3	-3	-3	-3	-3	-3	-3	-3	-3	-3	-3	-3	-3	-3	-3	-3	-3
ENSMUSG00000020015	Cdk17	1.81445	0.000434077	-0.0700704	0.130655	2.72818	1.94147	-0.396856	-0.655608	-3	-3	-0.336299	-0.742321	-3	0.196176	-0.300162	0.578754	-0.821023	-1.21467	-3	1.35182	-1.29243	-3	-0.213959	2.13092	-1.14874	0.539202	0.491502	2.40922	0.891035	0.564784	1.88281	-3	-0.793174	-0.882729	0.531607
ENSMUSG00000020018	Snrpf	2.04388	0.474362	-3	1.75313	-3	1.54358	0.245759	1.61743	0.944038	0.143327	0.441066	1.71876	1.66324	-3	0.173478	0.752893	2.01452	1.83633	1.54877	-3	1.91435	-3	1.46821	2.4625	1.90059	1.03427	2.11737	2.00788	1.31536	0.642563	0.0867157	-3	1.63519	1.21275	0.464042
ENSMUSG00000020022	Ndufa12	1.86564	0.540455	1.55619	2.57221	-3	0.0867157	1.04379	2.65415	2.54188	1.25142	2.95129	2.12889	1.12843	1.03786	0.944038	-3	2.39465	-3	2.25409	2.79697	2.08476	0.54295	0.932524	-3	2.80268	-0.12436	1.34813	3.22459	2.55415	1.6368	-0.0127808	1.61216	0.0610753	-0.283162	0.830653
ENSMUSG00000020023	Tmcc3	-3	-3	-0.251037	-3	-3	-3	-3	-3	-3	-3	-3	-3	-3	-3	-3	-3	-3	-3	-3	-3	-3	-3	-3	-3	-3	-3	-3	-3	-3	-3	-3	-3	-3	-3	-3
ENSMUSG00000020024	Ccdc41	-0.636388	2.6827	0.0174507	-0.386158	-0.882729	-0.793174	0.16465	-0.274905	-3	-0.536107	1.75113	-1.14874	1.83986	-3	-0.213959	0.365675	1.65138	-0.696804	-3	1.27441	-0.536107	-0.718967	0.0534626	-0.882729	1.69889	-0.718967	-3	-0.14813	0.626443	-3	-0.375718	0.255514	0.976854	-0.793174	0.474362
ENSMUSG00000020027	Socs2	0.781109	0.230704	0.638589	0.86457	-3	2.55633	0.715251	0.431525	-0.995679	0.299071	0.299071	-0.600326	-3	0.55279	0.107549	0.916507	-0.583359	2.32801	-0.274905	3.23898	-3	-0.160522	0.601082	0.444201	2.42276	0.00902574	-0.767004	-0.300162	1.35432	0.770926	-0.221126	-0.075204	-0.675718	0.784689	0.913337
ENSMUSG00000020029	Nudt4	-0.375718	0.0534626	-0.0172766	2.11886	-0.317855	-0.850781	-0.345823	-0.617983	-0.882729	-3	-0.767004	-0.696804	-0.917215	0.0722499	-0.251037	0.87396	0.356217	2.89964	0.401573	-3	1.48602	-0.442493	0.385785	-0.617983	0.133858	-0.355561	-0.954677	0.360025	0.688509	0.396374	-0.636388	0.646502	1.49459	1.35432	0.34262
ENSMUSG00000020034	Tcp11l2	0.0759118	-3	0.731669	-3	-0.583359	-3	-3	-0.536107	-1.09151	0.745153	-3	2.5184	-3	0.146438	-3	1.58139	-3	-0.0501223	-3	-0.493495	-3	-3	0.290257	-3	-0.235824	-0.954677	-0.160522	-3	0.616055	0.243286	-3	-3	-3	-0.767004	0.490099
ENSMUSG00000020038	Cry1	-3	-3	-3	-0.386158	-3	-3	-3	-3	-3	-3	-3	-3	-3	-3	-3	1.10109	-3	-3	-3	-3	-3	-3	-3	-3	-3	-3	-3	-3	-3	-3	-3	0.472903	-3	-3	-3
ENSMUSG00000020042	Btbd11	-3	-3	-3	-3	-3	-3	-3	-3	-3	-3	1.1602	-1.09151	-3	-3	-3	-3	-3	-3	-3	-3	-3	-3	-3	-3	-3	-3	-3	-3	0.954773	-3	-3	-0.193142	-3	-3	1.75144
ENSMUSG00000020048	Hsp90b1	2.70822	1.99141	2.56091	3.18848	2.81873	2.86607	0.824191	0.754425	2.6073	2.13313	1.87559	2.73472	1.17176	1.24107	1.22482	3.43602	2.47662	2.63357	2.54784	2.07056	2.63184	2.68355	1.81817	0.73488	2.48517	2.44554	0.204391	3.1996	1.75573	2.39782	0.394627	2.86716	2.99801	3.2027	1.73361
ENSMUSG00000020056	Ccdc53	2.29088	0.255514	0.550351	0.752893	-0.345823	-0.266803	-3	-3	-0.386158	0.228144	-3	-0.600326	2.47602	0.75366	0.0174507	-3	0.882012	2.61753	-3	0.16465	2.27203	-3	0.648458	-0.0452752	1.81138	-3	-3	-3	0.495683	1.83961	0.0572856	0.248219	0.130655	-3	0.546666
ENSMUSG00000020063	Sirt1	-3	-3	-3	-3	-3	0.444201	-0.365523	-3	-3	-3	-3	-3	1.53607	-3	-3	-3	-3	-3	-3	-3	-0.655608	-3	-3	-3	-3	-3	-3	-3	-3	-3	-3	-3	-1.38722	-3	-0.291579
ENSMUSG00000020064	Herc4	-3	-3	-0.112946	-3	-3	-0.917215	-3	-3	-3	-3	-0.850781	-3	-3	-0.0218195	-3	-3	-0.655608	-3	-3	-0.917215	-0.0404816	-3	2.09357	-3	-3	0.107549	-3	-3	-0.107349	-0.179799	-3	-0.355561	-1.38722	-3	2.0636
ENSMUSG00000020069	Hnrnph3	-3	0.0534626	2.49791	-3	0.0867157	-0.136083	-3	-3	0.894925	-3	-3	1.0645	-0.600326	1.07412	-3	-3	-3	1.38041	-3	-0.493495	-3	-3	-3	-3	-3	-0.419075	-3	1.68602	0.69117	1.54532	-3	0.0457141	1.94181	-3	-3
ENSMUSG00000020070	Rufy2	1.63145	-3	-3	-3	-3	-3	-3	-3	-3	-3	-3	1.34145	-3	-3	-3	-0.080399	-3	-3	0.495683	-3	-1.14874	-3	-3	-0.442493	0.873379	-3	-3	-3	-3	-0.186419	-1.21467	-3	0.953808	-0.954677	-3
ENSMUSG00000020072	Pbld1	0.0297895	-3	-3	-3	-3	-3	1.10826	-3	-3	-3	-0.536107	-3	-3	-3	-3	-3	-3	-3	-3	-3	0.000434077	-3	-3	-3	-3	-3	-3	-3	-3	-3	-3	0.269746	-1.09151	-3	-0.0357404
ENSMUSG00000020074	Ccar1	2.44571	0.948951	1.34343	0.34262	-1.04096	-0.080399	-0.0127808	0.0216027	0.74123	3.04805	0.140194	1.06934	-0.160522	0.927935	0.26031	0.885418	2.14367	2.23343	1.91929	0.167613	2.16516	-0.583359	1.87385	-0.454693	2.63276	-0.345823	-0.50724	1.72182	1.10109	1.50733	0.475816	0.20167	1.74163	0.676785	0.772395
ENSMUSG00000020075	Ddx21	0.994801	-0.419075	0.989049	1.8714	-0.793174	-0.995679	-0.521434	0.0648322	-0.882729	1.04379	0.534153	-1.29243	1.20388	0.079543	0.849481	-3	0.532882	-3	-3	1.33927	1.4911	1.42653	-0.0264104	1.8277	2.1803	-0.742321	1.6167	2.79923	0.775319	2.03081	0.133858	-0.12436	-0.467246	-0.995679	-0.130182
ENSMUSG00000020076	Ddx50	-0.567031	-0.142065	-3	2.83208	-0.793174	1.39569	-0.235824	-3	-1.09151	1.95372	-3	1.52854	-3	-0.118615	2.02264	0.137037	1.54009	-1.09151	-3	2.21925	-0.454693	-0.636388	-0.345823	-0.326979	-0.995679	-0.636388	-0.551294	-0.375718	0.399847	0.0257154	-0.995679	0.152594	-0.917215	-3	0.547898
ENSMUSG00000020077	Srgn	3.59195	3.14185	3.43029	3.21925	2.99521	3.3827	1.52803	2.15048	3.02404	2.22781	2.96182	2.84963	3.22647	1.84218	0.703377	1.42162	2.79128	3.24454	2.76613	1.79345	3.61472	0.550351	2.47109	1.77852	3.26597	2.42465	3.5995	0.986817	3.53918	3.11189	3.42989	1.51589	3.0876	2.85111	2.72848
ENSMUSG00000020078	Vps26a	-0.345823	2.68962	0.311966	2.57806	-0.407823	-0.206908	-0.317855	0.0174507	-3	1.69144	-0.430626	2.16803	1.56016	0.100715	3.20429	0.0572856	-0.655608	-3	-0.995679	-1.09151	0.866346	-0.419075	-0.130182	-0.882729	-0.793174	1.7832	-3	-3	0.716921	0.248219	2.07951	-0.228413	-0.718967	-3	0.61289
ENSMUSG00000020079	Supv3l1	0.547898	0.328583	-3	-3	-3	-0.0909791	-3	-3	-3	-3	-0.655608	-3	-3	-3	-3	1.25288	1.0821	-3	0.318272	-0.0700704	-0.850781	-0.0404816	-0.345823	-0.166853	-3	-0.954677	-3	0.863977	0.736476	0.0297895	-3	-3	2.69582	-0.0856568	0.619198
ENSMUSG00000020087	Tysnd1	-3	-3	-3	-3	-3	0.0132587	-3	-3	-3	-3	-3	-3	-3	-3	-3	-3	0.488692	-3	-3	-3	-3	-3	-3	-3	-3	-3	-3	-3	-3	-3	-3	-3	-3	-3	-3
ENSMUSG00000020088	Sar1a	1.67155	-0.154282	0.0759118	0.717754	-0.821023	2.0942	0.444201	0.385785	2.31788	-0.186419	0.0338257	1.67524	-0.821023	0.16465	-0.154282	0.599992	1.06074	-3	-3	-3	-0.696804	-0.655608	0.110926	-0.521434	1.99309	3.11059	-3	-3	0.928959	0.711892	-0.0649968	-3	-0.954677	1.82563	0.788239
ENSMUSG00000020089	Ppa1	2.24507	1.54926	-3	1.42864	-3	-3	0.0378248	0.0722499	2.71238	-3	-3	0.436322	-0.536107	0.756712	-0.166853	-3	1.35528	2.4068	-0.636388	-3	0.995679	-3	0.225568	0.167613	-0.136083	-3	0.0610753	-3	2.90243	2.13504	-0.718967	0.729246	-0.258848	1.08246	0.425045
ENSMUSG00000020091	Eif4ebp2	0.292478	2.24628	0.346549	0.146438	1.68306	-3	-0.0856568	0.130655	-3	-3	-3	-0.50724	-0.954677	0.334655	-3	0.769451	1.72272	-0.954677	-3	-0.154282	1.35948	-3	0.507991	3.11784	-0.767004	-0.675718	2.98959	-3	1.19978	2.75908	0.613947	0.107549	-0.767004	-3	0.40671
ENSMUSG00000020097	Sgpl1	0.000434077	-3	-3	2.29888	-0.718967	-3	0.0257154	-3	-0.995679	-0.375718	-0.386158	-1.29243	-1.29243	0.146438	1.38652	-0.0700704	1.78973	-1.29243	-3	-1.21467	1.87507	1.41799	-0.258848	-0.995679	-1.21467	-3	-3	-3	0.791059	-0.179799	-0.617983	2.17029	-0.850781	-0.917215	0.240799
ENSMUSG00000020099	Unc5b	-3	-3	-3	-3	-3	-3	-3	-3	-3	-3	-3	-3	-3	-3	-3	-3	-3	-3	-3	-3	-3	-3	-3	-3	-1.38722	-3	-3	-3	-3	-3	-3	-3	-3	-3	-3
ENSMUSG00000020100	Slc29a3	-3	-3	-3	-3	-3	-3	-3	-3	-3	-3	-0.386158	-3	-1.14874	-3	-3	-3	-3	-3	-3	-3	-3	-0.14813	-3	-3	-3	-3	-3	-3	-3	-3	-3	-3	-3	-3	-3
ENSMUSG00000020101	4632428N05Rik	1.81285	1.87784	1.13516	0.690285	0.0937718	2.8921	0.0610753	1.69776	-0.793174	2.99311	1.24157	0.0902581	-0.375718	0.958134	0.44576	0.915453	0.3485	2.86804	2.29774	1.80182	2.46642	-0.617983	0.969928	0.663795	2.75661	1.90015	0.557627	0.512017	1.57474	1.9019	2.16874	0.629512	1.58502	-0.419075	1.44996
ENSMUSG00000020107	Anapc16	1.43618	0.99127	0.37858	2.01941	-0.521434	-0.142065	0.0496056	0.385785	2.23576	0.292478	2.92074	-0.480172	-0.821023	0.768712	-0.154282	1.12356	1.93937	1.33828	1.62046	-3	0.658107	-3	0.413467	3.229	2.16513	-0.179799	-3	-3	1.38527	2.3271	-3	0.140194	-0.636388	-3	0.913867
ENSMUSG00000020108	Ddit4	-3	-3	-3	0.950414	-3	-3	-3	-3	-3	-3	-3	-3	0.857393	-3	-3	-3	-3	-3	-3	-0.536107	-3	-3	-3	-3	-3	-3	-3	-3	-3	-3	1.05158	-3	-3	-3	-3
ENSMUSG00000020109	Dnajb12	1.76961	0.37858	0.309843	-0.075204	0.887111	-3	-0.00392635	-3	0.740442	-3	-3	-0.821023	-1.21467	-3	-0.521434	0.0572856	1.32595	-0.882729	-0.995679	-0.767004	1.10006	-3	-0.118615	-3	-1.09151	1.44686	-3	0.820924	0.618153	-0.0550241	-1.09151	2.22308	1.78262	-0.536107	0.0685569
ENSMUSG00000020111	Micu1	0.079543	0.789651	2.61792	2.11468	-3	3.02552	1.40826	1.81118	3.01106	0.0457141	0.16465	-0.551294	-0.0963675	0.781827	-3	1.13004	-0.206908	-0.193142	0.816308	-0.850781	1.80835	0.0174507	0.465532	-3	-0.0357404	0.0216027	2.97267	0.526469	1.62254	1.14461	0.361917	0.196176	-0.536107	-0.675718	2.58997
ENSMUSG00000020114	Cand1	1.58128	-0.636388	-3	-0.793174	-3	-1.21467	-3	-0.995679	-1.29243	-3	-3	-1.50864	-0.407823	1.55317	-3	-3	1.62378	-0.50724	-0.636388	2.63649	0.710202	2.91716	0.352375	-3	-0.0599818	-3	-3	0.215109	0.755951	-0.467246	-0.454693	1.14242	0.0132587	-3	-0.166853
ENSMUSG00000020115	Tbk1	-0.636388	-0.221126	0.00902574	-3	-3	0.5867	-3	-0.583359	-3	-0.251037	0.941064	-0.193142	-3	-0.199971	-0.521434	0.534153	1.29405	-3	2.22071	0.842672	1.51879	-0.718967	0.0457141	-0.186419	0.228144	-0.419075	-3	0.146438	1.05922	-0.0550241	-0.308919	1.28983	1.53846	-0.793174	0.546666
ENSMUSG00000020116	Pno1	1.90564	-3	0.912275	0.609701	-0.583359	0.267406	-3	-3	0.212454	3.26493	-3	2.34017	-0.600326	0.617105	0.296884	-3	-1.14874	-3	2.11331	-3	0.822887	-3	0.387568	-3	-3	0.0972573	-0.112946	-0.154282	0.919653	2.14526	-0.793174	0.373096	-0.493495	-0.50724	-3
ENSMUSG00000020120	Plek	0.79872	0.814314	2.82249	1.30343	0.755951	0.230704	1.42162	2.60916	-0.375718	-0.186419	1.03346	2.74957	2.74971	0.730055	0.344589	0.965249	1.87617	2.5597	2.31652	2.48735	2.15692	1.70123	0.897682	0.107549	1.3452	0.0722499	-0.266803	-0.567031	1.33848	2.85149	2.27933	0.764251	2.39554	0.0610753	1.10452
ENSMUSG00000020122	Egfr	-3	-3	-3	-3	-3	-3	-3	-3	-3	-3	-3	-3	-3	-3	-3	-3	-3	-3	-3	-3	-3	-3	-3	-3	-3	-3	-3	-3	-3	-3	-3	-3	-3	-0.0599818	-3
ENSMUSG00000020124	Usp15	-3	-0.251037	-3	1.96849	-0.917215	0.439491	-3	0.535421	-3	-0.101824	-0.0599818	-3	1.4588	0.248219	-0.551294	0.631545	0.779669	-1.21467	1.38509	-3	1.12421	-3	0.0174507	1.30279	0.985022	-0.14813	1.6	-3	0.592288	0.22037	2.04282	0.0457141	-1.29243	-0.0550241	0.217747
ENSMUSG00000020128	Vps54	1.75428	0.490099	0.725993	0.361917	0.124178	1.0864	1.27923	0.778224	0.00902574	-0.101824	0.403292	0.346549	1.25336	0.550351	-0.50724	2.67374	2.05687	2.60206	2.23462	1.77562	2.171	2.51859	2.69099	0.999609	0.117603	-0.308919	2.18637	1.12908	1.74734	0.852541	0.485863	2.84451	1.41516	2.97581	0.89603
ENSMUSG00000020130	Tbc1d15	-3	-3	-0.0856568	-0.00833099	-0.995679	1.02617	2.51778	-0.675718	-3	-3	-0.521434	-0.767004	-3	0.305566	-3	-3	1.81078	-1.29243	1.18216	-3	-3	-0.50724	-3	-0.995679	-1.21467	-1.09151	-3	-0.551294	0.62024	1.50353	1.69802	-0.326979	-3	-3	-0.0264104
ENSMUSG00000020132	Rab21	0.658107	1.11797	-3	-3	-3	-3	-0.0963675	-3	-3	-3	-3	-3	-3	-3	-3	0.283527	0.742018	-0.251037	-0.173277	2.0624	-3	-3	-0.206908	-3	-3	-3	0.571825	-3	0.243286	0.173478	-0.551294	-3	0.881442	1.01161	-0.00392635
ENSMUSG00000020133	2310011J03Rik	0.225568	1.00307	0.281261	2.08515	-0.617983	-0.0649968	0.428297	2.36312	-0.419075	-3	0.318272	-0.396856	-3	0.0685569	0.0496056	0.804889	0.824191	-0.600326	1.06074	-0.821023	0.597805	-3	2.58726	-0.136083	-0.821023	2.50496	-0.655608	-3	0.890477	1.12028	-0.50724	-3	2.6236	-0.235824	2.22881
ENSMUSG00000020134	Peli1	0.133858	0.713575	1.55523	2.32848	1.91567	-0.0963675	2.98437	-0.655608	2.13297	2.32936	2.84941	2.45865	-0.655608	0.636588	-0.583359	2.40023	-0.00392635	0.947483	1.99695	2.74266	1.76657	-0.480172	0.582177	0.55279	1.33788	0.143327	-0.696804	1.92377	1.60843	1.98534	2.00831	-0.291579	1.97718	-0.0909791	1.45303
ENSMUSG00000020135	Apc2	-3	-3	-3	-3	-3	-3	-3	-3	-3	-3	-3	-3	-3	-3	-3	-3	-3	-3	-0.407823	-3	-3	-3	-3	-3	-3	-3	-1.38722	-3	-3	-3	-3	-3	-3	-3	-3
ENSMUSG00000020137	Thap2	-3	-3	-3	-0.142065	-3	-3	-0.375718	-0.636388	1.82289	-3	-3	-3	-3	-3	-3	-3	0.921218	-3	-1.04096	-1.14874	-0.995679	1.59683	1.02206	-3	-1.14874	-3	-3	-3	0.442637	-0.101824	-3	-3	-3	-3	0.0174507
ENSMUSG00000020140	Lgr5	-3	-3	-3	-3	-3	-0.767004	-3	-3	-3	-3	-3	-3	-1.38722	-0.396856	-3	-3	-3	-3	-3	-3	-1.38722	-0.917215	-3	-3	-3	-0.917215	-3	-3	0.522575	-3	-3	-3	-3	-3	-3
ENSMUSG00000020143	Dock2	0.344589	1.3709	1.93141	2.08031	2.81564	1.26555	2.41553	0.330617	2.63571	0.120903	2.68119	1.78909	0.541704	2.13985	1.91535	2.46516	1.31452	-0.118615	2.40635	2.66616	2.21788	1.84554	2.62244	-0.136083	0.79386	0.888236	1.18015	0.215109	1.48927	1.02164	1.70681	0.461048	2.51564	0.911211	1.45287
ENSMUSG00000020149	Rab1	2.66825	0.794558	2.05718	2.02849	-0.228413	-0.0963675	1.75626	-0.166853	1.37109	0.338656	0.625415	2.74806	1.84752	2.2539	-0.454693	0.947973	2.18293	1.30322	2.41009	0.436322	2.45278	0.173478	1.06149	1.33286	1.92988	1.22945	1.06111	0.606489	2.98046	1.59085	2.07181	2.09409	-0.118615	2.90056	1.08461
ENSMUSG00000020151	Ptprr	-3	-3	-3	-3	-3	-3	-3	-3	-0.130182	-0.166853	-3	-3	-1.09151	-3	-3	-3	-3	-3	-0.917215	-3	-3	-3	-3	-3	-3	-3	-3	-3	-3	-3	-3	-3	-3	-3	-3
ENSMUSG00000020152	Actr2	3.36215	2.93747	3.04544	2.9654	3.59269	2.19031	2.69919	3.37804	3.24566	2.44495	2.93487	3.30795	3.04228	2.93797	3.18493	3.46386	3.25791	3.36718	3.31338	3.4294	3.21082	2.97804	2.98758	3.31319	3.00518	3.43761	3.51112	2.4685	2.63635	2.75763	3.13659	2.67415	3.30097	3.24858	3.2417
ENSMUSG00000020153	Ndufs7	1.05618	0.425045	2.46252	0.859799	-3	2.72095	0.568319	0.365675	-3	-3	0.217747	0.100715	2.50473	0.746712	0.124178	1.28355	2.24421	2.46904	2.52242	1.40142	-0.291579	-3	-3	-3	-0.14813	-0.375718	-3	0.450403	1.36382	-3	-0.14813	-3	1.43202	-3	1.17058
ENSMUSG00000020155	Kcnmb1	-3	-3	-3	-3	-3	-3	-3	-3	-3	-3	-3	-3	-3	-3	-3	-3	-3	-3	-3	-3	-3	-3	-3	-3	-3	-1.14874	-3	-3	-3	-3	-3	-3	-3	-3	-3
ENSMUSG00000020156	Mum1	-0.075204	0.588944	0.373096	2.31942	-3	0.176381	1.54134	-0.0127808	-0.493495	-3	0.391112	-0.386158	-0.521434	0.472903	0.475816	1.25506	0.815644	-3	1.56195	-0.419075	1.86594	-3	0.243286	-3	0.652343	3.06658	-0.0599818	-0.396856	0.705094	0.848251	-0.0963675	-3	-0.243364	0.193403	0.607562
ENSMUSG00000020160	Meis1	-3	-3	-3	-3	-3	-3	-3	-3	-3	-3	-3	-3	-3	-3	-3	-3	-3	-3	-0.821023	-3	-3	-3	-3	-3	-3	-3	-3	-3	-3	-3	-3	-3	-3	-3	-3
ENSMUSG00000020163	Uqcr11	2.12261	2.72811	2.93701	1.69242	-3	2.42382	0.858597	2.75259	2.60972	2.8407	0.74904	2.73478	2.17482	0.977769	0.657152	1.39482	2.55847	1.17641	2.88702	0.785401	1.09937	-3	1.04848	0.593397	0.0831441	2.85434	2.78794	-3	1.84973	2.42659	0.571825	0.949926	2.81758	2.9956	1.6
ENSMUSG00000020166	Cnot2	1.445	0.0572856	1.22144	0.736476	-0.283162	1.36004	2.31977	0.5989	1.49915	0.000434077	0.382197	-0.419075	-0.430626	0.809627	0.0722499	-3	2.60569	-0.718967	-3	-0.365523	2.04922	-0.442493	0.117603	0.124178	-0.50724	-0.355561	-0.467246	-3	1.33728	2.33816	0.0378248	2.85344	-0.274905	-3	0.677698
ENSMUSG00000020167	Tcf3	0.846399	-3	0.328583	-3	-3	-3	0.0759118	0.120903	-0.675718	-0.454693	-3	-0.536107	0.730863	-0.186419	-3	0.45194	1.32921	1.99441	-0.821023	-3	-0.142065	-3	1.18101	-3	-3	1.22248	-3	1.96877	0.110926	0.133858	-0.467246	-3	-0.396856	-3	-0.136083
ENSMUSG00000020170	Frs2	-3	-0.493495	-3	-3	-3	-3	-3	-3	-0.0127808	-3	-0.995679	-3	-3	-3	-3	-0.221126	-3	1.68772	-3	-3	-0.0264104	-3	-3	-3	-0.882729	-3	1.94102	-3	-3	-3	-0.655608	-3	-3	-3	-3
ENSMUSG00000020171	Yeats4	0.170555	0.597805	0.352375	0.429914	-0.243364	0.43313	0.623353	0.758988	-0.345823	-0.206908	-3	2.09795	-0.551294	0.618153	-3	1.399	1.09799	-3	1.159	1.83848	1.00949	-0.375718	0.212454	-0.243364	0.827434	0.0174507	1.5367	-3	0.360025	0.765743	-0.266803	0.413467	-0.954677	2.57222	0.954773
ENSMUSG00000020178	Adora2a	-3	-3	-3	-0.308919	-3	-3	-3	-3	-3	-3	-3	-3	-3	-3	-3	-3	-3	-3	-3	-3	-0.675718	-3	-3	-3	-3	-3	-3	-3	-3	-3	-0.308919	-3	-1.21467	-3	-3
ENSMUSG00000020180	Snrpd3	1.66343	3.05462	2.48907	0.943544	-3	0.22037	-3	-3	2.84597	1.84199	0.953808	0.0572856	2.74412	0.830653	0.686726	1.26531	1.84764	-0.14813	0.0297895	2.93645	-0.0310503	-3	0.901513	2.17427	2.71122	-0.291579	0.100715	-3	1.35065	1.15476	0.124178	-3	2.46913	-3	1.19786
ENSMUSG00000020183	Cpm	-3	-3	-3	0.0722499	-3	-3	-3	0.0174507	-3	-0.793174	-0.954677	2.04282	-3	-3	-0.0357404	-3	-3	-3	-1.21467	-1.29243	-3	-3	-0.251037	1.74407	-3	1.83309	-3	-0.696804	0.20167	-0.291579	-3	-0.467246	-3	-3	-3
ENSMUSG00000020184	Mdm2	0.50664	0.517328	0.831934	-3	-0.850781	-0.767004	-0.283162	-3	-3	-3	-0.696804	1.3983	-0.375718	0.334655	-0.480172	1.82394	1.17728	0.843918	-3	-1.04096	-0.600326	-3	-0.0909791	-0.850781	2.22251	-0.995679	-3	-0.419075	0.902601	-0.0127808	1.59913	0.110926	2.17765	2.14023	0.653309
ENSMUSG00000020185	E2f7	-0.917215	-3	-0.251037	-0.345823	-3	-3	-3	-0.850781	-3	-3	1.03587	-1.38722	-3	-0.454693	-3	2.46943	1.33104	-3	-3	-1.04096	0.826787	-0.954677	-0.696804	-0.742321	-1.04096	-3	-3	-3	0.360025	2.42883	-3	-3	-1.38722	-3	0.437909
ENSMUSG00000020189	Osbpl8	-0.718967	0.971786	-0.365523	-0.283162	-0.954677	1.67551	0.8103	-0.655608	-3	-0.326979	0.584444	-0.917215	-1.29243	0.124178	-0.882729	-0.317855	0.230704	-1.50864	1.45165	0.567144	1.47815	0.640581	1.67807	-0.793174	-0.50724	0.380392	2.22412	1.49694	0.546666	-3	-0.345823	-0.600326	1.10622	-0.696804	0.296884
ENSMUSG00000020190	Mknk2	1.91249	0.619198	1.87431	0.647481	-0.291579	1.05235	2.26818	-0.583359	1.47901	2.55371	0.167613	2.26293	0.942554	0.272074	0.173478	1.35336	1.60671	-0.142065	1.79352	2.63233	1.05312	-0.243364	2.12594	2.78258	-0.251037	0.885983	-3	-3	1.12681	2.27226	1.9101	2.00437	1.31975	1.26555	1.52648
ENSMUSG00000020191	4930415F15Rik	-3	-3	-3	-3	-3	-3	-3	-3	-3	-3	-3	-3	-3	-3	-3	-3	-3	-3	-3	-3	-3	-3	-3	-3	-3	-3	-3	-3	-3	-3	2.12493	-3	-3	-3	-3
ENSMUSG00000020193	Zpbp	-0.0963675	-3	-3	-3	-3	-3	-3	-3	-3	-3	-3	-3	-3	-3	-3	-3	-3	-3	-3	-3	-3	-3	-3	-3	-3	-3	-3	-3	-3	-3	-3	-3	-3	-3	-3
ENSMUSG00000020196	Cabin1	0.647481	-3	-3	-3	-3	-3	-3	-0.954677	-3	-3	-3	-1.50864	0.149527	-3	-3	-0.336299	0.648458	-1.09151	-3	-3	-3	0.73886	-0.821023	-3	-0.882729	-3	-3	-3	1.26578	-3	-3	-3	-1.67778	0.391112	-0.617983
ENSMUSG00000020198	Ap3d1	0.571825	1.07412	0.114277	-0.107349	-0.600326	0.708506	0.262688	-3	-0.521434	1.40176	1.13357	-1.04096	0.918083	1.39534	-3	0.464042	1.06859	-1.09151	0.608633	-0.995679	2.1296	-0.917215	-0.14813	0.680426	2.08203	-0.917215	-0.821023	-3	2.26119	1.16587	0.152594	-0.12436	2.24751	-0.521434	0.416807
ENSMUSG00000020211	Sf3a2	0.74123	-3	-3	-0.251037	-3	-0.0700704	-3	-3	1.16882	-3	-3	1.40073	-3	1.23932	-3	-3	0.344589	-3	0.30771	-3	0.429914	-3	-3	-3	-0.454693	-3	1.07631	-3	-3	-3	-0.954677	-3	-0.882729	0.161667	-3
ENSMUSG00000020212	Mdm1	-0.345823	-0.221126	-3	-0.0856568	-0.583359	-0.793174	-3	-3	-1.14874	-0.251037	-0.430626	-3	1.298	0.104146	-0.521434	-3	1.66625	-1.14874	-3	-3	2.06592	-3	-0.430626	0.592288	1.86369	-0.995679	-0.917215	-0.454693	0.79872	-3	-0.480172	-3	-1.29243	-3	0.0722499
ENSMUSG00000020219	Timm13	2.08135	1.0278	2.06756	2.69061	2.69836	1.85255	0.385785	1.95149	2.10483	0.152594	0.518646	2.47035	0.831934	1.63459	0.184975	0.461048	2.42711	1.49542	0.00475116	-0.206908	2.14756	-0.308919	0.450403	2.72064	-0.696804	-0.617983	1.56903	-0.0501223	1.42211	0.652343	0.320354	0.87454	-0.917215	-3	1.3185
ENSMUSG00000020220	Vps13d	-0.0501223	-3	-3	0.198932	-0.291579	-3	0.278982	-0.882729	-3	0.127429	-0.0550241	-1.21467	-3	-0.300162	-3	-3	-3	-3	-3	-0.655608	-0.696804	-0.355561	-3	-0.995679	-3	-1.09151	-3	-1.14874	-3	-3	-1.67778	-3	-0.173277	2.77693	-3
ENSMUSG00000020224	Llph	0.245759	2.2579	-3	0.933538	-3	-0.375718	0.526469	-3	0.872797	-0.118615	0.120903	0.541704	-3	2.42982	-3	-3	1.96024	-0.742321	0.146438	1.91688	2.36641	1.62025	-3	-0.454693	2.33959	-3	-3	-3	-3	-3	0.288026	2.24561	2.06191	-3	-3
ENSMUSG00000020225	Tmbim4	2.82579	-3	2.94229	1.04222	-3	0.187803	0.662852	0.416807	0.581039	2.16382	2.09754	2.20774	-0.355561	-3	-3	1.05656	-3	-0.345823	2.01191	-3	-3	-3	0.522575	-3	-0.0963675	-0.0700704	-0.386158	-3	1.67035	2.92267	0.569491	0.469969	1.20766	-3	1.05196
ENSMUSG00000020226	Slc5a4b	-3	-3	-3	-3	-3	-3	-3	-3	-3	-3	-3	-3	-3	-3	-3	-3	-3	-3	-3	-3	-3	-3	-3	-3	-3	-3	-3	-3	-3	-3	-3	-3	-3	-0.130182	-3
ENSMUSG00000020228	Helb	-3	-3	0.000434077	0.754425	-3	-3	-3	-3	-3	-3	0.992156	1.71038	-3	-3	-3	-3	-3	-3	-3	-3	-1.21467	-3	-0.442493	-3	-3	-3	-0.954677	-3	-3	1.14179	-0.954677	-0.235824	-3	-3	-0.243364
ENSMUSG00000020230	Prmt2	-3	-3	-3	-3	-3	-3	-3	-3	-3	-3	-3	-3	-3	-3	-3	-3	0.842672	-3	-3	-3	-3	-3	-3	-3	-0.882729	-3	-3	-3	-3	-3	-3	-3	-3	-3	-3
ENSMUSG00000020231	Dip2a	-3	-3	-3	-0.228413	-3	-3	-3	-3	-3	-3	-0.396856	-3	-3	-3	-3	-3	-3	-3	-0.655608	-3	1.35509	-0.850781	-3	-3	-3	-3	-3	-3	-3	-3	-1.21467	-3	-1.38722	-3	-3
ENSMUSG00000020232	Hmg20b	-3	1.52854	-3	0.547898	-3	-3	0.31618	-3	-3	-3	2.0798	-3	-3	-3	-3	-3	0.82614	2.5607	-3	-3	-0.882729	-3	-3	-3	-0.154282	-3	-3	2.8156	0.954773	0.683137	-3	-3	-3	-3	0.503927
ENSMUSG00000020234	4930404N11Rik	-3	-3	-3	-3	-3	-3	-3	-3	-3	-3	-3	-3	-3	2.12061	-3	-3	-3	-3	-3	-3	-0.536107	-3	-3	-3	-3	-3	-3	-3	-3	-3	-3	-3	-3	-3	-3
ENSMUSG00000020235	Fzr1	1.74147	0.338656	-3	0.495683	-0.396856	-0.821023	0.350442	-0.0856568	-3	0.00902574	0.30771	-0.0501223	-0.995679	0.360025	-0.0264104	0.250664	2.13533	-0.696804	0.278982	-0.675718	2.02293	-0.154282	0.240799	1.58276	2.41226	0.16465	-3	1.07118	0.990383	1.05388	-0.199971	-3	-0.336299	-0.243364	0.875119
ENSMUSG00000020238	Ncln	-3	-3	-3	-3	-3	-0.308919	2.5747	-3	-3	-3	-3	-1.09151	-3	0.740442	-3	0.5636	-0.193142	-3	-3	-3	-0.407823	-3	0.465532	-3	-3	1.59562	-3	0.831934	-3	0.276692	-3	-3	-3	0.922777	0.495683
ENSMUSG00000020246	Hcfc2	-3	-0.199971	-3	-3	-3	-3	-3	-3	-0.850781	-3	-0.793174	-1.14874	-1.21467	-3	-3	-3	-3	-3	-3	-3	-3	0.00475116	2.19805	-3	-3	-3	-0.917215	-3	-3	-3	-1.04096	0.63759	-3	-0.0909791	-0.206908
ENSMUSG00000020248	Nfyb	2.05991	-3	-3	-0.0127808	-0.142065	-3	0.558829	-3	-0.283162	-3	0.644537	2.47271	0.00902574	0.978683	-3	-3	0.394627	-3	1.05119	-0.14813	2.50868	1.13675	-3	-0.50724	-0.536107	-0.266803	-0.179799	-3	1.45516	2.53505	-0.0218195	1.98051	0.809627	-0.718967	0.646502
ENSMUSG00000020250	Txnrd1	1.48744	-3	-3	-3	-3	-0.850781	-0.375718	-3	-1.21467	-0.600326	1.41466	-0.882729	1.77714	-0.251037	-3	0.305566	0.442637	-0.917215	0.970393	-0.850781	-1.29243	-3	-0.480172	-3	-1.14874	-0.767004	-3	-3	0.265054	0.371253	1.60607	-3	-1.38722	-3	0.318272
ENSMUSG00000020251	Glt8d2	-3	-3	-3	-3	-3	-3	-3	-3	-3	-3	-3	-3	-3	-3	-3	-3	-3	-3	-3	-3	-1.09151	-3	-3	-3	-3	-3	-3	-3	-3	-3	-3	-3	-3	-3	1.77379
ENSMUSG00000020253	Ppm1m	1.0278	-3	-3	-0.0172766	-3	2.02152	0.656194	0.0937718	2.75367	-3	-0.355561	-0.467246	-0.521434	0.866346	0.140194	-3	1.92501	-1.09151	-3	-3	1.95924	-0.0404816	-3	-0.821023	-0.430626	-0.655608	-0.0550241	0.217747	0.692935	1.09902	-0.995679	-3	-0.080399	-3	0.96853
ENSMUSG00000020255	D10Wsu102e	-0.0127808	0.190612	-3	0.0216027	-3	-0.882729	-3	-0.345823	-0.917215	-0.617983	2.41616	-3	1.55462	0.0338257	-3	-0.00833099	-0.995679	-0.954677	-3	-0.850781	-0.101824	-3	-0.493495	-0.655608	-3	-0.793174	-0.995679	-3	0.731669	2.28357	2.42812	-3	-1.09151	2.60435	0.606489
ENSMUSG00000020256	Aldh1l2	-3	-3	-3	-3	-3	-3	-3	-3	-3	-3	-3	-3	-3	-3	-3	-3	-3	-3	-3	-3	-3	-3	-3	-3	-3	-3	-3	-3	-3	-3	-3	-3	-1.29243	-3	-3
ENSMUSG00000020257	Wdr82	0.475816	-0.075204	-3	-3	-1.04096	-3	-0.480172	-3	-0.365523	-0.696804	0.512017	-3	-1.38722	-3	-3	0.204391	1.60896	-3	0.0457141	-3	-0.551294	-3	-0.583359	-1.04096	-3	-0.882729	-3	-3	0.340642	-0.206908	-3	-3	1.82931	-3	0.0902581
ENSMUSG00000020258	Glyctk	-3	-3	-3	0.844539	-3	-3	-3	-3	-3	-3	-3	-3	-3	-3	-3	-3	-3	-3	0.0722499	-3	-3	-3	-3	-3	-3	-3	-3	-3	-3	-0.186419	-3	-3	-3	-3	-3
ENSMUSG00000020260	Pofut2	-3	-3	-3	-0.251037	-3	-3	-3	-3	-1.04096	0.0648322	-3	-3	0.871631	-3	-3	-3	0.278982	-3	-0.850781	-3	-3	-3	-3	-3	-3	1.99992	-3	-3	0.456518	-3	-3	-3	-3	-0.365523	-3
ENSMUSG00000020261	Slc36a1	-3	-3	-3	-0.326979	-1.14874	-1.04096	-0.567031	-3	-3	-3	-0.954677	1.97511	-3	-0.142065	-3	-3	-3	-3	-3	-3	-3	-0.954677	-0.675718	-3	-1.29243	-1.29243	-1.14874	-3	-3	-3	-3	-3	-0.718967	-3	-0.467246
ENSMUSG00000020262	Adarb1	-3	-3	-3	-3	-3	-3	-3	-3	-3	-3	-1.04096	-3	-3	-3	-3	-3	-0.617983	-3	-3	-3	-3	-3	-3	-3	-3	-3	-3	-3	-3	-3	-3	-3	-3	-3	-3
ENSMUSG00000020263	Appl2	-3	-3	-3	-3	-3	-3	-3	-3	-0.567031	-3	-3	-3	-3	-3	-3	-3	-0.718967	-3	-3	-3	-3	-3	-3	-3	-3	-0.430626	-3	-3	-3	-3	-3	-3	-3	-3	-3
ENSMUSG00000020265	Sumo3	2.49528	1.1173	0.626443	1.00221	0.450403	-0.600326	0.596707	0.584444	2.26539	0.0648322	0.976396	2.78638	2.56482	2.31538	0.0937718	1.27279	2.35528	2.91318	-0.166853	-0.173277	2.63838	1.85872	0.847017	-0.0550241	0.403292	0.255514	3.24984	-0.243364	1.77182	2.88732	0.911743	0.983671	0.431525	-0.186419	1.24628
ENSMUSG00000020267	Hint1	2.81584	0.961943	1.61963	2.62233	-0.136083	1.38598	1.08533	2.51949	2.19734	0.15564	2.61277	3.11049	2.77746	1.95246	2.29535	2.93686	2.94315	2.3836	3.1926	2.06763	2.7221	1.54581	3.17155	0.120903	2.95483	1.40775	0.677698	0.250664	1.92835	1.2553	0.525174	1.1767	2.11704	0.503927	2.53134
ENSMUSG00000020268	Lyrm7	-3	-3	-3	2.48496	-3	-0.551294	-3	-3	0.713575	-3	0.383995	-3	-0.917215	-3	-3	-3	1.17728	-0.0649968	-3	-3	0.934044	-3	-3	-3	-3	-3	-3	-3	-3	-3	0.616055	-3	-3	-3	-3
ENSMUSG00000020271	Fbxw11	-0.442493	1.01874	-3	-0.193142	-3	-0.430626	-3	0.986817	-3	-3	-0.821023	-3	-3	2.29095	-3	-3	0.0831441	-3	-1.09151	-3	-0.850781	-3	-3	-0.675718	-1.21467	-1.14874	2.39268	-0.258848	0.217747	-3	-0.186419	-3	-1.38722	-3	0.896581
ENSMUSG00000020272	Stk10	1.66286	0.465532	0.265054	0.167613	-0.336299	-0.12436	-0.243364	2.39489	-0.480172	2.41704	-0.480172	0.158664	2.11959	1.17843	-0.742321	0.311966	0.721068	2.09171	1.00694	-0.995679	0.999174	1.10961	0.190612	-0.50724	1.50625	1.27047	0.55279	2.32818	1.00565	1.58795	-0.696804	1.90472	-0.636388	-3	0.0216027
ENSMUSG00000020273	Papolg	-0.742321	-0.00833099	-0.080399	-0.480172	-0.675718	-0.600326	-0.407823	-0.675718	-3	2.93482	-0.521434	-0.954677	-3	0.00902574	-0.00833099	-3	-1.50864	-1.29243	1.28423	-1.14874	0.00902574	-0.50724	-3	-3	-0.882729	-0.821023	1.89121	-3	0.769451	-3	-0.266803	-0.317855	1.7778	-0.882729	-3
ENSMUSG00000020275	Rel	1.38794	-3	-3	-3	-3	-3	-3	-3	-3	-3	-3	-3	-3	-3	-3	0.0937718	-3	-3	-0.655608	-3	-3	-3	-3	-3	1.35065	-3	-3	-3	-3	-3	-3	-3	-3	-0.767004	-3
ENSMUSG00000020277	Pfkl	0.079543	0.503927	-3	0.33666	-0.160522	-0.430626	0.919653	-0.675718	2.4276	-3	-0.00392635	-0.419075	1.85401	1.25142	-0.617983	0.782544	1.23957	-0.454693	-1.09151	-3	-0.0357404	0.309843	0.31618	-3	-0.365523	-1.09151	-3	0.290257	0.403292	1.05273	-0.696804	0.458033	-0.917215	-0.080399	0.521269
ENSMUSG00000020279	Il9r	-3	-3	-3	-3	-3	-3	-3	-3	-3	-3	-3	-3	-3	-3	-3	-3	-3	-3	-3	-3	-3	-3	-3	-3	-3	-3	-3	-3	-3	-3	-1.21467	-3	-3	-3	-3
ENSMUSG00000020280	Pus10	-3	0.00902574	0.394627	0.763503	-0.355561	-3	-3	0.269746	2.48166	-0.326979	-3	-3	-3	-3	0.330617	0.90961	-0.567031	-0.954677	-3	-0.850781	-3	-3	-3	-3	2.8747	-3	-3	-3	0.869877	1.10006	-3	-3	-3	2.71859	-0.00392635
ENSMUSG00000020283	Pex13	-0.480172	-3	-3	-3	-3	-3	-3	-3	-1.29243	-3	0.243286	-3	-3	-3	-3	-3	-0.101824	-3	-1.14874	-3	2.15406	0.557627	-3	-1.04096	-0.118615	-1.14874	-3	-3	0.182129	-3	-1.21467	-3	-1.14874	-3	-3
ENSMUSG00000020284	1810043G02Rik	0.272074	-3	-3	-3	-3	-3	-3	-3	-3	-3	-0.50724	-0.917215	-3	-3	-3	-3	0.932524	-3	-3	-1.29243	1.1593	-3	-3	-3	-3	-0.101824	-3	-3	0.245759	0.551572	-3	-3	-3	-0.954677	-3
ENSMUSG00000020287	Mpg	-3	-3	-3	-3	-3	-3	-3	-3	-3	-3	-3	-3	-3	0.37858	-3	-3	-3	-3	-3	-3	-3	-3	-0.0856568	-3	1.99778	-3	-3	-3	-3	-3	-3	-3	-3	-3	0.3485
ENSMUSG00000020288	Ahsa2	-3	-3	1.5372	0.31618	-3	2.9913	0.16465	-0.136083	-0.454693	0.454997	-3	-3	1.08461	0.338656	0.442637	-3	1.95314	2.39931	-0.300162	-1.04096	2.22645	1.11995	0.318272	-3	-3	-3	-3	-3	1.19036	0.642563	-3	0.475816	2.37308	-0.107349	0.431525
ENSMUSG00000020289	Nprl3	1.04379	-3	-3	-3	-3	-0.0264104	-3	-3	-3	-3	-3	-3	-3	-3	0.639586	-3	2.24302	-3	-3	-3	-3	0.000434077	0.243286	-3	-0.536107	-3	-3	-3	2.23561	0.869877	-3	-3	-3	-3	0.897132
ENSMUSG00000020290	Xpo1	1.7864	0.5636	0.0297895	0.875698	-0.655608	-0.793174	0.398114	1.82834	2.1938	1.78047	-0.0127808	-1.21467	-1.14874	2.53771	-3	2.2388	0.0572856	-0.50724	2.10989	-0.454693	1.1294	-0.0550241	-0.0127808	1.36793	3.02652	-0.355561	-0.266803	-0.521434	0.922258	0.212454	-3	1.53758	2.2731	1.31347	0.459543
ENSMUSG00000020297	Nsg2	-3	-3	-3	-3	-3	-3	-3	-3	-3	-3	-0.600326	-3	-3	-3	-3	-3	-3	-3	-3	-3	-3	-3	-3	1.78832	-3	-3	-3	-3	-3	0.137037	-3	-3	-3	-3	1.65032
ENSMUSG00000020300	Cpeb4	-3	-3	-3	-0.266803	-3	-0.696804	-3	-3	-3	-3	-3	-3	-3	-0.442493	-3	-3	1.11797	-3	-3	-3	-0.407823	-3	-3	-3	-1.29243	0.558829	1.11797	-3	0.137037	-3	-3	-0.107349	-3	0.632559	-3
ENSMUSG00000020305	Asb3	0.0338257	0.480151	0.0937718	2.37722	-0.617983	-0.536107	0.382197	0.117603	-1.09151	0.0216027	-0.454693	1.05119	-3	-0.118615	-3	2.49888	-0.995679	-1.09151	1.14956	-0.718967	-1.14874	-3	0.269746	-3	-0.636388	0.257918	-0.850781	3.3828	0.719414	0.960518	-0.636388	2.10704	-0.617983	-0.536107	-3
ENSMUSG00000020307	Cdc34	1.60044	0.240799	-3	1.11431	0.851931	-3	0.143327	-3	0.773128	-3	0.0338257	0.354301	-3	0.562412	-3	-3	1.49472	-3	1.79658	-0.636388	0.87454	-3	-3	-0.419075	-3	2.89585	-3	-3	1.0821	-3	1.76701	-3	-0.850781	-3	0.832573
ENSMUSG00000020308	Tpgs1	-3	-3	0.462548	0.0648322	-3	-3	-3	0.346549	2.03535	0.37858	-0.274905	-0.696804	-0.0452752	0.250664	-3	0.510679	1.75983	-0.718967	0.149527	-3	-0.308919	-3	-3	-0.130182	2.27949	-3	-3	-0.00392635	-3	0.399847	-3	0.70079	-0.850781	-3	2.21635
ENSMUSG00000020309	Chac2	-0.160522	-3	-3	0.459543	-0.396856	-0.326979	-3	-3	-0.675718	-0.179799	-3	2.59318	-0.00833099	0.288026	0.267406	0.847017	-0.954677	-0.696804	-0.0357404	-0.243364	-3	-3	0.358125	-0.0963675	2.81383	-0.536107	-3	-3	1.10826	1.13421	-3	0.26031	-0.0357404	-0.317855	0.733278
ENSMUSG00000020311	Erlec1	-3	-3	2.59285	-3	-3	-3	-3	-3	-3	-0.0452752	-3	-0.365523	-3	-3	-3	-3	0.936061	-3	-3	-3	1.26649	-3	-3	-3	-3	-3	-3	-3	-3	-3	-0.274905	-3	-0.793174	-3	-3
ENSMUSG00000020315	Spnb2	2.51581	0.770189	0.904229	0.993921	1.72576	0.198932	1.20631	0.421768	-0.0452752	0.238297	2.15394	-0.0963675	1.91541	2.64815	0.510679	1.17438	1.80605	2.67447	1.92738	2.3072	2.30164	-0.345823	1.55256	3.39808	0.871047	2.79575	0.130655	0.15564	3.0452	1.07192	0.253096	0.937066	1.45257	1.78505	1.13833
ENSMUSG00000020321	Mdh1	2.70355	1.25433	3.22795	3.13447	0.358125	2.72328	1.24257	1.10212	2.38851	0.525174	1.05003	1.56326	2.51056	3.20884	0.725176	2.52305	2.74686	2.77482	1.55232	3.16485	2.90846	2.50655	1.17234	2.3747	3.03222	3.08991	1.50367	-3	2.59914	2.64736	2.50077	2.64687	1.29383	0.215109	2.6581
ENSMUSG00000020326	Ccng1	1.06375	0.374932	2.84001	1.39674	-3	2.27224	-0.386158	-0.345823	1.99052	-3	-0.493495	-0.917215	-0.655608	2.35089	-3	0.955255	1.67634	-3	-0.583359	-3	0.581039	2.63357	-0.493495	-0.655608	1.20033	1.12159	-3	-3	0.91598	1.02082	-0.480172	2.88143	-3	1.97887	0.00475116
ENSMUSG00000020327	Fgf22	-3	-3	-3	-3	-3	-3	-3	0.248219	-3	-3	-3	-3	-3	-3	-3	-3	-3	-3	-3	-3	-3	2.43918	-3	-3	-3	-3	-3	-3	-3	-3	-3	-3	-3	-3	-3
ENSMUSG00000020328	Nudcd2	2.2383	0.723538	0.762754	0.488692	-0.243364	-0.166853	-0.0310503	0.868115	2.61469	0.0417873	1.52777	-0.396856	2.60295	0.871631	-3	0.653309	1.22766	-0.536107	0.110926	-0.336299	1.13261	3.15467	0.689398	-0.243364	-0.454693	-0.430626	-3	0.187803	0.895478	1.02412	0.245759	2.25809	-0.0310503	2.70071	0.83702
ENSMUSG00000020329	Polrmt	-3	-3	-3	-3	-3	-3	-3	0.380392	-3	0.143327	-0.0357404	-0.186419	2.56725	-3	-3	-3	-0.467246	-3	-0.00392635	-3	-0.274905	-3	0.262688	-3	-3	-3	-3	-3	1.01372	-3	-3	-3	-3	-0.142065	-3
ENSMUSG00000020330	Hmmr	2.08579	0.857393	0.20167	0.639586	-3	-0.0357404	0.269746	-0.118615	-0.954677	-0.0599818	0.3485	0.525174	2.543	2.85774	-0.326979	0.646502	1.92784	-0.821023	0.726809	-0.882729	2.18941	-0.386158	1.2577	-0.251037	1.81392	-0.243364	-0.154282	2.39692	1.09694	0.535421	0.294687	0.100715	2.49799	-0.442493	1.32141
ENSMUSG00000020331	Hcn2	-3	-3	-3	-3	-3	-3	-3	-0.583359	-3	-3	0.67587	-3	-3	-3	-3	-3	-3	-3	-3	-3	-3	-3	-3	-3	-3	-3	-3	-3	-3	-3	-3	-3	-3	-3	-3
ENSMUSG00000020340	Cyfip2	0.207096	0.617105	0.802842	1.74399	-0.882729	0.946501	0.952356	1.00949	0.684935	1.29953	0.67219	-0.199971	-0.600326	1.88253	-0.228413	0.749814	1.94837	1.01999	1.88852	2.17855	1.2204	-3	0.73886	-0.206908	-0.617983	3.22996	-0.345823	-3	1.26673	1.78377	-0.50724	2.53047	1.95439	-0.112946	0.840796
ENSMUSG00000020346	Mgat1	-0.258848	-3	-3	0.502564	-3	2.79605	-0.228413	-0.493495	-3	-0.160522	-3	-1.04096	-3	-3	-0.430626	0.663795	-1.04096	-3	-3	-3	-3	-0.617983	0.176381	-3	-0.480172	-3	-3	-3	0.951872	0.89603	2.37785	-0.142065	-0.0909791	-0.718967	0.827434
ENSMUSG00000020349	Ppp2ca	-0.536107	1.06748	1.72527	0.838912	-0.118615	-0.480172	0.346549	1.03427	-0.407823	-0.080399	0.0297895	0.421768	0.656194	0.328583	-3	0.63759	1.47306	-0.154282	-0.882729	-1.14874	0.198932	-0.793174	2.70057	-1.29243	2.19198	2.74219	-0.696804	0.305566	1.25674	1.94206	-0.419075	1.6378	-0.850781	-0.583359	0.436322
ENSMUSG00000020358	Hnrnpab	1.25457	1.73401	2.81066	2.50837	-3	2.35989	0.692053	0.940566	2.13963	0.107549	1.27186	2.50106	1.64089	1.46599	0.509337	2.37409	2.20761	0.84578	0.540455	2.17635	2.06202	-3	0.791761	-0.480172	1.72779	1.44934	0.000434077	-0.12436	1.4754	2.8237	-0.12436	2.55605	2.66608	1.15232	1.12551
ENSMUSG00000020359	Agxt2l2	1.694	-3	-3	-3	-0.308919	-3	-3	-3	1.03024	-3	1.92237	-1.21467	-3	1.95013	-3	-3	-1.50864	1.10075	0.77459	-0.696804	-0.742321	0.167613	-0.536107	-0.767004	-3	1.86783	-3	-3	0.623353	-3	-3	2.26134	-1.38722	2.14054	-0.336299
ENSMUSG00000020361	Hspa4	0.0648322	0.490099	1.02206	0.622318	-0.179799	-0.0264104	-0.326979	0.762754	-0.454693	0.288026	-0.0218195	2.23333	-0.407823	0.810971	-0.407823	-0.130182	2.06487	-3	0.311966	1.49956	2.09847	-3	-0.317855	0.468495	-0.493495	-0.308919	-3	2.9524	1.02983	0.958612	-0.386158	0.481586	-0.793174	-3	0.478711
ENSMUSG00000020362	Cnot6	1.36905	0.514681	1.50039	1.83385	-1.14874	0.840169	0.290257	0.152594	-1.38722	0.182129	2.02474	-0.821023	-0.882729	-0.0649968	-3	1.62191	0.262688	2.04278	0.884852	-0.355561	0.0378248	0.73886	0.305566	2.93737	2.00277	2.22368	2.27898	-3	2.38446	2.09447	1.53429	1.47321	2.55891	-0.0700704	0.633569
ENSMUSG00000020364	Zfp354a	-3	-3	-3	-3	-3	-3	-3	-3	-3	-3	-3	-3	-3	-3	-3	-3	-3	-3	-3	-3	-3	-3	-3	-3	-3	-0.850781	-3	-3	-3	-3	-3	-3	-3	-3	-3
ENSMUSG00000020366	Mapk9	-0.336299	-0.0909791	1.64405	0.290257	-0.50724	-0.675718	-0.493495	-0.742321	-0.308919	-3	-0.206908	-0.636388	2.67586	-0.365523	-0.386158	-3	-0.917215	-0.882729	-3	-0.407823	-0.386158	-0.336299	0.245759	-0.742321	-1.29243	-0.636388	-0.617983	-3	0.326541	0.324488	-0.228413	-0.0963675	-0.493495	-0.675718	0.748266
ENSMUSG00000020368	Canx	2.26127	2.89819	2.0558	2.70121	1.46525	0.398114	2.64365	0.626443	2.18758	2.84923	0.676785	2.44635	1.99463	0.90585	0.687618	1.03906	2.58371	1.67285	1.55183	2.71457	2.66184	0.992156	1.94409	2.26088	0.149527	-0.274905	-0.075204	2.82257	2.75494	1.21141	2.50207	1.42993	2.11651	0.550351	1.27855
[truncated: 13,245 more rows]
