# Supplementary material for: Macrophage Colony Stimulating Factor Derived from CD4+ T Cells Contributes to Control of a Blood-Borne Infection
Source: PLoS Pathog. 2016 Dec 6;12(12):e1006046. doi: 10.1371/journal.ppat.1006046 (PMC5140069; doi:10.1371/journal.ppat.1006046)
Supplement: S2 Table — Values are averaged from 22 Csf1- and 13 Csf1+ cells. Units are TPM (transcripts per kilobase of gene per million reads). Genes are ordered by the magnitude of the difference between Csf1+ and Csf1- cells. (XLSX) [file ppat.1006046.s010.xlsx]

## Sheet: Supplementary Table 2
Table S2. Genes differentially expressed in Csf1+ and Csf1- antigen-experienced CD4+ T cells.
Values are averaged from 22 Csf1- and 13 Csf1+ cells. Units are TPM (transcripts per kilobase of gene per million reads).
Genes are ordered by the magnitude of the difference between Csf1+ and Csf1- cells.
UNIQID	GENE	log (expression in Csf1- cells)	log (expression in Csf1+ cells)	difference between Csf1+ and Csf1-
ENSMUSG00000014599	Csf1	-3	0.282776	3.28278
ENSMUSG00000055041	Commd5	-2.4316	-0.0594443	2.37216
ENSMUSG00000040236	Trappc5	-2.22476	-0.0330192	2.19174
ENSMUSG00000085347	2210417K05Rik	-2.46494	-0.447999	2.01694
ENSMUSG00000031939	Taf1d	-0.591976	1.20652	1.7985
ENSMUSG00000028572	Hook1	-1.55383	0.211413	1.76524
ENSMUSG00000064254	Ethe1	-1.77535	-0.0750127	1.70034
ENSMUSG00000023927	Satb1	-0.749933	0.938865	1.6888
ENSMUSG00000020280	Pus10	-1.94138	-0.254859	1.68652
ENSMUSG00000041390	Mdfic	-1.35876	0.315481	1.67425
ENSMUSG00000094766	Trav7-4	-2.40179	-0.729412	1.67237
ENSMUSG00000036686	Cc2d1a	-2.75871	-1.09283	1.66588
ENSMUSG00000014496	Ankrd28	-2.72783	-1.06617	1.66165
ENSMUSG00000031157	Pqbp1	-1.59032	0.0690369	1.65936
ENSMUSG00000039810	Zc3h10	-2.31679	-0.673884	1.64291
ENSMUSG00000040761	Spen	-2.11824	-0.483796	1.63445
ENSMUSG00000037339	Fam53a	-2.16045	-0.54284	1.61761
ENSMUSG00000017499	Cdc6	-1.64348	-0.0275556	1.61592
ENSMUSG00000035382	Pcsk7	-2.24282	-0.641059	1.60176
ENSMUSG00000039536	Stau1	-2.79998	-1.21703	1.58295
ENSMUSG00000004768	Rab23	-2.42186	-0.843424	1.57843
ENSMUSG00000030924	2610020H08Rik	-0.9932	0.584622	1.57782
ENSMUSG00000037740	Mrps26	-1.97245	-0.418794	1.55366
ENSMUSG00000058355	Abce1	-1.85061	-0.30626	1.54435
ENSMUSG00000002871	Tpra1	-0.91298	0.615275	1.52825
ENSMUSG00000037197	Rbm17	-0.377518	1.14527	1.52279
ENSMUSG00000031533	Mrps31	-2.57976	-1.09667	1.48309
ENSMUSG00000025271	Pfkfb1	-2.6038	-1.12758	1.47622
ENSMUSG00000024592	C330018D20Rik	-1.92676	-0.458459	1.46831
ENSMUSG00000032905	Atg12	-1.75339	-0.308142	1.44525
ENSMUSG00000039988	Ankrd13c	-1.68355	-0.254117	1.42943
ENSMUSG00000039050	Osbpl2	-1.50387	-0.077333	1.42653
ENSMUSG00000020955	Ap4s1	-2.1658	-0.770868	1.39493
ENSMUSG00000018999	Slc35b4	-1.54793	-0.163792	1.38413
ENSMUSG00000036879	Phkb	-2.39823	-1.02768	1.37054
ENSMUSG00000035828	Pim3	-2.44371	-1.07463	1.36908
ENSMUSG00000006373	Pgrmc1	-0.970426	0.395314	1.36574
ENSMUSG00000045482	Trrap	-1.62839	-0.280009	1.34838
ENSMUSG00000047417	Rexo1	-2.91184	-1.56609	1.34576
ENSMUSG00000050107	Gsg2	-1.23964	0.105538	1.34518
ENSMUSG00000037408	Cnnm4	-1.77357	-0.428823	1.34475
ENSMUSG00000022159	Rab2b	-1.72183	-0.378896	1.34294
ENSMUSG00000024780	Cdc37l1	-2.1886	-0.859935	1.32867
ENSMUSG00000032402	Smad3	-2.00564	-0.683609	1.32203
ENSMUSG00000028232	Tmem68	-2.20229	-0.883206	1.31909
ENSMUSG00000039130	Zc3hc1	-1.09414	0.223886	1.31803
ENSMUSG00000038697	Taf5l	-2.8164	-1.51152	1.30488
ENSMUSG00000042354	Gnl3	-3	-1.69566	1.30434
ENSMUSG00000020027	Socs2	-0.304208	0.999626	1.30383
ENSMUSG00000031662	Snx20	-2.26562	-0.976072	1.28955
ENSMUSG00000042719	Naa25	-2.09132	-0.804504	1.28681
ENSMUSG00000030166	Rad52	-1.97864	-0.695034	1.28361
ENSMUSG00000036977	Anapc10	-2.07336	-0.802848	1.27052
ENSMUSG00000040550	Otud6b	-2.5956	-1.32825	1.26735
ENSMUSG00000040124	Gorab	-2.5698	-1.32223	1.24757
ENSMUSG00000040097	Flywch1	-2.38215	-1.13577	1.24638
ENSMUSG00000070283	Ndufaf3	-2.33962	-1.09911	1.24051
ENSMUSG00000072694	1500011B03Rik	-2.65523	-1.4201	1.23513
ENSMUSG00000051483	Cbr1	-2.15294	-0.920141	1.2328
ENSMUSG00000043284	Tmem11	-2.47394	-1.24317	1.23077
ENSMUSG00000037979	Ccdc92	-1.48146	-0.254096	1.22737
ENSMUSG00000028114	Mettl14	-1.76742	-0.552006	1.21542
ENSMUSG00000089844	A530032D15Rik	-2.31029	-1.0975	1.21279
ENSMUSG00000029735	Tpk1	-2.47733	-1.26576	1.21156
ENSMUSG00000051495	Irf2bp2	-2.29695	-1.09069	1.20626
ENSMUSG00000084993	Gm12305	-2.56165	-1.36015	1.2015
ENSMUSG00000007216	Zfp775	-2.07147	-0.870688	1.20078
ENSMUSG00000001052	Sec24b	-0.865817	0.31519	1.18101
ENSMUSG00000031399	Fam3a	-1.89914	-0.719259	1.17988
ENSMUSG00000024327	Slc39a7	-2.15076	-0.97194	1.17882
ENSMUSG00000059851	Suv420h2	-1.87579	-0.712173	1.16361
ENSMUSG00000060301	2610008E11Rik	-2.67098	-1.50946	1.16152
ENSMUSG00000064797	snoZ40	-2.81995	-1.65892	1.16103
ENSMUSG00000073617	Hdac4	-1.75176	-0.595325	1.15644
ENSMUSG00000028710	Atpaf1	-2.31729	-1.17659	1.1407
ENSMUSG00000018932	Map2k3	-0.561018	0.558759	1.11978
ENSMUSG00000015189	Casd1	-2.55663	-1.43896	1.11766
ENSMUSG00000027605	Acss2	-1.36449	-0.253247	1.11124
ENSMUSG00000027822	Slc33a1	-1.1515	-0.0437255	1.10778
ENSMUSG00000060063	Alox5ap	-2.83955	-1.73555	1.104
ENSMUSG00000059839	Zfp874b	-1.5379	-0.435092	1.10281
ENSMUSG00000026955	2010317E24Rik	-2.5233	-1.43235	1.09095
ENSMUSG00000018572	Phf23	-1.70542	-0.614634	1.09079
ENSMUSG00000038695	Josd2	-2.66517	-1.58669	1.07848
ENSMUSG00000037419	Endod1	-0.569763	0.506542	1.0763
ENSMUSG00000073902	Gm1966	-2.24675	-1.1756	1.07115
ENSMUSG00000028878	Fam76a	-1.55031	-0.479756	1.07056
ENSMUSG00000030188	Magohb	-1.86336	-0.80192	1.06145
ENSMUSG00000022945	Chaf1b	-0.522263	0.537967	1.06023
ENSMUSG00000001166	Oas1c	-2.10626	-1.04669	1.05957
ENSMUSG00000025937	Lactb2	-1.37354	-0.315165	1.05837
ENSMUSG00000026098	Pms1	-2.17714	-1.12659	1.05054
ENSMUSG00000021494	Ddx41	-1.19392	-0.145698	1.04822
ENSMUSG00000048000	Gigyf2	-1.77345	-0.731319	1.04213
ENSMUSG00000028252	Ccnc	-1.22052	-0.178589	1.04194
ENSMUSG00000021298	Gpr132	-2.34736	-1.30958	1.03778
ENSMUSG00000094090	AC093356.1	-2.8292	-1.79261	1.03659
ENSMUSG00000039826	Trub2	-1.78849	-0.756974	1.03151
ENSMUSG00000056076	Eif3b	-0.443465	0.578092	1.02156
ENSMUSG00000030068	Gm20696	-2.17692	-1.15651	1.02041
ENSMUSG00000027963	Extl2	-2.24923	-1.23224	1.017
ENSMUSG00000041426	Hibch	-1.94812	-0.93173	1.01639
ENSMUSG00000027602	Map1lc3a	-3	-1.98917	1.01083
ENSMUSG00000021079	Timm9	-2.15281	-1.142	1.01081
ENSMUSG00000030103	Bhlhe40	-0.0319893	0.976478	1.00847
ENSMUSG00000079043	Fastkd5	-1.55364	-0.545742	1.0079
ENSMUSG00000038013	Wipf2	-1.45904	-0.457706	1.00134
ENSMUSG00000038034	Igsf8	-2.82997	-1.82904	1.00093
ENSMUSG00000031851	Ntpcr	-3	-2.00089	0.999112
ENSMUSG00000081375	Gm14686	-2.48441	-1.49774	0.986664
ENSMUSG00000024068	Spast	-2.54268	-1.55741	0.985264
ENSMUSG00000015759	Cnih	-0.807196	0.177921	0.985117
ENSMUSG00000092665	Metazoa_SRP	-2.20801	-1.23845	0.969562
ENSMUSG00000092773	Metazoa_SRP	-2.20801	-1.23845	0.969562
ENSMUSG00000069237	C78339	-2.17164	-1.20401	0.967624
ENSMUSG00000025736	Jmjd8	-2.13949	-1.17792	0.961567
ENSMUSG00000014074	Rnf168	-2.18692	-1.22746	0.959457
ENSMUSG00000024790	Sac3d1	-2.03611	-1.07968	0.95643
ENSMUSG00000021241	Isca2	-0.148586	0.805876	0.954463
ENSMUSG00000024906	Mus81	-1.20425	-0.260543	0.943712
ENSMUSG00000029233	Srd5a3	-1.78765	-0.853521	0.934134
ENSMUSG00000035958	Tdp2	-1.44411	-0.512248	0.931859
ENSMUSG00000026425	Srgap2	-0.733005	0.1987	0.931706
ENSMUSG00000020876	Snx11	-1.87572	-0.961282	0.914438
ENSMUSG00000027366	Sppl2a	-0.494738	0.414078	0.908817
ENSMUSG00000028886	Eya3	-2.14174	-1.23438	0.907362
ENSMUSG00000066952	Myo1h	-2.38669	-1.48241	0.904272
ENSMUSG00000043987	Cep164	-2.8239	-1.91965	0.904251
ENSMUSG00000094446	Gm6344	-3	-2.09593	0.904069
ENSMUSG00000022394	L3mbtl2	-1.02371	-0.126062	0.897651
ENSMUSG00000074918	5430417L22Rik	-1.09832	-0.211514	0.886805
ENSMUSG00000033948	Zswim5	-3	-2.11483	0.885172
ENSMUSG00000042185	Nfrkb	-1.99833	-1.11791	0.880424
ENSMUSG00000026987	Baz2b	-1.42045	-0.542469	0.877976
ENSMUSG00000032403	2300009A05Rik	-3	-2.1253	0.874702
ENSMUSG00000037683	Armc3	-2.56892	-1.69516	0.873763
ENSMUSG00000062691	1110001A16Rik	-2.26028	-1.3895	0.870777
ENSMUSG00000024131	Slc3a1	-2.75052	-1.88287	0.867643
ENSMUSG00000027189	Trim44	-2.47822	-1.61261	0.86561
ENSMUSG00000024136	Dnase1l2	-2.42584	-1.56183	0.864013
ENSMUSG00000041685	Fcho2	-0.919468	-0.0556551	0.863813
ENSMUSG00000035513	Ntng2	-2.88745	-2.02447	0.862974
ENSMUSG00000019969	Psen1	0.617335	1.47744	0.860103
ENSMUSG00000005677	Nr1i3	-2.89624	-2.03777	0.858471
ENSMUSG00000082815	Gm5678	-3	-2.14217	0.857827
ENSMUSG00000020308	Tpgs1	-1.29563	-0.4476	0.848034
ENSMUSG00000084411	Gm11510	-2.06617	-1.21969	0.846481
ENSMUSG00000042608	Stk40	-2.48999	-1.64568	0.844314
ENSMUSG00000022561	Gpaa1	-2.61221	-1.7738	0.838408
ENSMUSG00000070315	4930581F22Rik	-1.11683	-0.280035	0.836797
ENSMUSG00000035765	Dym	-1.65638	-0.825554	0.830824
ENSMUSG00000040325	Vprbp	-2.26994	-1.44009	0.829847
ENSMUSG00000031902	Nfatc3	0.480118	1.30951	0.829391
ENSMUSG00000097534	AC116801.1	-2.1083	-1.28548	0.822822
ENSMUSG00000021619	Atg10	-2.6364	-1.81625	0.820151
ENSMUSG00000042810	Krba1	-1.6528	-0.834828	0.81797
ENSMUSG00000005107	Slc2a9	-3	-2.18424	0.815759
ENSMUSG00000026791	Slc2a8	-2.88001	-2.06779	0.812222
ENSMUSG00000023904	Hcfc1r1	-0.777417	0.0329731	0.81039
ENSMUSG00000040648	Ppip5k2	-0.124083	0.681804	0.805886
ENSMUSG00000040322	Slc25a24	-0.39834	0.403222	0.801563
ENSMUSG00000030172	Erc1	-2.01272	-1.21261	0.800111
ENSMUSG00000051147	Nat2	-3	-2.20358	0.796415
ENSMUSG00000043061	Tmem18	-2.02309	-1.22711	0.795978
ENSMUSG00000087141	Plcxd2	-2.25907	-1.47023	0.788836
ENSMUSG00000096751	RP23-377G8.1	-2.62127	-1.83255	0.788714
ENSMUSG00000020399	Havcr2	-2.61687	-1.83118	0.785695
ENSMUSG00000039982	Dtx4	-2.69543	-1.91054	0.78489
ENSMUSG00000059939	9430015G10Rik	-2.37679	-1.59553	0.781265
ENSMUSG00000022015	Tnfsf11	-2.76959	-1.99298	0.776607
ENSMUSG00000001576	Ergic1	-2.47486	-1.70386	0.771006
ENSMUSG00000021286	Zfyve21	-3	-2.23045	0.769546
ENSMUSG00000032477	Cdc25a	-2.32827	-1.56268	0.765584
ENSMUSG00000019139	Isyna1	-1.20697	-0.444652	0.762314
ENSMUSG00000024477	Pggt1b	-0.842675	-0.0843824	0.758293
ENSMUSG00000066538	Gm6254	-2.73856	-1.98285	0.755708
ENSMUSG00000081309	Gm12397	-2.83147	-2.07915	0.752316
ENSMUSG00000028671	Gale	-1.50222	-0.75338	0.748842
ENSMUSG00000032842	Abcc10	-3	-2.25807	0.74193
ENSMUSG00000024807	Syvn1	-2.60531	-1.86651	0.738805
ENSMUSG00000031174	Rpgr	-2.45055	-1.71209	0.738459
ENSMUSG00000033350	Chst2	-1.38095	-0.644515	0.736436
ENSMUSG00000031360	Ctps2	0.173932	0.910059	0.736127
ENSMUSG00000040105	Ppapdc2	-2.54577	-1.8137	0.732072
ENSMUSG00000022353	Mtss1	-1.5361	-0.809541	0.726562
ENSMUSG00000035168	Tanc1	-2.45507	-1.73019	0.724876
ENSMUSG00000041594	Tmtc4	-2.79244	-2.0678	0.724638
ENSMUSG00000033902	Mapkbp1	-3	-2.27953	0.720472
ENSMUSG00000020268	Lyrm7	-2.38015	-1.66003	0.720114
ENSMUSG00000075595	Zfp652	-2.3855	-1.66931	0.716185
ENSMUSG00000026821	Ralgds	-1.59099	-0.878018	0.712971
ENSMUSG00000018166	Erbb3	-2.52957	-1.81811	0.711464
ENSMUSG00000019808	Adat2	-2.72317	-2.01629	0.70688
ENSMUSG00000085442	Gm3362	-3	-2.29421	0.705788
ENSMUSG00000048120	Entpd1	0.602668	1.30596	0.703292
ENSMUSG00000025133	Ints4	-0.68594	0.0144356	0.700376
ENSMUSG00000024561	Mbd1	-1.83255	-1.13557	0.696983
ENSMUSG00000037007	Zfp113	-1.68742	-0.998711	0.688705
ENSMUSG00000022479	Vdr	-3	-2.31223	0.687766
ENSMUSG00000060860	Ube2s	0.968312	1.65501	0.686702
ENSMUSG00000046378	Asphd1	-3	-2.318	0.682003
ENSMUSG00000034858	BC031353	-1.61017	-0.929765	0.680401
ENSMUSG00000037003	Tenc1	-3	-2.3206	0.679401
ENSMUSG00000023393	Slc17a9	-0.513574	0.165304	0.678878
ENSMUSG00000069633	Pex11c	-2.29682	-1.61972	0.677106
ENSMUSG00000066441	Rdh11	-0.978994	-0.302105	0.676889
ENSMUSG00000029627	Zkscan14	-2.61402	-1.93781	0.67621
ENSMUSG00000034586	Hid1	-3	-2.32426	0.675738
ENSMUSG00000026313	Hdac4	-2.04973	-1.38697	0.662751
ENSMUSG00000076479	Trbv26	-3	-2.33974	0.660256
ENSMUSG00000017858	Ift52	-0.974178	-0.314334	0.659844
ENSMUSG00000022863	Btg3	-3	-2.34156	0.658436
ENSMUSG00000046138	9930021J03Rik	-3	-2.343	0.656999
ENSMUSG00000003166	Dgcr2	-1.87636	-1.21965	0.656712
ENSMUSG00000030662	Ipo5	-2.22471	-1.56887	0.655835
ENSMUSG00000024201	Kdm4b	-2.42246	-1.77054	0.651917
ENSMUSG00000079186	Gzmc	-2.6708	-2.02158	0.649221
ENSMUSG00000041420	Meis3	-2.47728	-1.82876	0.648529
ENSMUSG00000024404	Riok3	-0.322776	0.323964	0.646741
ENSMUSG00000058729	Lin9	-1.948	-1.30673	0.641273
ENSMUSG00000031148	Gpkow	-2.03047	-1.39312	0.637355
ENSMUSG00000049878	Rlf	-2.88197	-2.25056	0.631413
ENSMUSG00000034154	Ino80	-2.11033	-1.48361	0.626729
ENSMUSG00000038352	Arl5c	-1.47755	-0.851194	0.62636
ENSMUSG00000039842	Mcph1	-2.63525	-2.00926	0.62599
ENSMUSG00000047115	D330028D13Rik	-2.19757	-1.57271	0.624866
ENSMUSG00000016498	Pdcd1lg2	-2.52699	-1.90664	0.62035
ENSMUSG00000030792	Dkkl1	-2.27653	-1.6579	0.61863
ENSMUSG00000038002	Cramp1l	-0.719025	-0.106116	0.612909
ENSMUSG00000002845	Tmem39a	-1.01768	-0.405263	0.612421
ENSMUSG00000057788	Ddx49	0.0598135	0.670672	0.610858
ENSMUSG00000035181	Heatr5a	-3	-2.3903	0.609698
ENSMUSG00000033658	Ddx19b	-2.17729	-1.56817	0.609125
ENSMUSG00000026773	Pfkfb3	-2.87604	-2.26913	0.606914
ENSMUSG00000018574	Acadvl	0.316413	0.923314	0.606901
ENSMUSG00000059714	Flot1	-0.143479	0.461967	0.605446
ENSMUSG00000032085	Tagln	-2.86767	-2.27038	0.597292
ENSMUSG00000044177	Wfikkn2	-3	-2.40426	0.595744
ENSMUSG00000040464	Gtpbp10	-2.88932	-2.29509	0.594231
ENSMUSG00000001909	Trmt1	-1.48027	-0.888573	0.591702
ENSMUSG00000040751	Lat2	-0.469411	0.117302	0.586713
ENSMUSG00000028737	Aldh4a1	-2.51412	-1.92744	0.586675
ENSMUSG00000049969	Plekhf2	-1.3785	-0.799557	0.578944
ENSMUSG00000041747	Utp15	-2.2724	-1.69629	0.576117
ENSMUSG00000036270	Edc4	-0.21602	0.352324	0.568344
ENSMUSG00000085846	Gm15597	-2.52868	-1.96247	0.566216
ENSMUSG00000097340	CR293526.1	-2.70267	-2.13834	0.564334
ENSMUSG00000071669	Snx29	-3	-2.45138	0.548624
ENSMUSG00000085714	Gm13008	-2.73337	-2.18975	0.543621
ENSMUSG00000028991	Mtor	-2.81735	-2.27413	0.543219
ENSMUSG00000033632	AW554918	-1.69342	-1.15052	0.542901
ENSMUSG00000048949	Gm6206	-1.83205	-1.29156	0.540496
ENSMUSG00000026667	Uhmk1	-0.116629	0.423126	0.539755
ENSMUSG00000038387	Rras	-2.68393	-2.1451	0.538834
ENSMUSG00000045917	6330416G13Rik	-3	-2.46751	0.532489
ENSMUSG00000071253	Slc25a16	-2.40142	-1.87031	0.531109
ENSMUSG00000067219	Nipal1	-2.49809	-1.9731	0.524991
ENSMUSG00000021572	Cep72	-2.438	-1.92003	0.517976
ENSMUSG00000060538	Tmem219	-2.09364	-1.57635	0.517286
ENSMUSG00000067369	Trmt2b	-2.04273	-1.52634	0.516389
ENSMUSG00000021770	Samd8	-1.28323	-0.767439	0.515791
ENSMUSG00000024645	Timm21	-1.32	-0.805296	0.514708
ENSMUSG00000028576	Ift74	-2.08399	-1.57027	0.513724
ENSMUSG00000024140	Epas1	-3	-2.48679	0.513207
ENSMUSG00000062866	Phactr2	-2.22862	-1.71929	0.509329
ENSMUSG00000041840	Haus1	-1.08593	-0.579707	0.506223
ENSMUSG00000045193	Cirbp	-0.63559	-0.129675	0.505915
ENSMUSG00000021403	Serpinb9b	-2.4473	-1.94414	0.503161
ENSMUSG00000089849	9530072K05Rik	-3	-2.50394	0.496059
ENSMUSG00000027286	Lrrc57	-2.27881	-1.78404	0.49477
ENSMUSG00000078994	Zfp429	-2.00706	-1.5151	0.491968
ENSMUSG00000031337	Mtm1	-2.48671	-1.99759	0.489122
ENSMUSG00000024457	Trim26	-0.0142625	0.467782	0.482044
ENSMUSG00000033972	Zfp944	-2.55881	-2.07927	0.479549
ENSMUSG00000025224	Gbf1	-1.07857	-0.599651	0.478915
ENSMUSG00000052748	Swt1	0.389412	0.86809	0.478678
ENSMUSG00000028793	Rnf19b	-2.06549	-1.58728	0.478211
ENSMUSG00000029428	Stx2	-3	-2.52191	0.478088
ENSMUSG00000042492	Tbc1d10b	-1.06938	-0.59935	0.470033
ENSMUSG00000029156	Sgcb	-2.40899	-1.94409	0.464906
ENSMUSG00000026333	Gin1	0.141537	0.602709	0.461172
ENSMUSG00000006678	Pola1	0.346491	0.805662	0.459171
ENSMUSG00000037013	Ss18	0.371488	0.827657	0.456168
ENSMUSG00000035944	Ttc38	-1.25264	-0.796764	0.455878
ENSMUSG00000003848	Nob1	-0.723602	-0.270479	0.453123
ENSMUSG00000039782	Cpeb2	-1.71925	-1.27295	0.446296
ENSMUSG00000037752	Xkr8	-2.36076	-1.93146	0.429294
ENSMUSG00000037643	Prkci	-2.59167	-2.1676	0.42407
ENSMUSG00000027381	Bcl2l11	-1.02976	-0.607545	0.422216
ENSMUSG00000032040	Dcps	-0.440911	-0.0187535	0.422157
ENSMUSG00000038718	Pbx3	-2.88001	-2.46219	0.417815
ENSMUSG00000065011	U6	-3	-2.58612	0.413876
ENSMUSG00000023272	Creld2	-1.05545	-0.64207	0.413384
ENSMUSG00000037855	Zfp365	-1.55089	-1.13798	0.412911
ENSMUSG00000047343	Mettl21c	-2.91498	-2.50211	0.412871
ENSMUSG00000026377	Mki67ip	-0.892166	-0.482632	0.409534
ENSMUSG00000016150	Tenm1	-2.73633	-2.33262	0.403713
ENSMUSG00000079469	Pigb	-2.74468	-2.34112	0.403565
ENSMUSG00000089744	Gm16146	-3	-2.59889	0.401107
ENSMUSG00000027478	Dnmt3b	-2.62966	-2.23234	0.397321
ENSMUSG00000032077	Bud13	-2.45557	-2.05871	0.396859
ENSMUSG00000089829	Gm16565	-2.44778	-2.05496	0.392824
ENSMUSG00000019792	Trmt11	-0.780865	-0.391166	0.389699
ENSMUSG00000030583	Sipa1l3	-2.90912	-2.52448	0.38464
ENSMUSG00000085227	6330418K02Rik	-2.17279	-1.78905	0.38374
ENSMUSG00000036880	Acaa2	0.220548	0.601372	0.380824
ENSMUSG00000024947	Men1	-1.78887	-1.41042	0.378449
ENSMUSG00000026764	Kif5c	-2.81759	-2.45111	0.366477
ENSMUSG00000032285	Dnaja4	-2.4266	-2.06238	0.364217
ENSMUSG00000046574	Prr12	-2.21911	-1.85575	0.363365
ENSMUSG00000026154	1110058L19Rik	0.666053	1.02932	0.363269
ENSMUSG00000068601	Gm10244	-3	-2.64057	0.359427
ENSMUSG00000076462	Trbv2	-1.11605	-0.760031	0.356024
ENSMUSG00000068252	Apol7b	-2.39975	-2.04491	0.354839
ENSMUSG00000040785	Ttc3	-0.390484	-0.0388501	0.351634
ENSMUSG00000042104	Uggt2	-3	-2.65607	0.343928
ENSMUSG00000027207	Galk2	-1.21157	-0.868303	0.343268
ENSMUSG00000055994	Nod2	-2.59661	-2.25605	0.340557
ENSMUSG00000032380	Dapk2	-1.57436	-1.24629	0.328066
ENSMUSG00000026739	Bmi1	-0.495371	-0.167905	0.327466
ENSMUSG00000073628	Gm10552	-2.60998	-2.29002	0.319951
ENSMUSG00000097258	AC121121.1	-2.74181	-2.42314	0.318675
ENSMUSG00000054720	Lrrc8c	0.20613	0.519837	0.313706
ENSMUSG00000021710	Nln	-2.44163	-2.12799	0.313637
ENSMUSG00000033985	Tesk2	-2.57148	-2.26598	0.305504
ENSMUSG00000039585	Myo9a	-0.76013	-0.455836	0.304293
ENSMUSG00000026782	Abi2	-1.26403	-0.960261	0.303774
ENSMUSG00000038534	Osbpl7	-0.645241	-0.345267	0.299974
ENSMUSG00000058594	Fbxo18	-1.0993	-0.799886	0.299414
ENSMUSG00000028158	Mttp	-3	-2.70125	0.298746
ENSMUSG00000020287	Mpg	-2.70034	-2.40384	0.2965
ENSMUSG00000037126	Psd	-3	-2.70354	0.296463
ENSMUSG00000090673	Gm340	-2.86947	-2.57769	0.291778
ENSMUSG00000027834	Serpini1	-0.209623	0.0728457	0.282468
ENSMUSG00000026277	Stk25	-1.80412	-1.53961	0.264506
ENSMUSG00000029135	Fosl2	-2.63875	-2.37627	0.262478
ENSMUSG00000085133	B930095G15Rik	-2.29874	-2.0382	0.260535
ENSMUSG00000039648	Ccbl1	-2.47319	-2.21809	0.2551
ENSMUSG00000075312	Gm13597	-0.785122	-0.530465	0.254657
ENSMUSG00000020732	Rab37	-1.41059	-1.16361	0.246975
ENSMUSG00000039461	Tcta	-0.824156	-0.580208	0.243949
ENSMUSG00000038486	Sv2a	-2.79677	-2.55302	0.243743
ENSMUSG00000049672	Zfp161	-2.07562	-1.83742	0.238196
ENSMUSG00000086728	2410133F24Rik	-2.84652	-2.61702	0.229506
ENSMUSG00000037905	Bri3bp	-1.73344	-1.50839	0.225058
ENSMUSG00000034263	2010321M09Rik	-0.546214	-0.323858	0.222356
ENSMUSG00000021340	Gpld1	-2.86024	-2.63815	0.222092
ENSMUSG00000068921	Dap3	-1.02372	-0.804009	0.219707
ENSMUSG00000026596	Abl2	-2.03713	-1.81879	0.21834
ENSMUSG00000034203	Chchd4	-2.39922	-2.18118	0.218031
ENSMUSG00000006494	Pdk1	-2.27703	-2.05989	0.217146
ENSMUSG00000087557	Gm15869	-2.19587	-1.98253	0.213335
ENSMUSG00000020653	Klf11	-2.26661	-2.05705	0.20956
ENSMUSG00000041353	Tmem29	-1.44247	-1.23698	0.205493
ENSMUSG00000010047	Hyal2	-2.90456	-2.70622	0.19834
ENSMUSG00000055116	Arntl	-0.651983	-0.46012	0.191863
ENSMUSG00000019297	2610027L16Rik	-0.987547	-0.795734	0.191813
ENSMUSG00000015747	Vps45	-2.03053	-1.84182	0.188707
ENSMUSG00000091491	Vmn2r97	-2.88573	-2.69795	0.187779
ENSMUSG00000021200	Asb2	-2.47794	-2.29364	0.184306
ENSMUSG00000025234	Arih1	-0.58752	-0.403243	0.184276
ENSMUSG00000024127	Prepl	-2.35213	-2.1729	0.179231
ENSMUSG00000066149	Cdc26	0.365698	0.537208	0.17151
ENSMUSG00000040661	Rad54l2	-2.57641	-2.41237	0.164044
ENSMUSG00000071584	Atf7	-2.51482	-2.35266	0.162157
ENSMUSG00000006262	Mob1b	-2.38438	-2.23854	0.145838
ENSMUSG00000090215	Trim34b	-2.12826	-1.98243	0.145835
ENSMUSG00000028101	Pias3	-2.03116	-1.88615	0.145017
ENSMUSG00000047710	Zfp828	-1.5575	-1.41512	0.14238
ENSMUSG00000090120	A730090N16Rik	-2.72277	-2.59545	0.127322
ENSMUSG00000033253	Szt2	-1.13691	-1.028	0.108901
ENSMUSG00000027603	Ggt7	-2.72375	-2.61619	0.107561
ENSMUSG00000002608	Ccdc97	-1.03954	-0.932374	0.107165
ENSMUSG00000087440	4930577N17Rik	-1.44787	-1.34978	0.0980866
ENSMUSG00000029348	Asphd2	-2.76545	-2.6691	0.0963515
ENSMUSG00000029703	Lrwd1	0.234714	0.328934	0.0942208
ENSMUSG00000052917	Senp7	-0.15135	-0.0578995	0.0934506
ENSMUSG00000024122	Pdpk1	-0.138129	-0.0634648	0.0746643
ENSMUSG00000021910	Nisch	0.355034	0.428907	0.0738729
ENSMUSG00000074903	Gm2058	-2.71505	-2.64574	0.0693069
ENSMUSG00000036792	Mbd5	-2.01206	-1.94458	0.0674817
ENSMUSG00000042644	Itpr3	-2.25298	-2.191	0.0619758
ENSMUSG00000094936	Rbm4	-0.632652	-0.611948	0.0207039
ENSMUSG00000039069	Gtpbp5	-1.93351	-1.9151	0.0184066
ENSMUSG00000061731	Ext1	-2.50826	-2.49127	0.0169826
ENSMUSG00000059495	Arhgef12	-2.07785	-2.07806	-0.000211015
ENSMUSG00000032513	Gorasp1	-2.21317	-2.22057	-0.00740685
ENSMUSG00000045932	Ifit2	-1.12968	-1.15313	-0.0234517
ENSMUSG00000028076	Cd1d1	-0.433091	-0.458383	-0.0252916
ENSMUSG00000083708	Gm13123	-2.57552	-2.60462	-0.0290971
ENSMUSG00000094562	Trav13-4-dv7	-2.26878	-2.32328	-0.0545045
ENSMUSG00000022885	St6gal1	-0.10107	-0.17715	-0.0760801
ENSMUSG00000091549	Gm6548	-0.665592	-0.747347	-0.0817551
ENSMUSG00000042328	Hps4	-1.7285	-1.82758	-0.0990793
ENSMUSG00000057554	Lgals8	-0.965004	-1.10041	-0.135401
ENSMUSG00000047388	Atmin	-1.57631	-1.72451	-0.1482
ENSMUSG00000028869	Gnl2	-1.55392	-1.72511	-0.171196
ENSMUSG00000026646	Suv39h2	-2.24762	-2.42339	-0.175772
ENSMUSG00000048874	Phf3	-0.206174	-0.398186	-0.192012
ENSMUSG00000031333	Abcb7	-1.84771	-2.14396	-0.296253
ENSMUSG00000022855	Senp2	-1.3164	-1.6348	-0.318401
ENSMUSG00000090234	Gm16042	-2.07276	-2.39749	-0.324729
ENSMUSG00000019809	Pex3	-1.40051	-1.90558	-0.505077
ENSMUSG00000075419	Dolk	-0.975913	-1.51238	-0.536468
ENSMUSG00000042742	B630005N14Rik	-0.78038	-1.47914	-0.698762
ENSMUSG00000021666	Gfm2	-0.106606	-0.952155	-0.845549
ENSMUSG00000031667	Aktip	0.0384838	-0.878468	-0.916952
